# Supplementary material for: PI5P4Kα supports prostate cancer metabolism and exposes a survival vulnerability during androgen receptor inhibition
Source: Sci Adv. 2023 Feb 1;9(5):eade8641. doi: 10.1126/sciadv.ade8641 (PMC9891700; doi:10.1126/sciadv.ade8641)
Supplement: Supplementary file 2 — Data S1 to S3 [file sciadv.ade8641_data_s1_to_s3.zip]

Archive with 3 entries (3 files):
- sciadv.ade8641_data_s1.xlsx
- sciadv.ade8641_data_s2.xlsx
- sciadv.ade8641_data_s3.xlsx
