# Supplementary material for: PI5P4Kα supports prostate cancer metabolism and exposes a survival vulnerability during androgen receptor inhibition
Source: Sci Adv. 2023 Feb 1;9(5):eade8641. doi: 10.1126/sciadv.ade8641 (PMC9891700; doi:10.1126/sciadv.ade8641)
Supplement: Supplementary file 2 — Data S1 to S3 [file sciadv.ade8641_data_s1_to_s3.zip › sciadv.ade8641_data_s1.xlsx]

## Sheet: Info
	Sample information
			Cells	Treatment	Replicates
	1	RPMI	LNCaP	RPMI complete medium +5% FBS	3
	2	CS	LNCaP	Charcoal Stripped (CS) conditions- Androgen depletion medium	3
	3	NT	LNCaP	CS conditions with non-targeting (NT) control siRNA	3
	4	siPIP4K2A	LNCaP	CS conditions with siRNA targeting PIP4K2A	3

## Sheet: normCounts
NT.control.1.S3	NT.control.2.S7	NT.control.3.S11	CS.control.1.S2	CS.control.2.S6	CS.control.3.S10	RPMI.1.S1	RPMI.2.S5	RPMI.3.S9	siPIP4K2A.1.S4	siPIP4K2A.2.S8	siPIP4K2A.3.S12	gene_name
723.887	691.18	633.157	719.416	733.241	673.54	681.67	598.631	760.521	221.502	160.002	223.13	PIP4K2A
33784.2	34090.3	33972.6	32300.6	33261.6	32935.2	43169.1	42481.8	42796.8	41301.7	43049.8	43118.3	KLK3
27161	26520.1	28441.6	22237.5	22502.7	24009	28700.4	27975.1	28696.8	17693	18617.7	19520.6	LDHA
316.635	352.275	387.076	169.936	182.607	183.283	207.747	195.511	175.891	107.46	127.225	113.001	NDUFA4L2
6554.94	6416.33	6707.85	6652.51	6631.5	6410.64	5139.42	5090.24	5094.29	8319.01	8427.67	8696.55	SLC22A23
4252.19	4233.1	4342.31	4086.54	4072.89	4426.58	4941.59	4706.24	5022.38	2689.89	2972.69	2994.64	RRM2
11485.7	11501.2	11702.7	10454.5	10596.6	10332.8	12005.6	11217.9	11754.9	14978.3	14569	14621.1	NPC1
1493.01	1413.41	1418.85	1507.24	1419.87	1431.03	1504	1550.18	1519.76	2008.35	2076.03	2038.37	PCAT1
6863.46	6935.84	6836.84	7062.49	6874.63	7000.64	6930.33	6943.73	6878.96	5579.8	5595.09	5324.06	TMX2
5657.84	5453.78	5709.85	5713.89	5920.07	5780.03	10121.6	10014	9697.19	7395.54	7303.7	7028.59	TMPRSS2
4600.88	4462.69	4687.12	3845.43	3768.2	3940.55	4710.12	4780.87	4618.73	3570.55	3502.09	3616.53	BNIP3
3238.66	3349.61	3271.45	3103.69	2999.32	3140.8	4279.97	4386.14	4035.08	2507.48	2413.73	2460.58	HMGB2
4129.76	3917.56	4041.09	3747.25	3834.35	3977.48	2474.37	2385.88	2356.88	3164.07	2934.03	3036.56	RSAD2
8421.57	8430.93	8511.76	7845.77	8007.73	8416.72	11922.6	11922.8	11991.2	10132.4	10738.7	11018	KLK2
2265.64	2156.58	2275.09	2077.1	2212.47	2159.04	2436.48	2401.68	2358.98	2823.21	2861.38	2898.68	FAM118A
29398.8	28815.9	30563.1	27974	28743.2	33699.8	32500.4	33920.6	31186.3	19114.5	19280.2	21444.4	PTMA
93562.6	94356.1	95031.8	84963.9	88307.5	85315.8	88070.8	89392.4	88594.6	74314	79564.7	80404.5	GAPDH
1062.68	1038.22	1059.39	896.696	923.375	876.274	1077.7	1058.79	1182.54	730.103	763.7	726.869	LDHAP4
32269.9	31931.5	32577.5	30565.4	31510.7	30769.2	37612.7	36573.1	37156.5	26856.4	28379.4	27063.8	TUBA1B
1461.72	1448.61	1568.75	1369.8	1574.99	1569.54	1753.71	1855.26	1771.66	2102.53	2010.99	2278.03	MICAL1
5664.82	5777.08	5661.65	6238.14	5993.68	6027.48	5211.59	5158.15	5088.7	6762.95	6614.73	6969.23	TM7SF2
4389.89	4275.08	4614.67	4452.34	4484.94	4308.76	5286.12	5381.27	5208.32	5467.14	5571.48	5297.75	SLC25A37
1697.15	1652.53	1722.15	1688.91	1666.35	1700.83	1673.3	1592.83	1715.44	1251.28	1324.85	1327.64	MORF4L1P1
2738.99	2626.68	2800.92	2989.43	2963.2	2939.51	2513.16	2683.54	2630.72	3344.76	3795.67	3507.68	TMC4
11304.9	11032.9	11436.6	9897.21	9928.3	10319.1	6568.44	6824.78	6750.53	8876.46	9360.95	9620.12	OASL
5691.63	5629.05	5217.88	5497.77	5818.33	6124.92	7277.78	7519.95	6880.93	7033.64	7253.2	7069.85	HERC3
7137.83	7154.17	7075.95	7238.76	6782.82	7299.94	7063.28	7191.02	6711.71	5932.76	5329.91	5168.22	MCL1
18012.2	18499.4	17651.8	15892.2	15817.6	15892.5	17924.3	17379.5	17373.1	15648.2	15568.9	14676.5	PGK1
897.442	822.691	861.558	799.446	794.646	930.044	839.07	923.808	893.716	529.497	558.882	614.364	PTMAP2
1168.54	1158.36	1151.62	1166.82	1112.09	1110.01	1314.82	1320.46	1203.52	844.405	881.834	730.623	ASF1A
2763.44	2898.2	2896.79	2540.31	2783.74	2846.17	3358.37	3264.6	3254.87	2065.51	2278.84	2220.26	TK1
9760.95	9407	9495.01	9307.76	9269.64	8971.14	9098.49	9335.3	9254.34	7851.4	7545.28	8300.24	FUS
6803.67	6728.8	6863.07	6996.95	6826.72	7052.8	7643.86	7581.21	7716.45	7720.53	7942.43	7766.25	C1orf116
4859.9	4690.27	4435.93	4819.46	4443.79	4390.18	4332.94	4452.31	4340.45	3810.71	3547.43	3466.86	ALCAM
2113.72	2052.48	2087.56	2125.27	2067.15	1768.87	1867.1	2108.77	2103.8	1483.16	1512.7	1328.22	AASDHPPT
19143.7	19178.4	18035.4	18915.8	19045.1	18568.9	14340.9	13997	13710.1	21599	22629.4	22331.5	USP54
24298.4	23852.9	24309	25823.2	25579.5	23909.4	23230.5	23338.2	22819	28877.9	28989.3	27757.5	RDH11
43078	43341.8	42927.5	41351	42852.3	43380.9	48800.1	47906.6	48257.6	47933.2	48795.5	49136.5	DHCR24
2703.85	2621	2710.6	2739	2735.06	2656.63	2547.84	2714.52	2440.5	3278.84	3296.51	3478.89	DIP2A
1664.28	1705	1702.53	1624.9	1572.66	1470.31	1600.66	1596.95	1551.96	2339.21	2328.87	2050.42	CLEC7A
5419	5417.52	5466.06	5182.54	5322.09	5245.88	5112.41	5153.26	5297.22	6125.37	6472.88	6423.34	NUP210
1796.46	1854.31	1836.74	1700.31	1806.14	1820.46	2102.64	2122.54	2188.4	1474.91	1474.33	1468.95	TCF19
3690.7	3780.64	3752.35	3722.69	3660.86	3691.31	4635.07	4475.2	4582.97	3217.43	3227.85	3152.23	TPX2
5020.29	5136.92	4971.17	5229.08	5142.83	5185.23	5108.17	4922.26	4861.15	5752.14	5954.84	5919.32	COG4
4448.96	4231.93	4130.62	4135.36	4138.13	4159.43	5767.43	5581.33	5703.94	5332.97	5045.48	4998.31	KCNMA1
1782.23	1721.88	1740.7	1500.93	1474.18	1400.93	1379.74	1325.7	1347.34	1417.02	1402.2	1400.15	KLF4
1149.92	1129.05	1187.19	1099.98	1155.75	1321.73	1209.45	1069.11	1130.42	680.107	820.609	824.029	PTMAP5
62799.4	62266.3	62183.9	63291.1	62164.8	65707.4	70768.4	70331	71028.6	69977.8	70380.6	69347.9	HSPA5
37914.8	38044.7	38114.7	35168	35915.1	36572.2	38956.6	37993.7	38599.7	32511.2	34179.9	33958.4	ENO1
4204.25	4369.97	4508.56	4351.64	4406.46	4539.69	3920.64	3886.57	3907.58	5023.42	5380.25	5575.66	SYT7
2834.66	2754.46	2947.88	2764.62	2643.28	2653.99	2803.82	2749.31	2579.46	3378.62	3642.37	3566.17	SPATA13
3653.35	3725.89	3800.35	4278.88	4106.22	4302.47	4802.72	5189.19	4707.89	4827.39	4440.44	4529.11	PEG3
2353.32	2359.55	2380.53	2478.76	2412.71	2417.29	2823.77	2740.14	2757.86	2757.74	2844.23	2754.98	TSC22D3
2874.36	2872.18	2853.13	2480.25	2472.61	2209.06	1837.82	1992.94	1931.14	2312	2212.88	2317.44	KRT10
1208.77	1175.77	1195.29	1110.94	1147.02	1041.36	1400.47	1495.38	1521.72	934.278	947.105	855.059	CCNB2
5927.11	5940.39	6153.93	6087.96	6418.7	5936.94	6773.57	6401.06	6413.53	7177.6	6993.97	7455.61	AL589743.1
2434.64	2408.75	2476.17	2372.35	2441.22	2478.86	2247.68	2222.69	2282.04	3011.66	2796.77	3112.33	ECHDC2
1326.71	1378.65	1331.36	1245.13	1271.48	1339.04	1356.47	1383.72	1412.93	1022.54	959.318	1115.81	REEP4
1428.11	1393.92	1365.99	1459.6	1411.44	1527.46	1481.87	1437.86	1481.77	1709.83	1739.05	1703.9	HSF4
202.065	195.227	175.163	89.6173	115.294	84.974	168.005	187.008	217.93	88.0632	101.801	52.3503	PLOD2
8001.6	8136.88	7924.52	8487.13	8881.46	8534.29	7959.62	8172.59	8200.86	8997.65	9917.2	9597.67	STAT3
22477.6	22556.9	22256	21849.2	22435.3	23420.8	20863.9	20610.6	20812.3	25500.3	25284.2	26702.2	PTPRF
5667.65	5401.42	5452.5	5478.73	5791.49	5949.43	6003.8	5406.27	5324.75	6599.94	7286.55	6993.32	GOLGA3
15998.4	16035.7	15970.6	14842.2	14419.2	13579.9	15969.9	16309	16168.9	13685.8	14084	13700.8	PGAM1
2069.07	2137.69	2091.01	2116.36	2244.35	2219.55	2048.61	2046.43	2098.8	2542.29	2431.86	2614.6	ADCY6
7593.65	7817.82	7702.76	7795.71	7933.49	8155.69	8924.29	8875.3	8789.7	6336.01	6593.81	6890.44	DDIT4
7251.27	7370.53	7359.58	6966.46	6505.31	6380.21	5106.28	5067.68	4854.51	6264.99	6171.76	5751.16	IFIT1
623.674	592.697	787.849	686.209	716.455	789.91	655.397	652.772	678.648	959.065	1042.08	1004.31	MYO15B
3703.88	3656.44	3667.63	3293.46	3418.88	3159.51	2839.68	2912.19	2942.05	3122.99	2980.79	3169.17	BTG2
2181.2	2085.64	1977.84	2170.45	2177.38	1926.17	2123.66	2172.58	2069.28	2768.53	2571.7	2630.37	ZFHX3
1736.13	1745.7	1802.25	1744.66	1788.5	1945.58	1854.06	1964.06	2011.39	1358.37	1432.96	1407.64	HMGB3
28315.8	28896.5	28385.8	27877.5	27385.2	26758.4	32441.1	32811.5	30443.1	25133.3	24798.9	24639.4	HNRNPA2B1
4491.38	4779.42	4830.33	4723.35	4262.78	3962.18	3534.83	3425.22	3303.1	3821.71	3595.67	3401.79	ATP1B1
6142.01	6090.12	6138.72	6079.81	6283.64	5828.47	6681.27	6959.48	6444	5152.01	5060.95	5333.27	HNRNPA0
18138.8	17838.2	17936.9	18028.2	18171.9	18302.2	16981.6	18068.2	17898.1	15834.3	16178.9	15876.3	EIF1
2912.41	2831.57	2905.59	2861.71	2804.58	2966	3462.74	3429.36	3510.51	2335.46	2557.3	2362.47	BIRC5
9672.53	9864.38	9524.36	10197.8	10259.3	9681.24	12031.5	12519.2	12414	12141.2	12175.6	10817.4	LCP1
1220.37	1251.05	1205.88	1135.65	1233.15	1194.78	1413.95	1557.07	1577.01	952.724	892.736	997.202	UBE2C
9655.37	9776.34	9462.63	9388.6	9179.89	9536.4	10292.5	10417.4	10514.7	10554	11214.9	11057.7	SREBF2
3784.02	3880.68	3787.12	3798.9	3581.28	3683.68	4514.04	4402.38	4475.47	3272.67	3365	3075.39	CCNB1
5461.1	5396.09	5283.77	4909.06	4839.89	4608.94	3297.13	3408.14	3370.89	4744.88	4661.52	4484.47	IFIT3
16606.8	16566.6	16782.9	16733.8	16593.2	17057.3	19099	19051.2	19033.2	18186.4	18435.7	17996.7	PDIA6
11798.5	11970.3	11900.5	11425.4	11906.2	12228.9	18456.7	19068.4	18349	13347.9	13699.5	14596	NKX3-1
790.91	782.685	835.075	730.448	792.639	776.798	901.823	829.927	883.142	602.367	615.169	635.792	NRARP
6635.93	6312.71	6559.67	6991.64	7005.94	7450.46	5907.64	5600.03	5820.74	7374.5	7652.57	7941.62	SPATA20
1669.59	1613.59	1570.79	1584.11	1576.93	1616.71	1214.67	1196.54	1283.66	1884.97	1973.88	2031.79	ZC3H12A
2862.13	2843.12	2840.97	2577.46	2575.22	2387.09	3090.13	3078.73	3094.11	2496.53	2185.19	2343.94	H1F0
487.626	512.037	535.704	551.59	626.243	612.641	904.845	810.175	861.405	657.828	719.529	700.704	AZGP1
1340.71	1381.57	1411.71	1298.44	1343	1258	1596.35	1724.94	1607.49	1121.58	1129.19	1110.98	CKS1B
472.798	534.15	507.132	469.703	522.036	540.079	346.47	343.321	388.546	344.709	357.278	362.401	HOXC13
24652.2	24241.8	24807.1	23743.6	25716.6	26330.5	25957.5	24613.3	25499.3	28968.3	28015.8	30559.8	SRRM2
1747.1	1874.67	1802.34	1678.55	1677.29	1571.15	2020.93	2038.13	2062.59	1522.6	1522.09	1419.46	UBE2T
2473.75	2361.55	2455.92	2301.08	2458.57	2421.7	2335.09	2217.11	2297.95	2854.07	2827.99	3087.82	KIFC2
1498.81	1589.44	1482.33	1484.53	1447.76	1231.33	2174.1	2174.39	2096.04	2140.11	1959.89	1888.37	RAB3B
3254.52	3326.74	3355.93	2674.27	2856.05	2876.04	4449.62	4141.32	4088.43	2647.64	2877.36	2711.09	NDRG1
4188.81	4051.82	4169.04	4732.87	4523.8	4435.06	4030.16	4117.14	3916.44	4969.51	4723.37	4738.61	SGPL1
1635.92	1683.76	1538.32	1594.54	1452.61	1558.02	1998.86	2038.76	2028	1223.04	1388.51	1254.06	PTTG1
3016.14	2883.15	2538.24	2924.54	2635.65	2720.68	2550.72	2773.85	2337.2	3743.05	3633.3	3735.51	NFAT5
8741.17	8669.13	8541.02	8929.11	8779.38	9272.22	7825.63	7702.65	7521.98	9719.84	9992.91	9613.41	CPT1A
2508.3	2443.98	2585.65	2300.18	2368.21	2576.3	2991.71	2850.73	2936.57	1915.34	2078.37	2123.61	MYBL2
3228.9	3311.28	3249.82	3112.1	3129.72	3389.3	3056.43	3056.12	3047.7	3688.82	4314.07	4053.15	NBEAL2
2163.52	2220.72	2092.99	2153.84	2152.48	2223.45	2228.72	2243.02	2245.76	2530.84	2556.58	2461.38	PCYOX1L
1988.86	1871.76	1910.45	2065.15	2219.89	2108.48	1997.85	2023.53	1955.14	2336.82	2267.19	2247.32	SERINC5
2375.63	2517.34	2468.47	2424.53	2703.16	2783.27	2214.75	2409.07	2247.65	3076.83	2917.84	3256.74	MICAL3
5984.51	6167.19	5836.2	5860.69	5816.92	5349.84	6037.96	6043.97	5577.08	7300.57	6968.06	7190.72	HIPK2
15070.7	14549.5	15708.7	13537.6	14096.3	15389.9	14117.9	14568.1	14877.3	10310.4	11436.7	12994.5	GDF15
813.973	837.284	754.475	842.721	811.45	774.465	722.242	734.514	740.337	1091.25	1021.13	970.92	GPR137B
12343.2	12218.3	12328	12508.9	13056.3	13050.2	11647.4	11125.4	11458.8	14197	13413.7	14332.4	PRRC2B
5643.7	5637.83	5610.24	5691.68	5309.82	5706.41	6168.67	5959.03	6101.74	6379.64	6530.8	6359.53	SLC50A1
1871.1	1755.76	1797.13	1827.65	1941.81	1865.55	1750.01	1726.43	1739.24	2145.06	2122.74	2114.85	C14orf159
3968.22	3853.69	4002.75	3890.34	3797.01	4223.55	4680.26	4461.72	4528.5	3300.14	3390.75	3347.14	FOXM1
20192.6	20445.9	19701.4	19914.3	19621	17685.5	19973.9	20147.6	20015.9	24448.3	24048.2	22765.9	DHRS7
6576.45	6337.26	6248.5	6595.72	6234.52	5752.33	6918.63	7338.33	7009.41	5474.23	5298.3	5062.04	HMGN2
1736.07	1679.99	1666.29	1842.67	1598.33	1661.06	1372.34	1391.89	1448.65	2038.4	2073.06	2115.77	DNASE1
725.071	723.858	786.713	819.878	688.888	848.008	827.129	800.872	897.08	949.17	1031.9	1062.32	CAP2
12314.6	12505	12122.7	11401	11108.3	10845.3	7962.62	8172.75	8006.23	11198.8	10944.5	10435.6	IFIT2
5950.64	5704.5	5501.23	5592.5	5504.27	5668.86	6993.13	6584.8	6821.95	4868.72	5080.77	4879.67	RRM1
923.461	949.859	929.121	827.59	923.924	924.247	566.81	540.643	572.839	709.83	780.328	676.608	RAET1L
31564.2	31127.1	31550.2	32335.2	31445	33613	32984.9	33024.4	32919.5	28290.2	28221.6	28676.1	YWHAE
4937.59	4700.67	4837.98	4483.35	4548.23	5112.56	5158.41	4958.13	5029.06	5726.44	5999.81	5670.54	ABCC1
29782.2	29453.5	30066.9	30858.2	31159.6	33844.1	30671.8	29408.7	29325.2	33800.5	33981.5	34659.7	CDH1
3302.03	3266.06	3120.99	3222.22	3332.23	2957.87	3793.07	3670.92	3673.71	3787.12	3929.53	3791.4	C1orf85
3540.61	3491.51	3130.09	3379.56	3264.92	3485.04	3228.52	3125.09	3046.82	4595.26	4495.9	3860.35	PLEKHH1
3517.68	3537.75	3450.9	3462.95	3462.24	3592	3586.35	3563.6	3593.52	3007.09	3136.93	3106.22	NTPCR
3950.36	4078.56	3987.93	4055.01	3961.31	3587.63	4858.69	4872.2	4783.62	5706.57	4812.84	4738.02	GPR158
5704.46	5548.49	5755.93	5565.38	5683.21	5659.81	5430.56	5479.03	5570.35	4725.08	5192.33	4916.99	PSMA7
374.568	357.6	331.518	392.725	416.453	390.212	198.805	210.607	184.139	490.69	490.22	474.233	PCDH11Y
645.284	654.511	702.537	611.658	664.669	581.172	618.973	607.6	641.72	843.363	850.492	866.268	CCDC84
16001.7	15771.4	15892	16175.6	16391.3	16471.5	16033.3	15691.2	16451.4	17288.2	17946.5	17415.9	TMED10
5462.61	5725.43	5668.98	5985.66	6149.81	6271.39	5681.48	5647.44	5432.9	6256.76	6373.09	6557.07	SUMF2
3596.22	3597.88	3757.59	3597	3422.08	3603.59	4926.25	4826.77	4568.93	3157.03	3181.4	3065.1	TOP2A
1198.78	1231.68	1259.56	1160.29	1100.99	1168.49	1433.88	1379.68	1367.01	1013.75	1039.39	1004.97	MCM10
898.746	918.379	987.731	853.014	817.198	1035.95	974.198	977.561	955.759	659.766	704.14	715.813	GINS2
144831	143058	141566	152206	149192	148190	166518	168325	169485	153058	154227	154337	MT-CO2
892.487	822.052	845.515	813.628	810.892	808.213	1121.88	1164.63	1006.6	716.184	616.721	592.467	PRR11
1365.52	1424.34	1455.37	1438.69	1328.72	1322.06	1459.02	1605.87	1481.19	1180.31	1144.46	1116.81	TAF5L
1119.62	1140.17	1177.9	1187.18	1257.97	1204.19	1160.66	1190.07	1150.33	1430.58	1356.63	1344.46	SLC4A4
4533.73	4351.67	4421.75	4729.26	4759.64	4772.87	4438.52	4543.86	4510.66	4870.14	4976.96	5056.58	C16orf58
1867.61	2096.47	1954.72	1985.48	1991.35	1942.7	2094.51	2078.94	2039.65	2479.67	2325.43	2284.05	ADPGK
1801.68	1813.17	1748.7	1729.69	1674.87	1606.06	1000.3	1034.21	976.687	2213.03	2072.63	2087.06	COLEC12
3035.62	3063.12	3016.83	2196.05	2435.41	2129.14	2495.42	2696.81	2522.87	2239.63	2633.47	2405.19	S100P
2605.57	2641.25	2671.68	2793.89	2836.43	2693.01	2407.55	2443.15	2463.49	3051.53	2987.61	2987.5	PPM1H
8745.66	9050.75	8894.94	8974.69	9859.13	10217.1	7474.53	7029.91	7119.69	10379.4	10351.1	10770.8	ERBB2
4718.43	4645.61	4998.91	4957.73	4954.71	4951.56	5485.13	5407.75	5811.28	5292.21	6004.04	6171.53	LPIN1
1089.56	1097.94	1060.65	1145.8	1018.85	1048.57	1183.36	1211.4	1164.99	1331.3	1385.91	1273.87	SLC25A30
2435.9	2401.41	2468.07	2475.05	2476.26	2372.41	2807.18	2704.98	2561.46	2053.36	2109.9	2077.13	PRMT6
1588.05	1688.3	1684.39	1638.89	1706.12	1809.98	1611.84	1680.58	1706.55	1255.81	1397.24	1385.14	LIMK1
1831.74	1752.17	1631.06	1737.87	1743.57	1598.75	1477.6	1487.47	1476.96	1422.05	1336.76	1476.76	RNF115
68888.2	66916.7	63136.5	70197.5	68774.7	63720.4	64563.9	65412.1	66935.1	77204.6	80498.8	75200.8	MT-RNR1
6111.72	5689.42	5984.26	5699.03	6075.95	6457.7	5287.64	5355.26	5435.63	4486.38	4857.36	5201.52	TOB1
1514.24	1492.53	1489.95	1529.97	1512.4	1538.92	1527.48	1579.51	1508.9	1750.97	1760.79	1723.7	SFTPA2
4581.72	4490.54	4560.01	4673.32	4735.56	4755.13	4450.64	4207.3	4382.3	5031.8	5218.43	5072.69	TGOLN2
4783.03	4851.03	4694.93	4753.94	5021.08	5161.57	4476.79	4421.72	4331.84	5369.16	5426.91	5528.57	PTPRS
3584.69	3473.84	3489.15	3638.83	3777.74	3954.02	3327.93	3473.05	3542.71	4019.66	4018.35	4168.43	UNC13B
112.735	106.226	138.29	100.844	126.271	122.341	109.481	122.811	116.738	189.205	189.988	221.446	RP13-104F24.1
12830.9	12564.2	13430.9	12771.3	12415.4	12840.1	10896.8	10943.2	11095.5	14453.6	14231.2	15081.2	IGF2R
2515.5	2470.23	2604.06	2429.06	2409.54	2382.8	2293.14	2407.88	2319.76	2809.71	2991.04	3168.25	HERC2P2
8482.16	8795.36	8508.11	8595.51	8498.69	9405.17	8861.63	8562.42	8926.53	10011.4	9925.61	9758.71	TTC3
614.241	598.032	665.356	620.499	621.891	681.729	634.054	654.778	662.849	784.531	769.842	866.639	SLC22A31
1021.46	990.928	1011.88	1017.37	1041.04	1130.6	760.093	782.484	795.655	1159.05	1306.54	1306.51	CCDC159
3389.09	3496.51	3462.82	3447.81	3558.34	3400.62	3397.54	3432.26	3427.38	2916.76	3153.97	2970.13	RRAGA
2544.87	2442.14	2537.92	2569.66	2418.18	3018.07	2865.01	2857.35	3056.04	1953.94	2056.06	1912.54	RACGAP1
141.261	126.508	179.497	220.319	243.77	213.745	504.601	400.698	455.003	212.512	332.737	245.304	CHRNA2
786.543	785.695	832.483	798.589	748.675	786.742	758.197	753.636	806.506	1007.41	990.036	962.18	RP11-395B7.7
1307.38	1311.8	1356.85	1265.55	1284.16	1194.56	1103.81	1265.34	1203.04	1135.2	1035.46	1015.07	GAPDHP1
1320.05	1310.73	1292.44	1175.66	1151.33	1346.21	1468.9	1585.44	1599.91	930.734	1043.57	1084.55	CDCA3
1086.11	1099.13	1174.53	1159.08	1153.34	1196.43	1150.28	1108.66	1070.87	1339.84	1325.67	1366.84	TTLL3
1764.01	1766.74	1659.73	1743.6	1515.39	1329.78	2355.58	2266.8	2328.78	1395.15	1305.99	1234.7	DLGAP5
1777.7	1521.82	1710.46	1668.96	1775.11	1589.59	1575.13	1644.01	1624.1	2191.76	2105.5	1969.99	GON4L
421.241	385.105	347.363	490.446	528.171	505.45	434.924	425.006	379.083	478.717	586.144	552.79	PTPN14
561.513	451.104	516.071	501.663	480.343	420.235	468.244	449.641	398.704	375.123	351.529	346.922	RNFT2
2408.73	2687.12	2615.05	2642.27	2663.54	2930.07	2462.61	2454.4	2590.49	3012.31	3250.75	3066.8	INADL
4352.08	4132.79	4316.09	4416.24	4919.33	4688.78	4269.28	4168.95	4400.47	4892.67	4941.94	5479.64	LPHN1
1307.4	1350.91	1279.57	1275.56	1306.78	1190.56	1723.31	1865.47	1674.49	1078.23	1093.22	1056.47	FAM83D
4695.98	4462.68	4626.42	4461.03	4378.98	4181.86	4246.14	4124.22	4253.29	5476.32	5530.73	5021.41	GLYATL1
5030.22	4779.21	4870.89	4876.4	4831.05	4935.54	5791.09	5724.38	5618.43	5527.97	5581.5	5332.49	VMP1
15364.7	15294.4	15198.4	14530.3	14355	14988.6	15694.4	15584.4	15785.6	14042.1	14182.7	13523.2	LDHB
1021.82	1048.43	1021.74	975.453	1040.71	973.934	1029.31	1022.59	946.761	1178.79	1314.07	1294.23	CELSR1
11246.5	11331.3	11688.6	11380.2	10810.8	11333.2	9637.69	10074.7	9880	12360.8	13254.9	13474	LAMA3
1851.39	1778.98	1860.35	1742.14	1889.26	1944.46	1715.57	1706.72	1676.66	2042.73	2310.74	2344.59	TUBGCP6
1617.43	1695.67	1566.44	1559.97	1492.83	1688.85	1406.08	1384.63	1576.57	2002.13	2009.5	1983.61	PILRB
447.55	475.083	453.863	495.625	485.231	480.309	452.241	468.34	510.408	650.938	542.994	617.905	ZNF789
6210.45	6341.12	6317.92	6014.48	6112.55	6308.88	5577.47	5282.98	5444.19	5540.09	5735.13	5590.01	KDM5B
699.146	733.578	772.437	588.719	580.664	630.59	696.962	704.32	720.949	550.143	566.112	618.834	KRT6B
2451.17	2484.95	2727.45	2599.62	2597.44	3077.33	2669.22	2575.08	2692.2	3040.52	3198.44	3591.85	TNRC18
38488.7	38324.1	38308.8	36852.5	37279.2	40663	39075.5	38491.9	39044	33155	34020.9	34601.7	HNRNPA1
678.493	621.356	578.071	568.382	551.944	548.089	830.096	852.635	800.526	511.041	478.608	457.319	RAD51AP1
2106.3	2151.98	2254.28	2120.5	2343.2	2498.89	2345.52	2201.9	2226.79	2591.85	2669.25	2627.11	GGA1
6574.48	6559.52	6515.29	7082.42	6871.16	8577.35	7430.41	7220.69	6947.96	8381.19	7792.59	8394.01	SEL1L
12553.9	12215.6	12004	12869.9	12536.8	12131.5	13725.2	13552.9	13762.8	11086.4	11190.9	10951.8	ODC1
934.963	946.488	869.988	795.477	789.412	828.7	889.786	873.063	920.589	707.338	769.282	758.2	PDXP
52320.4	51463.4	51692.6	48082.2	49628.1	47495.2	52629.5	52140.8	52322.7	46867.3	47446.2	48693.6	TUBB
4033.02	3957.83	4102.56	3721.7	3724.72	3427.92	3770.99	3858.21	3619.14	4648.95	4578.7	4649.99	FYCO1
899.679	857.446	818.982	1012.57	917.251	1162.83	831.244	921.514	902.574	1078.97	1102.79	1194.59	ZDHHC17
5176.32	5156.96	5482.53	5422.05	5708.43	5694.27	5343.89	5013.52	5172.37	5814.57	6143.2	6315.56	CDK5RAP3
181.723	158.988	163.913	165.1	153.543	164.663	240.419	229.73	220.558	241.976	245.894	239.403	SERPIND1
5241.66	5238.02	5201.6	5053.4	4851.1	5089.76	4663.07	4635.77	4645.7	4458.65	4617.44	4842.88	BNIP3L
30948.9	30061.8	31344.5	31403.2	32996.7	34975.5	28874.3	28889.8	29042.1	34250.3	35096	35191.7	PSAP
4652.65	4302.85	4391.43	4440.42	4324.04	4440.54	4139.94	4113.2	4226.02	4939.17	5182.64	5014.46	MCCC1
8728.25	8605.24	8714.52	8504.76	8329.32	8550.13	8605.05	8909.68	8415.1	7517.76	8060.28	7670.52	SRSF3
2671.49	2697.23	2612.92	2695.66	2726.73	2787.13	2840.7	2874.38	2870.05	3046.47	3078.81	2908.07	NAAA
6111.94	5925.73	5779.38	5940.46	6019.26	6896.93	5703.63	5455.29	5932.26	4405.13	4892.13	5121.58	MORF4L1
277.902	289.143	318.067	278.474	387.304	289.542	285.012	294.619	285.529	432.401	405.579	452.982	DNAH1
6578.06	6509.49	6729.51	6298.44	6221.28	6673.01	5999.75	6112.18	6084.98	5866.03	5880.17	5986.65	ENSA
4573.4	4790.74	4794.89	4664.7	4634.37	4367.21	4089.98	4352.24	3980.15	4009.96	3909.34	4224.39	RBM3
4108.63	4026.11	4060	3883.45	3800.75	4468.73	4789.93	4671.87	4769.94	3472.12	3460.54	3279.49	STMN1
1139.97	1122.16	1082.76	1227.93	1110.4	1354.21	981.336	977.714	873.726	1348.07	1448.49	1446.43	SLC9A7
3173.34	3281.07	3152.86	3188.26	3380.38	3684.24	2872.61	2756.85	2760.8	3686.02	3744.48	3996.15	ABCA3
1423.05	1473.19	1371.52	1315.1	1389.39	1303.7	1351.06	1364.91	1376.32	1184.41	1236.18	1200.46	RNF5
1240.43	1318.87	1356.65	1289.17	1283.58	1506.29	1647.43	1498.42	1514.66	1082.12	1026.25	988.594	KIF4A
5407.65	5462.1	5679.08	5476.21	5665.17	5473.06	5107.38	5526.62	5504.72	4663.36	4760.23	4997.86	DANCR
1287.99	1235.28	1181.66	1140.96	1256.16	1134.98	1311.16	1381.43	1314.15	1438.17	1551.47	1480.02	SZT2
1032.88	1032.33	1006.3	918.169	1016.56	956.787	983.279	837.849	887.727	1240.92	1240.16	1302.42	ALS2CL
2386.03	2342.2	2509.24	2916.06	2793.32	2887.52	2361.57	2435.41	2557.54	2758.9	2932.96	2735.89	CUX1
7810.38	7851.95	7832.53	8133.08	7938.92	7049.84	9614.47	9497.68	9193.29	9653.9	9254.95	8815.43	ENDOD1
4055.65	4121.94	4079.01	4381.66	4494.44	4776.67	3995.52	3684.98	3804.72	4523.45	4781.52	4913.51	MAN1B1
1111.46	1230	1251.62	1096.84	1108.22	1085.37	1436.12	1429.66	1429.18	947.746	1021.07	1012.32	CDCA8
408.762	398.317	466.94	388.073	416.111	428.385	503.084	534.818	464.924	316.451	313.64	313.318	CDC25C
901.062	917.699	945.133	974.942	959.531	874.425	883.22	951.659	845.469	1136.9	1144.71	1103.08	TTC18
9762.34	10243.8	10083.9	9977.36	9710.74	11842.6	10266.8	9186.21	10131.2	12273.9	12198	12564.2	GCN1L1
7215.56	7176.44	7354.23	7243.88	7345.55	7457.05	7171.09	7226.9	7206.76	7682.5	8582.16	8637.55	IVD
1916.34	1824.58	1814.47	1767.12	1789.19	1930.38	1451.91	1497.77	1518.63	2075.61	2201.34	2337.09	PLXNB1
4383.35	4421	4462.87	4209.6	4192.41	4419.07	4406.39	4482.8	4674.27	3671.71	3888.57	4028.38	SNRPB
768.874	716.811	762.79	771.816	750.165	732.421	919.31	847.27	945.48	582.792	591.377	631.25	APOBEC3B
695.783	696.195	746.446	702.221	758.437	768.006	870.615	858.186	853.701	543.585	566.373	605.982	CDKN2C
383.232	349.299	374.646	374.931	411.753	436.958	445.766	433.745	414.865	485.987	462.492	503.506	EFCAB12
4225.04	4166.79	4213.08	4291.02	4192.27	4206.84	4203.9	4265.12	4297.56	3867.51	3752.86	3794.69	UBE2L3
1465.82	1439.2	1515.5	1287.65	1302.63	1423.94	777.463	746.98	737.341	1199.85	1273.48	1232	RARRES3
1461.6	1419.95	1516.52	1396.97	1368.35	1531.32	1867.92	1732.4	1814.24	1635.93	1878.01	1961.42	GGT1
6246.84	6462.25	6515.8	6607.59	6812.94	6671.02	6558.67	6267.66	6179.55	6989.62	7198.51	7240.65	ACIN1
1910.04	1772.35	1899.46	1938.36	2046.35	2001.14	1955.22	1903.77	1894.38	2171.67	2079.71	2242.16	DPP9
4528.87	4611.31	4718.97	4437.57	4506.05	4615.07	5355.49	5693.27	5382.77	3943.72	4128.08	4174.7	NCAPD2
943.415	999.013	978.739	957.12	999.245	904.187	1156.01	1243.8	1250.46	807.537	785.884	812.333	ASF1B
918.585	1110.56	991.235	992.636	1047.93	1155.27	976.21	1158.53	1060.18	1164.82	1546.31	1509.25	INSR
729.057	692.258	716.744	682.145	631.896	571.282	665.058	730.613	664.109	908.119	904.806	878.555	NPHP3
1637.43	1734.87	1673.06	1625.66	1652.87	1461.53	2058.96	2161.3	2128.08	1426.92	1400.98	1428.56	BUB1
698.753	745.955	776.672	691.79	579.42	605.65	640.03	611.011	665.531	980.441	879.049	1001.91	ABCC10
6487.4	6509.66	6364.84	6059.57	6146.05	5989.94	5489.63	5483	5451.57	7272.5	6855.31	7264.55	TAPBP
181.3	180.347	183.306	176.076	207.855	199.4	180.722	182.252	220.785	247.56	273.557	268.86	TTR
1650.12	1505.2	1599.25	1621.17	1783.11	1801.99	1658.87	1548.86	1670.78	1848.74	1994.79	1877.54	ATP13A2
1322.53	1307.84	1177.79	1418.85	1372.88	1269.57	1326.16	1320.83	1346.89	1494.37	1531.68	1552.93	ARHGEF34P
1491.47	1694.73	1614.38	1517.29	1497.49	1532.95	1661.27	1555.19	1529.48	1808.92	1952.97	2115.04	TRIO
296.013	304.319	369	262.344	294.056	259.229	245.826	247.274	220.307	213.576	228.528	234.953	AMOTL2
7489.04	7357.39	7686.38	7439.15	7799.81	7710.88	7432.95	7962.35	7278.14	6170.6	6412.92	6865.97	CYCS
16685.4	16704.2	16594.9	18066.1	17609.9	19220.3	18479.5	17179.9	18149.2	18670.2	18667.2	18922.1	CNDP2
220.231	246.531	229.646	205.325	190.549	233.736	128.545	123.745	133.674	124.187	155.994	173.783	TGM3
2324.29	2544.13	2330.04	2227.46	2411.81	2489.43	2424.32	2456.52	2350.81	2776.14	2884.73	2796.52	STK36
17639.4	17359.9	17266.3	17820.2	17321.8	17235	18654.1	17867.6	18686.1	16260.2	15442.7	15811.1	SET
2869.07	2929.15	2825.9	2803.92	2920.25	2795.91	2833.9	2875.84	2713.37	3319.33	3307.86	3153.03	NFRKB
442984	438331	435024	464266	454100	428871	541517	541984	547273	484746	481840	476756	MT-CO1
7026.18	6927.52	7134.06	7165.6	7228.79	7631.49	6991.55	6970.12	7387.46	8180.74	7693.84	7896.47	KIAA0368
96207.7	96379.5	94853.3	95716.6	93269.1	95392.8	95630.7	93408.7	95092.2	104160	105912	100779	HSPA8
4483.44	4361.32	4514.58	4398.96	4405.91	4424.06	4604.87	4453.83	4546.81	3788.44	4103.94	4032.36	CDK4
38905.5	39079.3	39192.7	37909.9	38143.9	36808.8	35631.3	38354.2	37956.9	32377.7	34943.4	35888.3	RPL41
4172.31	4407.99	4218.9	4512.01	5021.67	5302.82	3417.66	3701.31	3760.89	4804.99	5669.14	5290.65	LRP10
191.392	212.458	187.894	187.155	197.316	174.058	240.014	225.16	230.812	133.471	127.058	144.114	TMPO-AS1
1663.61	1764.71	1831.92	1690.04	1863.95	1784.91	1611.29	1685.83	1618.72	2048.09	2106.89	2023.37	IL17RC
382.066	361.783	409.642	340.647	381.459	390.957	443.818	465.844	510.735	298.559	286.217	272.479	CENPW
5138.45	5054.6	5122.24	5284.53	5562.6	5886.86	4667.18	4599.42	4668.67	5607.03	5840.19	6230.72	GALNT2
511.131	469.222	545.796	537.726	535.077	526.985	437.75	495.557	442.174	628.205	630	770.418	AAK1
5437.78	5525.78	5616.45	5349.14	5602.44	5824.94	5069.02	5033.04	4877.51	6194.95	6074.45	6447.06	RGL2
3644.28	3573.67	3681.16	3563.19	3406.14	3632.37	3621.49	3618.35	3488.87	3093.17	3092.32	3357.96	MAGEF1
1055.09	1051.68	959.685	1049.92	993.527	1120.47	806.76	852.013	870.678	1314.93	1162.69	1308.31	GPR157
1957.27	1839.39	2024.48	2113.34	2114.3	2034.39	2155.15	2033.24	2279.81	2170.43	2477.95	2344.34	PACS1
1345.31	1256.31	1324.51	1232.36	1284.68	1348.77	1205.9	1184.33	1276.6	1514.65	1794.69	1533.78	TRPV6
49464.9	49977.9	48144.5	48714.9	47957.2	43935.2	59392.7	60248.2	58600.6	57315	55409.9	54065.8	SCD
5578.51	5423.33	5655.7	5873.21	6501.74	6053.02	5388.6	5594.76	5232.83	6234.5	6790.29	6264.8	SCAMP4
415.645	392.858	429.702	371.084	419.912	357.125	411.483	394.809	398.361	289.94	312.943	333.399	BBC3
846.434	823.897	872.258	836.927	811.835	801.437	724.57	732.48	764.894	961.342	1021.27	1082.64	CSAD
2089.07	1995.34	1948.49	2043.59	1937.03	2205.36	2347.64	2160.86	1976.75	2349.32	2536.9	2503.61	MLLT4
595.854	578.83	576.415	562.441	607.072	613.116	578.7	582.284	614.868	676.833	775.745	724.2	AGAP6
716.937	670.746	677.251	762.796	781.845	789.16	754.746	776.903	816.572	837.005	865.243	801.168	HOXC6
1185.06	1214.72	1188.44	1190.33	1122.26	1181.58	1544.52	1474.86	1403.06	1000.03	1060.49	906.521	SKA2
5313.23	5372.05	5184.71	5587	5608.45	5241.68	5137.86	5167.45	5055.36	5951.8	5886.8	5805.73	GPR107
968.226	1074.46	907.837	929.061	894.076	865.111	1235.22	1170.59	1227.77	833.567	794.641	752.038	STIL
167.966	246.287	184.102	179.315	223.278	245.95	250.009	234.099	294.386	320.614	320.268	302.692	ZNF577
13793.6	14183.3	13455.9	12935.7	12895.4	13068.6	16713.6	16730.5	15929	12870.7	12197.7	11571.4	H2AFZ
15720.1	16173.1	16256.9	17523.9	17552.8	19352.2	12872.8	13137.1	13268.7	17849.4	18130.6	18202.6	CALD1
1531.4	1641.86	1511.13	1563.58	1577	1471.7	1633.54	1552.27	1608.56	1841.32	1744.97	1935.94	NBPF9
7388.4	7432.88	7490.51	6781.56	6859.51	6934.68	6225.58	6073.19	6364.99	6674.41	6905.56	6827.05	FAM162A
2713.12	2989.32	2707.15	2961.03	2897.27	3003.26	2396.13	2472.33	2460.11	3138.46	3270.23	3221.7	PIK3CD
2300.2	2274.22	2386.85	2239.6	2498.76	2720.69	2513.21	2386.5	2426.97	3082.58	2638.62	2861.1	URB1
4305.5	4824.04	4270.05	4369.65	4399.18	4765.29	3762.46	3584.16	4123.81	5085.14	5499.15	5797.94	SPTBN2
1524.63	1552.72	1496.32	1549.77	1521.99	1493.33	1292.16	1262.91	1329.97	1680.27	1791.46	1803.42	SLC38A7
3021.86	3022.29	3008.14	3167.31	3186.76	3062.27	1657.09	1550.87	1684.81	3319.34	3554.89	3407.36	ACPP
23711.7	23909.9	24283.8	21244.7	21991.6	24347.9	23154.4	22499.2	23064.9	19997.4	21258	21247.5	TPI1
635.949	658.019	583.319	617.724	589.3	598.973	629.415	733.637	627.891	799.963	744.788	842.019	ARHGAP8
765.516	806.684	787.807	769.482	703.42	790.765	665.091	698.693	744.054	630.421	611.631	664.233	EIF1AXP1
1485.69	1449.12	1394.41	1377.31	1301.15	1074.19	1923.14	1878.5	1742.22	1224.46	1090.69	988.66	CCNA2
7677.13	7735.53	7513.92	7849.1	8055.65	8587.47	7646.91	7561.33	7890.53	8454.25	8456.19	8949.31	INTS3
1130.93	1099.48	1127.63	989.244	1095.78	1042.66	1173.7	1242.44	1203.19	828.995	986.421	939.981	TROAP
10934.7	10685.6	10927.7	9733.4	10999.5	12349.8	9225.08	9551.55	9254.98	12584.7	13077.2	14779.9	PIEZO1
2549.26	2691.72	2368.78	2439.36	2219.22	2763.44	2446.87	2239.56	2295.87	3017.3	3428.2	3121.65	ZSWIM8
454.786	452.582	441.338	491.913	514.812	455.139	509.424	574.311	501.804	596.473	600.418	533.301	ZMAT1
11773.9	11805.4	11709.4	11160.4	11192.2	10144.1	11868.6	12559.4	12253.9	10547	10364.5	10461.3	HNRNPA3
1151.22	1204.03	1114.56	1144.57	1029.23	1160.61	1472.2	1382.97	1467.85	1015.94	942.869	834.633	NEK2
1065.11	1008.1	1094.14	1099.62	1095.07	1077.53	1124.36	1099.27	1173.69	1210.07	1258.52	1245.75	ATP2C2
7103.2	7222.73	7229.65	7212.05	7176.32	7719.01	6855.27	6834.01	7011.46	8049.49	7812.53	7982.03	ETFA
1927.21	1845.61	1873.81	1856.52	1856.04	1652.01	2255.41	2226.64	2218.26	1622.32	1661.55	1437.04	NCAPG2
28727	28926.1	27592.1	27379	28432.4	29894.8	35998.4	34796.3	33608.8	33011.4	30798.2	32880.3	ABHD2
1414.03	1387.66	1400.34	1359.38	1312.07	1282.8	1726.49	1622.19	1775.83	1218.53	1186.94	1204.75	AURKA
286.646	263.563	247.021	236.212	228.873	201.91	336.459	315.404	310.118	211.251	188.72	163.177	SAP30
752.322	678.36	702.065	720.671	726.777	737.218	691.246	683.117	715.04	869.847	867.61	827.385	MAP3K9
34092.2	32321.4	32990.5	32836.1	33294.3	37765	29309.7	31406.3	32638.7	28643	28832.2	26844.5	EIF4G2
455.431	471.282	464.082	514.207	504.667	533.545	465.025	469.298	487.387	638.325	561.863	544.487	FICD
364.841	344.828	355.439	335.746	386.599	340.079	389.732	395.612	361.762	284.891	275.993	209.663	SLC16A10
4833.55	5139.26	4755.43	4644.15	4486.8	4462.68	5820.42	5652	5626.73	4410.65	4425.07	3953.24	PCNA
1634.46	1505.78	1487.88	1511.63	1612.63	1713.15	1993.85	1834	1854.74	1778.88	1822.85	1952.77	ALDH1A3
3145.88	3168.6	3284.56	2927.38	2909.91	3154.88	2900.09	2900.31	2948.32	3467.99	3757.09	3725.12	SLC44A4
1573.28	1593.19	1631.55	1520.69	1594.42	1651.19	1445.45	1514.83	1483.98	1259.71	1250.92	1474.09	GTPBP6
3351.89	3286.33	3368.54	3402.81	3201.46	3145.72	3506.82	3500.25	3448.45	3023.53	2849	3005.27	SENP3
1609.9	1589.77	1654.64	1572.11	1583.19	1742.84	1920.5	1939.16	1962.21	1318.27	1429.84	1411.36	SPC24
4210.15	4291.29	4363.68	4489.77	4430.76	4795.85	4917.11	5318.61	4799.82	3796.9	3681.89	3763.03	MTHFD2
548.876	558.681	490.262	636.261	572.383	644.707	562.129	612.04	524.615	688.62	667.353	667.262	SLC35E3
8320.09	8234.31	7778.25	8014.44	7604.44	7142.43	10408.6	10735.9	9643.31	10365.3	9662.68	8949.55	ABCC4
5584.64	5511.12	5693.91	5795.87	5738.32	6218.37	5409.19	5295.13	5187.9	6319.57	6099.94	6337.85	SPECC1L
1215.64	1197.27	1393.27	1399.67	1333.8	1658.03	1117.09	1030.08	1037.49	1542.45	1607.47	1672.6	NOTCH3
3305.62	3194.06	3204.67	3082.44	2829.77	2652.74	3901.69	3717.86	3771.05	2834.27	2816.94	2446.82	TYMS
741.73	716.117	801.058	705.236	740.499	757.72	849.815	837.633	851.869	631.609	600.353	634.452	POC1A
11708	11610.3	11505.4	11663	11424.9	12005.4	12286.9	12588.5	12429.5	10616.3	10866.2	10702.3	ILF2
3427.54	3402.3	3540.22	3556.83	3520	3528.93	3376.47	3516	3462.13	2950.43	3203.05	3115.29	ARF6
247.055	241.065	256.646	181.037	204.411	189.572	142.464	118.551	130.58	150.356	197.999	174.019	PRR15
6820.38	7099.4	7166.04	7148.52	6931.59	7584.89	7653.8	7193.22	7145.33	7921.48	8027.04	7816.37	GSE1
2257.18	2302.64	2245.45	2347.32	2293.01	2421	2095.16	1991.09	2103.97	2538.95	2517.59	2890.78	TMEM184B
1464.32	1529.05	1488.7	1676.2	1657.78	1633.34	1355.66	1508.51	1376.58	1790.84	1757.93	1662.42	PTPN13
1764.73	1794.61	1894.03	1986.93	2015.06	1898.12	2063.31	2018.19	2000.66	1984.48	2110.12	2263.95	BACE1
1978.21	1733.11	2062.47	1942.67	1959.53	1895.89	1881.57	1717.76	1782.96	2158.48	2418.19	2422.24	PTPRU
4784.86	4839.95	4843.23	4611.4	4484.5	5211.16	5838.53	5745.83	6185.81	4214	4175.89	4058.87	TMPO
3165.68	2870.22	2939.33	3488.35	3120.02	3335.8	3155.82	3007.45	3020.21	3393.25	3639.12	3413.01	TOR1AIP1
3478.02	3491.7	3498.6	3466.5	3582.71	3548.91	3415.26	3387.5	3365.24	3695.96	3959.55	3971.65	ABHD4
6072.61	5873.54	5807.69	5811.38	5870.95	5650.08	5376.12	5407.66	5258.76	5350.75	5323.39	5504.31	TP53
16265.3	16125.3	16407.9	16655.4	17064.6	18108.4	20161.5	20313.6	20515.7	17355.8	18224.3	18498.1	PDIA4
38906.9	38356.1	38527.9	33161.5	34779.5	38460.9	39545	38511.2	39626.1	32807	34053.4	34587.1	ALDOA
979.182	976.269	1027.52	934.492	960.052	1025.95	990.317	976.197	1022.4	840.625	808.528	869.16	TATDN3
1202.08	1192.44	1180.71	1132.25	1215.46	1024.13	1141.94	1258.61	1200.55	937.226	998.104	1018.13	CLN6
23798.2	24296.6	24817.1	23532.4	24154.9	26699.7	23752.5	22326.2	23489.2	26334.6	29331	28972.3	ACADVL
764.63	780.882	783.214	798	798.03	628.717	965.492	1024.54	909.27	625.488	593.517	597.15	KIAA0101
2134.34	2206.83	2217.3	2316.04	2174.96	2211.33	2483.32	2324.65	2496.35	2493.35	2476.25	2462.07	MINA
8653.52	8607.58	8914.58	8098.72	8433.59	8934.56	8844.65	8570.96	8685.68	7534.23	7399.89	8135.74	HMGB1
1067.06	1019.94	1173.61	1064.13	1026.55	1219.7	1128.98	979.701	1086.29	1368.98	1294.03	1413.38	EVC
2949.18	2965.36	2959.43	2787.28	2755.71	2736.37	2896.59	3040.02	2864.78	2610.84	2666.15	2702.19	PNP
11481.8	11547.9	11435.8	11059.9	11643.3	12386.9	12305.5	12073.8	11917.5	12488.5	12925.8	13313.7	SREBF1
2389.74	2409.9	2264.43	2402.45	2309.27	2433.5	2711.03	2666.88	2766.78	2693.3	2603.86	2640.76	TTC6
2742.57	2922.09	2955.29	2898.86	2801.96	2804.68	2818.03	2823.4	2876.27	3172.45	3212.13	3254.27	MARK3
5058.2	5187.92	4996.34	4646.29	5082.11	4939.36	4820.4	4570.71	4586.9	5794.97	5500.56	6013.02	KIAA0319L
2175.25	2226.76	2201.66	2284.03	2125.08	2310.95	2439.2	2376.53	2331.99	1936.84	1878.99	1990.82	SMARCA2
4225.99	4184.62	4207.6	3911.68	4131.73	4312.47	3763.77	3507.86	3862.68	4633.83	4858.95	5513.01	PKD1
1321.47	1249.12	1497.9	1444.81	2082.5	2602.06	1437.57	1469.23	1500.75	1980.05	1943.84	2061.53	SIPA1L3
211.18	212.3	214.772	181.953	198.96	149.992	402.263	351.323	330.047	294.182	271.31	348.786	LAMA1
1155.11	1160.08	1126.84	1135.35	1177.26	996.319	1125.81	1067.89	1143.83	990.621	899.063	956.951	ZBED3
996.201	1039.15	1097.04	917.791	875.547	807.056	749.082	768.593	766.967	801.493	942.29	804.733	EGLN3
274.032	290.093	256.949	257.531	234.005	226.246	389.069	417.937	343.58	464.493	330.827	371.289	DPP4
11900.6	11592.5	11867.1	11428.6	11855.3	11215.2	11550.3	11524.4	11827	10249.9	10633	11109.8	CDKN1A
5319.3	5513.83	5236.84	5253.1	5014.87	5251.42	5234.85	4992.95	5064.53	6057.92	5939.07	5797.16	NSD1
1255.74	1238.2	1216.94	1291.54	1225.54	1081.18	1585.63	1659.51	1464.03	1076.82	969.394	980.301	SH3BGRL
3210.81	3185.83	3584.56	3221.59	3497.44	3605.52	3279.07	3590.43	3575.3	2481.53	2586.61	3027.33	H1FX
1254.64	1203.62	1419.57	1632.9	1609.74	1690.65	1479.12	1390.96	1337.94	1622.89	1440.62	1683.52	DPY19L3
2534.37	2632.57	2362.33	2504.18	2411.56	2264.86	2192.3	2078.6	2147.69	2819.34	2913.35	2976.62	ABCC5
759.421	835.262	1034.35	897.754	950.249	1062.17	889.451	674.968	839.256	1159.98	1162.49	1306.57	PLXNA3
1018.13	948.037	1129.06	1017.54	1049.7	1006.56	912.897	1031.82	937.496	779.962	817.733	896.451	CEBPB
2007.71	1654.77	1907.63	1555.55	1824.43	1867.03	2073.84	1554.2	1860.87	2233.32	2550.4	2653	SPEN
6704.27	6455.01	6450.26	5695.55	6341.21	6604.24	6436.34	6542.63	6516.27	7714.01	7431.14	7321.19	GOLGB1
1724.39	1710.65	1797.51	1748.16	1843.9	1766.49	1935.12	1804.81	1539.65	2088.42	2238.49	2055.06	KMT2A
2063.12	2023.38	2108.11	1927.7	1991.59	2056.26	1942.32	1751.8	1725.99	2266.07	2455.23	2517.57	CELSR2
140.737	101.885	138.11	167.645	151.511	143.984	198.929	183.739	189.398	220.825	168.231	188.282	CES3
7138.45	7127.89	6581.98	7319.65	7335.14	7472.03	7315.8	6948.85	7142.05	7510.14	7782.05	8121.78	CSNK1D
1354.78	1389.87	1316.99	1362.41	1314.54	1391.34	1428.32	1461.55	1469.35	1160.92	1173.39	1207.94	CDCA7L
582.572	536.675	506.425	516.317	492.419	449.053	725.17	723.628	615.045	445.273	419.088	384.413	FBXO5
1496.09	1482.94	1412.07	1439.6	1479.37	1427.42	1627.58	1714.55	1632.46	1309.31	1216.08	1288.91	DUT
739.349	974.098	850.736	841.288	834.359	754.916	1120.75	1000.19	1136.23	1204.73	1127.18	1013.03	FP15737
180.978	172.316	200.974	204.359	195.933	227.121	189.551	157.104	163.634	267.17	249.143	253.624	ANKRD6
2747.37	2814.01	2970.56	2671.85	2796.82	2953.45	2839.88	2880.39	2967.74	2327.43	2348.4	2628.34	SNRPD1
230.718	231.498	252.261	219.861	205.206	188.978	211.899	242.837	209.423	177.577	182.413	154.709	TUSC1
759.328	847.504	913.146	867.4	845.252	903.295	588.852	640.375	562.425	591.92	671.906	716.357	ZIC2
110.983	101.212	118.262	105.384	124.003	109.414	71.3289	91.1748	60.5941	58.0482	64.1813	74.1585	EIF5AP4
546.584	531.724	584.749	556.237	603.09	673.407	669.128	699.852	678.18	641.248	704.149	752.097	ARSG
6890.1	6338.3	6599.34	7017.17	7034.42	7304.03	6969.94	6387.36	7018.14	7476.23	7262.69	7870.29	WNK1
340.906	354.891	330.003	327.49	300.809	291.101	438.545	413.504	440.384	293.887	253.405	233.224	MNS1
298.885	269.581	307.935	272.555	268.348	329.219	200.851	238.185	247.743	174.094	172.348	243.721	IER5L
2195.74	1969.2	1988.5	1839.95	2021.07	2275.87	2557.95	2573.62	2723.24	1789.9	1580.15	1637.57	PLK1
9878.56	10122.7	9750.69	10190.7	9979.78	9210.24	8571.8	8680.05	8722.07	11340.9	11125.8	10728.8	GNS
238.439	248.242	240.94	238.381	316.054	373.091	252.895	211.05	295.386	337.967	347.87	437.952	TBC1D3
6146.52	5662.8	5737.67	5913.31	5729.76	6463.37	5875.15	5447.92	5657.55	6340.1	7269.49	7037.48	DLG5
5513.97	5566.95	5393.23	5449.33	5192.99	4925.42	6011.11	6056.86	5616.55	4876.15	4985.17	4464.11	TBCA
3786.95	4107.32	3864.73	3841.6	4265.77	4470.92	3751.7	3826.64	3868.64	4340.09	4600.57	4820.76	SRCAP
6725.92	6994.91	7396.65	7509.11	7233.44	7677.19	7195.54	6579.36	6547.56	7862.56	9106.24	7924.73	GTF3C1
5492.7	5541.96	5489.01	5457.48	5671.45	5544.99	4775.12	5240.1	4949.54	4575.12	4655.8	5189.21	IRF2BPL
13253.9	13771	13321.1	12917.2	12877.8	13498.3	14103	14244.3	14495	11685.8	12334.4	12606.3	TUBA1C
21260.2	20875.3	22088	21294.7	21473.5	22893	22095.6	22173.7	22133.7	18728.6	18981.1	20104.3	YBX1
3881.55	3874.45	3965.43	4094.97	3904.49	3762.68	4349.22	4396.13	4447.74	3619.97	3486.41	3399.98	BUB3
2696.68	2643.23	2498.64	2710.14	2442.28	2749.73	2619.49	2565.61	2543.38	3024.91	2885.94	3142.97	NBPF15
619.004	567.089	674.296	561.81	587.677	563.378	553.865	528.548	486.212	777.184	771.724	746.494	JMJD7-PLA2G4B
2067.2	1975.83	2087.14	2424.34	2253.19	1827.65	2248.87	2503.9	2213.84	2601.49	2620.19	2469.98	GRIN3A
799.603	729.457	755.718	694.411	737.333	606.775	736.971	810.034	749.251	664.258	587.404	541.011	ISCA2
2872.76	2858.95	2801.04	2520.29	2585.97	3147.97	2732.06	2738.04	2681.17	3586.15	3159.74	3811.57	GOLGA8B
486.396	468.346	491.15	504.465	494.228	483.536	475.81	437.256	510.023	578.411	569.472	734.396	ASAP3
1639.36	1675.61	1632.18	1494	1495.8	1416.84	1694.19	1800.34	1781.65	1439.98	1496.59	1401.34	DNAJC9
4554.26	4660.06	4509.6	4216.91	4383.45	4167.11	4385.54	4574.24	4500.24	3924.28	4199.83	4214.32	TOMM6
4778.03	4853.93	4441.54	5187.62	4813.77	5255.58	5540.25	5577.41	5432.07	5154.76	5277.55	5761.15	HERPUD1
1878.52	1807.65	1862.23	1747.06	1897.03	1795.36	1617.38	1568.42	1752.57	2039.01	2181.26	2224.52	SMPD1
7633.61	7655.62	7532.19	7483.12	7930.28	7807.42	7661.52	7470.26	7674.59	8144.44	8567.25	8244.03	BCAP31
536.697	583.11	579.476	514.756	637.341	619.978	533.348	482.995	536.597	683.522	720.131	744.455	HEXDC
1970.97	2015.89	2058.66	1943.16	2044.29	2241.54	2021.35	1992.18	2043.66	1714.15	1702.88	1797.76	RBM42
6844.61	6931.89	6929.16	6851.11	6792	6626.19	7177.68	7196.69	6890.41	6406.85	6317.96	6372.62	PCBP1
1804.59	1747.84	1748.17	1596.33	1606.92	1692.74	2048.58	2065.26	2106.21	1577.58	1520.49	1591.98	IQGAP3
1913.83	1864.25	2143.57	2032.13	2225.44	2104.47	2590.86	2612.16	2530.85	2229.32	2281.9	2439.99	ITGA6
4559.46	4589.41	4636.12	4791.81	4600.37	4835.25	5015.33	5026.41	5225.35	4993.24	5016.35	5061.38	MLPH
7124.19	7050.16	6881.39	6953.14	6697.21	6891.42	6920.65	7193.13	6949.66	6490.33	6533.58	6200.44	UQCRB
1264.81	1202.03	1166.75	1174.92	1233.78	1290.66	846.829	961.538	832.513	1529.84	1395.86	1424.05	SORL1
3377.06	3320.67	3372.8	3290.29	3470.93	3125.31	3211.03	3506.24	3234.08	2799.41	2850.36	3081.35	COX7B
3270.63	3139.19	3157.08	3413.28	3387.01	3366.87	3241.34	3148.74	3043.26	3457.89	3559.47	3570.1	ACOX1
2316.12	2286.6	2221.84	2308.87	2386.97	2263.46	2172.42	1996.33	1991.84	2666.69	2541.55	2535.88	NCOA1
481.243	496.435	504.266	391.357	510.416	417.193	452.483	420.199	424.616	365.094	321.517	416.512	RNF166
5015.35	4997.21	4891.14	5260.61	5370.12	5083.68	5397.07	5461	5429.83	5673.74	5453.54	5283.61	GLUD1
3446.97	3350.12	3360.37	3634.18	3510.95	3614.28	4118.77	3928.09	3738.16	3955.08	3791.31	3685.25	TEX2
1330.72	1400.48	1265.13	1217.17	1199.58	1218.44	1169.5	1271.67	1254.07	1466.95	1608.37	1583.37	SSH3
2925.94	3029.25	2771.81	3017.74	2962.9	2326.92	3118.84	3241.55	2972.47	2500.95	2312.18	1982.52	OSTC
6199.81	5550.24	5862.81	6227.24	6468.52	6899.09	5927.82	5872.39	5676.03	6731.05	6587.96	6700.67	TRIM25
15917.5	15709.5	15870.6	15342.2	16475.4	17209.7	14799.1	14347.9	14348	17382.2	17363.7	18501.7	NUMA1
322.089	329.72	322.001	326.523	304.109	271.057	369.633	385.926	364.43	244.916	265.181	239.021	E2F8
701.261	667.886	710.978	730.303	736.517	760.603	565.478	619.312	710.443	833.357	833.791	907.168	CAPS
9306.21	9022.15	9322.58	9373.47	9440.28	9236.52	8790.17	9069.86	8768.37	9959.88	9849.82	9959.31	DAG1
3059.46	2744.46	2815.17	3302.52	2881.64	2861.97	3341.73	3276.21	3259.95	3606.67	3287.83	3291.67	ITGAV
246.29	262.81	262.238	283.052	280.104	272.495	264.8	311.315	300.117	312.934	331.046	361.816	GJB1
2457.47	2563.75	2611.49	2533.4	2700.48	2726.26	2230.95	2195.25	2264.63	2698.83	3066.85	3055.81	MAN2B2
2021.67	1936.97	1974.72	1904.53	2062.25	2295.43	2116.5	2238.51	2109.67	2322.72	2254.79	2431.07	PABPC1L
14986.7	15127.3	14705.2	14712.9	14330.9	14019.8	15173.8	15779.9	15276.1	13977.3	13767.4	13745.5	BTF3
565.114	576.365	578.296	598.882	657.181	636.151	605.709	543.396	497.965	696.493	724.893	695.069	HINFP
436.888	443.155	420.96	480.123	474.65	516.136	531.657	419.239	405.19	632.837	491.013	655.142	CLCN5
2816.6	2741.42	2922.74	2818.91	2865.9	3225.03	2704.82	2708.26	2864.62	3147.52	3269.01	3480.52	HOOK2
1426.05	1367.27	1369.26	1414.42	1240.06	1250.03	1542.25	1539.14	1674.69	1172.81	1121.06	1217.34	KIFC1
1195.33	1183.71	1122.97	1130.69	1137.66	865.603	1395.61	1302.69	1325.43	1011.1	875.708	749.625	TXLNG
5792.02	5730.63	5580.14	5691.68	5452.93	5450.43	5590.19	5434.36	5625.64	6718.8	6298.43	6070.21	PDCD4
5918.24	6048.03	5887.33	5490.64	5982.17	6263.04	5201.39	5160.58	5405.88	6562.52	6770.65	6841.95	SH3GLB2
2179.58	2022	2229.79	2184.57	2170.02	2205.7	2077.12	1808.14	1859.89	2686.57	2760.75	2313.62	MAN2A2
14769.6	15057.8	14517.5	15329.3	14540.9	14709.1	15875.7	15614.5	15559.9	16746.3	16174.3	15607.4	SCARB2
8961.22	9046.58	8738.33	9622.07	8869.14	9470.69	9170.13	8918.28	9010.34	9835.82	9725.48	9757.23	LONP2
3017.92	2828.21	3120.45	2857.34	3002.76	3144.22	3267.78	3409.67	3518.04	2248.85	2562.44	2711.65	UBE2S
3096.72	2964.12	3127.16	3020.78	2965.08	2973.54	2906.61	2936.48	3097.08	2648.51	2785.63	2791.99	DYNLRB1
24290.3	24306.4	23145.5	22463.4	21562.9	20780.8	20978.6	21301	20368.7	28386.8	26169.2	25896.8	PRUNE2
1615.73	1667.21	1596.46	1565.41	1529.15	1719.7	1873.9	1847.95	1841.12	1373.39	1460.13	1407.05	CDCA5
2409.83	2356.76	2307.49	2469.52	2341.15	2126.56	2696.54	2490.05	2397.05	2753.77	2764.96	2727.62	SECISBP2L
309.828	280.905	280.588	291.557	232.584	300.444	331.012	325.621	364.113	205.651	207.282	230.518	FRY
18064.7	17949.8	18716.2	19144.6	18009.3	19217.3	16499.8	16423.7	16630.8	20123.2	19348.7	20694.4	ADAMTS1
2504.37	2537.61	2609.3	2887.37	2830.18	2797.72	2423.33	2330.73	2397.35	2763.24	2817.9	2893.36	SYNRG
7321.23	7566.36	7022.48	7188.16	7250.74	8213.68	6781.29	6646.74	6870.35	8104.75	8480.32	8466.93	SSFA2
206.321	165.992	173.014	210.896	178.883	226.284	182.129	147.851	181.967	266.288	247.085	262.094	RPLP0P2
2932.91	2752.49	2767.67	2851.5	2825.21	2731.24	2852.45	2846.11	2927.19	3074.19	3097.44	3306.13	R3HDM2
1695.11	1784.81	1813.99	1830.1	1778.03	1866.6	1799.43	1786.33	1766.64	2065.83	1904.62	2023.25	SUMF1
1658.85	1444.35	1472.25	1436.9	1433.24	1637.93	1438.73	1430.14	1526.79	1730.31	1883.7	1883.18	SYTL1
426.48	489.94	424.547	375.586	408.169	453.029	589.051	550.192	564.506	543.312	560.509	581.539	VSIG10L
1433.7	1348.95	1601.67	1343.65	1441.64	1540	1924.08	1767.01	1777.08	1221.81	1233.38	1178.91	KIF20A
1353.26	1377.63	1363.54	1384.46	1424.39	1498.38	1308.96	1397.4	1351.72	1512.3	1540.23	1651.02	IQSEC1
188.746	168.342	176.459	195.316	203.999	160.15	137.69	166.523	176.42	104.519	112.045	138.748	SNRPEP2
10108.6	10137.8	10246.3	9807.24	10186.5	10295.1	9645.15	9881.13	10100.7	10664.8	11355.1	11795.8	SYNGR2
684.03	651.345	602.582	619.49	593.534	608.538	650.251	602.549	622.187	742.602	765.494	829.378	CLCN6
376.652	387.821	340.92	350.68	355.125	371.999	434.94	398.202	395.657	239.131	259.205	326.328	UBE2SP1
3305.54	3175.38	3398.38	3257.54	3355.39	3492.79	3071.13	3020.21	2991.85	3713.99	3543.51	3810.73	DIDO1
5060.1	4990.11	5099.47	5033.43	5016.06	4787.88	5041.09	5082.82	4971.4	4610.84	4693.77	4624.93	UBE2V1
2635.95	2729.97	2719.28	3063.57	2976.07	3005.11	2469.02	2430.55	2552.72	2909.1	2993.32	3033.88	KDM4A
506.317	556.964	501.462	535.995	588.653	553.602	485.541	477.556	458.251	614.781	638.507	636.2	DCST2
2258.47	2158.68	2254.51	2395.58	2273.46	2280.74	2438.7	2476.38	2458.06	2712.41	2641.99	2340.18	NVL
1211	1257.76	1284.01	1237.33	1249	1286.03	1210.42	1148.1	1185.35	1454.67	1401.59	1413.46	CD99L2
461.332	447.239	439.611	449.41	415.047	426.618	421.489	406.636	431.859	330.262	358.25	391.323	PRAC2
2628.28	2848.01	2808.22	2716.02	2685.13	2717.82	2611.69	2535.37	2918.57	3129.35	3336.82	3116.75	TRRAP
3282.33	3347.11	3228.08	3797.25	3370.63	3162.71	2617.01	2495.94	2430.82	2891.63	2777.2	2759.31	SLC44A1
140262	138828	134892	147594	144397	145640	175891	170705	177694	145363	151412	147864	MT-CYB
72100	71875.7	69364.3	70995.2	69283.6	72721.4	88440.3	84371.8	86411.9	80653.2	81550.4	74194.8	HSP90B1
1220.28	1262.06	1381	1181.03	1283.02	1299.67	1169.69	1328.51	1304.12	986.992	1058.66	1138.7	KLF16
190.511	172.366	186.117	171.706	169.109	173.069	172.768	166.538	171.096	130.011	150.991	112.309	RP11-3J10.4
1727.64	1732.4	1806.57	1728.53	1807.83	2116.53	1816.28	1806.39	1886.92	2042.91	2017.71	2284.55	LRSAM1
903.989	904.008	879.083	932.374	789.562	785.223	814.196	897.355	830.141	756.836	744.995	709.591	LMO4
4189.74	3991.4	4092.85	4007.38	3872.15	4213.06	4058.55	4175.37	4119.5	3762.91	3714.18	3571.18	NUDT21
5065.45	4945.07	4950.11	5215.56	5303.1	5064.14	4798.67	4788.52	4845.08	5247.53	5536.95	5572.15	NDST1
1498.77	1466.13	1496.87	1372.75	1469.05	1487.98	1316.75	1234.63	1353.64	1153.78	1217.91	1380.62	PHLDA2
1485.77	1484.54	1448.19	1437.69	1454.49	1713.98	1362.59	1424.48	1462.4	1234.05	1228.97	1262.27	C17orf89
4099.38	4050.68	4307.65	3850.43	3854.64	3725.76	3974.29	4266.56	4077.52	3758.47	3746.89	3749.36	TMA7
3635.76	4063.71	3412.3	3543.96	3429.04	2747.23	4986.94	4987.24	4803.19	3215.73	2873.49	2781.45	SMC4
2037.13	2023.35	2024.15	2098.67	2213.28	2037.98	1900.1	1975.26	1983.72	1826.86	1766.29	1826.82	ILF3-AS1
4668.44	4906.74	4695	4851.59	4787.84	4347.72	5075.42	5024.9	4808.08	5709.66	5881.67	5035.4	SUGP2
1454.06	1539.75	1489.44	1364.8	1449.16	1244.3	1513.19	1565.4	1578.02	1315.07	1202.54	1308.42	MRPS17
1029.96	1009.01	1099.01	1042.96	1116.84	1155.85	1039.85	935.672	983.339	1124.22	1360.67	1350.05	C15orf52
6002.24	6004.41	6089.05	6004.45	6083.46	6045.38	6376.47	6442.74	6263.16	5601.59	5588.51	5666.25	RCC2
186.294	192.577	169.049	160.43	202.906	221.358	266.437	258.657	225.78	258.605	240.871	262.008	KRT19
1743.68	1998.53	2276.51	2215.47	2039.67	2585.25	2013.43	1780.41	1958.53	2508.1	2565.38	2568.25	CREBBP
286.652	273.591	267.06	314.348	279.628	291.422	210.885	219.578	202.296	370.229	335.877	348.635	FAM184B
5184.03	5517.58	5468.18	5491.39	5151.7	5417.17	5965.22	5834.73	6005.19	5979.9	5893.01	5893.65	VCL
4431.58	4333.42	4174.33	4571.4	4505.68	4965.91	4118.94	4344.28	4215.28	4889	4653.11	5177.1	TOM1L2
13023.1	12999.6	12914.2	11818.2	11769.5	12937.5	13599	13192.8	14084.4	14246.6	14247	16355	ACACA
2471.08	2393.56	2415.07	2360.36	2515.64	2645.19	2632.28	2415.21	2456.62	2019.95	2068.71	2224.53	HNRNPA1P48
936.984	910.609	957.573	914.777	840.847	919.096	1078.37	1145.64	1151.96	858.268	697.397	770.42	EXO1
1749.05	1734.64	1741.08	1592.91	1365.78	1277.8	1938.93	2078.16	1639.21	1369.34	1380.68	1430.04	SMN1
1067.58	1003.41	1089.54	1142.57	1108.81	1152.87	1106.95	1013.75	1150.43	1165.6	1238	1390.91	ZNF142
3335.86	3289.41	3468.14	3305.36	3341.74	3379.44	3287.74	3260.39	3242.42	2984.18	3021.39	3159.54	PSMB7
2590.21	2695.63	2587.98	2764.42	2594.04	2759.45	2415.26	2064.21	2182.79	3253.94	2997.48	2930.65	MKL2
1575.18	1531.49	1636.09	1468.04	1596.5	1499.34	1355.32	1365.27	1529.87	1254.14	1385.49	1389.7	NFYC
2756.54	2917.53	2842.51	2825.53	2759.13	2624.33	2929.9	3051.33	2961.85	2561.88	2515.4	2567.32	SF3B14
436.96	423.906	463.596	416.097	444.215	392.88	553.404	591.732	571.222	513.04	533.451	579.593	GNMT
5368.93	5434.1	5486.61	5286.87	5404.66	5410.23	5678.36	5817.17	5742.55	4973.34	5095.22	5048.76	MTA2
2318.55	2221.07	2270.59	2429.73	2377.73	2293.48	2916.42	2900.69	3250.25	2066.6	1913.16	1956.56	FANCI
979.511	955.867	984.605	885.812	925.865	1130.21	902.091	844.721	869.601	1211.05	1144.05	1218.23	MAP3K12
772.354	773	770.931	803.302	741.256	649.025	1041.45	967.673	1006.78	595.395	689.044	589.996	CDKN3
436.051	412.85	438.175	423.343	435.087	451.593	382.851	431.669	391.169	303.064	314.681	384.511	HNRNPUP1
278.202	272.44	351.231	359.777	345	343.402	280.049	318.016	355.81	365.229	469.046	406.695	ST3GAL3
2392.33	2385.3	2323.1	2420.6	2728.48	2579.7	2341.06	2255.86	2308.58	2704.03	2563.78	2832.09	KMT2C
1224.33	1294.13	1173.2	1395.52	1264.68	1171.22	1144.93	1240.76	1242.75	1647.97	1397.87	1448.05	RALGAPA2
1712.34	1761.11	1681.27	1646.56	1640.26	1677.39	1700.2	1705.48	1715.77	1940.07	1845.04	1970.82	EP400
492.341	441.287	529.069	611.347	509.517	479.753	553.031	488.499	497.027	716.576	590.927	614.713	RP4-717I23.3
360.991	366.125	376.414	326.196	369.566	245.899	468.829	470.547	490.301	250.166	302.144	255.51	CENPA
1761.93	1889.28	1775.5	1820.74	1663.01	1455.87	2512.43	2471.66	2175.43	1582.39	1440.59	1377.98	GINS1
819.742	926.575	889.8	974.046	1019.21	967.788	911.889	888.032	805.801	1006.72	1034.45	1083.8	RNF24
2293.55	2084.09	2280.75	2029.66	1963.3	2152.77	2138.31	2053.62	2202.31	1808.16	2061.15	1550.23	RCOR1
1649.36	1578.89	1657.23	1504.51	1644.31	1514.82	1494.74	1556.93	1485.72	1784.56	1885.65	1894.14	SS18L1
8531.04	8330.42	8704.34	7866.72	8173.56	8146.13	7877.17	8011.21	8030.56	7550.14	7846.33	8063.69	HN1
2017.37	1952.59	2171	2037.7	2044.17	2167.36	2357.28	2374.6	2547.62	1623.84	1760.84	1869.77	CDC20
972.561	1046.84	1005.48	1082.24	1008.99	1027.61	922.756	970.84	959.64	1110.56	1383.31	1166.5	SEMA4D
2297.82	2310.37	2167.03	2046.7	2138.93	2148.01	2217.92	2272.96	2393.28	1996.62	2077.41	1849.21	FAF1
1298.91	1323.11	1508.42	1362.06	1627.99	1376.51	1287.45	1306.76	1407.09	1621.83	1952.67	1611.23	ZNF862
297.928	323.805	339.42	271.764	266.179	308.651	265.408	255.728	290.755	223.659	242.893	264.089	AC009005.2
2007.06	2018.94	2021.95	2229.04	2026.74	2396.47	2048.1	1929.43	2016.61	2279.2	2282.54	2444.43	ABCA7
3863.72	3903.82	3817.29	3718.98	3955.41	3878.96	3603.19	3421.05	3527.62	4038.49	4571.53	4471.38	PRSS8
5970.11	6043.8	5965.61	6117.77	6069.07	5711.36	5559.69	5705.29	5617.49	6740.4	6555.55	6381.21	HADHB
288.606	308.853	299.65	361.153	352.704	337.978	351.141	253.583	270.142	389.579	386.91	405.779	DENND6B
21135.3	20749	21269.2	19568.7	20554.1	20748.7	19905.1	20212.8	20610.9	18391.8	19164.8	20015.4	GPI
843.382	813.83	767.367	738.72	767.321	789.299	738.426	771.726	822.869	954.779	923.773	972.386	AC005154.6
467.564	504.124	463.845	458.128	481.052	492.6	379.911	413.019	412.784	598.963	581.253	557.228	FRMPD1
189.007	190.368	171.431	156.448	168.489	179.308	134.539	128.285	133.147	120.386	149.094	126.209	TOX3
2520.62	2392.62	2233.56	2405.11	2360.29	2486.17	2463.34	2471.37	2395.07	2790.05	2654.08	2647.38	PCYOX1
694.697	660.513	676.694	648.205	662.332	636.001	634.98	615.154	629.627	810.733	745.453	834.448	STAG3L5P
4033.67	4135.03	4014.51	3808.92	3845.04	4112.91	3966.59	3976.85	4104.02	3656.9	3734.81	3658.76	PSMC1
2948.92	2998.81	3019.91	2753.57	2898.08	3043.16	3008	2844.9	2997.22	3218.2	3387.8	3527.31	SPG7
2827.35	2780.9	2996.82	2717.73	2901.31	2952.71	3314.07	3114.07	3217.61	2407.34	2528.21	2634.81	FEN1
3013.91	2677.7	2994.05	3477.69	3311.61	3590.29	2949.07	3044.68	2855.33	3148.97	3450.8	3421.76	ATG13
377.748	440.622	373.986	394.643	401.642	431.909	405.395	414.514	436.856	526.385	481.226	478.616	ATP7B
888.459	968.165	885.894	958.969	810.399	730.519	1417.85	1419.86	1185.57	756.636	724.635	631.804	RFC3
3035.43	2865.83	3227.2	3091.53	3228.81	3355.48	2854.74	2708.6	2958.07	3339.39	3630.97	3525.22	GPR56
2797.12	2909.52	2933.93	2845.28	2964.44	2961.83	2578.36	2558.54	2586.55	3082.79	3235.85	3199.72	SEPN1
640.598	663.433	668.955	699.561	807.314	623.624	645.711	704.326	709.371	824.022	797.551	812.775	NCR3LG1
275.285	302.647	283.554	241.663	251.423	271.534	231	223.295	193.378	220.535	220.171	217.217	CBR3
278.798	296.908	280.465	267.034	295.744	250.35	282.46	268.993	251.407	208.088	240.101	205.703	MEX3B
1783.22	1829.72	1808.53	1673.38	1880.27	1684.23	1686.65	1609.52	1667.25	1506.18	1602.62	1619.73	LRRC8A
6133.02	5732.42	6136.5	5644.05	5777.09	5916.98	5855.62	5686.28	6298.95	5400.05	5317.02	5380.32	SUMO2
893.779	983.634	918.088	846.464	842.134	799.751	807.905	904.249	875.323	799.367	792.449	784.047	MALSU1
1754.08	1709.62	1720.2	1719.8	1776.27	1665.27	1680.56	1616.43	1665.53	1997.3	1977.41	1856.26	ANGEL1
3007.58	2836.4	3062.94	2909.96	3022.44	3319.8	2597.78	2624.17	2616.66	3338.83	3296.79	3532.99	PIGT
10191.8	9570.21	10323	8826.62	9909.11	10255.4	8247.89	8997.76	9616.41	6643.58	7857.87	9276.81	MIF
2711.19	2563.57	2668.53	2347.1	2473.06	2570.81	2705.14	2625.93	2779.93	2291.38	2283.71	2451.79	ALDOC
1208.56	1177.22	1211.46	1147.34	1143.29	929.159	1331.4	1403.93	1444.31	1072.58	946.72	901.984	WDHD1
2918.74	2858.42	2643.47	2652.95	2813.06	3000.11	2731.58	2623.18	2768.66	3050.43	3373.74	3310.52	GOLGA2
10708.7	10968.3	10887.3	10987.8	11228.7	11872.2	11557.1	11506.5	11478.9	11553	11989.1	11824.8	TMEM66
207.579	217.209	179.765	156.93	187.577	164.476	121.789	124.95	104.496	138.581	160.127	126.375	CXCR4
7350.95	7379.07	7631.55	7382.45	7159.48	7445.38	6267.51	6445.25	6443.64	7749.75	8727.96	8416.44	LAMB2
8550.46	7944.16	8108.44	8420.04	8267.9	9203.64	8459.4	8349.56	8414.8	9355.46	9198.2	8925.07	OGT
913.617	1053.94	1027.4	1264.06	1293.68	1454.27	676.666	792.94	928.863	1240.64	1189.01	1543.36	NOS3
6164.01	6389.37	6282.26	5892.92	6098.81	5757.58	5689.4	5712.64	5787.68	6747.7	6764.13	6848.98	CCNL2
1792.44	2002.6	1988.05	1749.15	1731.9	1866.49	1932.54	1817.11	1830.86	2181.67	2147.88	2339.12	AC093838.4
1023.47	1036.39	1041.7	1110.01	1066.38	1099.99	1057.44	1021.94	1084.14	1117.54	1231	1209	PHYKPL
14137.9	13948.2	14192.4	14417.3	14165.4	15582.9	14879.2	13821	14658.8	15558.1	15901.7	15375.6	RPN2
877.31	947.941	895.647	721.261	717.943	787.003	947.569	896.276	965.637	725.732	734.924	822.943	BNIP3P1
588.939	581.226	442.812	653.929	730.423	805.869	508.265	663.169	591.254	1000.8	627.819	736.234	IYD
293.943	233.966	263.423	289.393	247.912	204.584	272.462	351.197	248.647	426.874	400.489	334.835	STON1
1263.99	1326.48	1198.8	1249.78	1255.76	1288.15	1287.85	1223.18	1078.93	1659.05	1439.35	1453.77	KIF5C
2144.72	2092.82	2117.75	2032.69	2132.23	2218.23	2070.68	2026.16	2043.08	2305.13	2334.84	2490.47	CRELD1
2588.48	2838.37	2750.12	2309.48	2697.36	2901.13	2733.9	2872.19	2925.9	3092.75	3280.36	3408.52	CPNE7
533.43	547.006	638.329	548.526	576.602	562.653	493.818	575.302	559.04	399.441	430.059	506.377	HES4
3411.95	3557.37	3474.21	3588.82	3926.86	4118.25	4098.9	3946.85	4092.38	3827.66	3897.15	4148.99	ANKH
549.031	609.278	645.001	574.54	528.865	514.656	628.147	613.735	649.832	520.045	487.266	459.333	CHRAC1
1965.75	1975	1972.49	1972.34	1981.19	2163.67	2102.4	2053.59	2094.57	2096.24	2346.8	2282.37	MAPK12
1356.92	1378.39	1304.88	1457.03	1275.71	1350.88	1195.71	1255.45	1200.77	1631.49	1482.76	1561.75	PLXDC2
310.453	342.499	330.698	328.427	325.779	313.544	333.44	298.945	248.503	402.304	473.637	411.491	NFASC
8998.96	8924.8	9215.68	8535.53	9003.48	8856.67	8385.19	8259.8	8320.37	9479.3	9894.5	10212.5	FKBP10
4148.8	4108.91	4097.44	4513.7	4200.55	4615.31	4206.3	4068.22	4076.62	4473.81	4515.46	4638.09	C6orf89
7255.54	7012.78	7700.27	7494.97	7312.77	8345.03	7325.65	7499.11	7718.73	7920.27	8465.69	9076.12	RRBP1
1721.77	1596.4	1887.92	1822.07	1619.47	1725.43	1648.31	1759.55	1781.06	1977.34	2041.92	2105.79	HIP1
400.091	428.105	406.076	367.836	377.724	373.292	713.613	691.681	666.817	340.682	324.712	345.022	DUSP4
2494.46	2443.74	2356.98	2341.36	2439.75	2315.48	2217.7	2386.67	2241.03	2151.78	2168.06	2207.43	NDUFB1
1153.96	1216.65	1130.2	1140.65	1142.51	1168.76	1222.43	1233.9	1252.56	1291.2	1292.78	1416.49	ZNF552
1134.54	1177.72	1141.2	1132.16	1092.62	1097.33	1349.16	1410.72	1463.49	1020.63	1044.65	896.488	DHFRP1
424.078	443.739	442.019	487.585	485.981	582.511	538.357	501.985	536.752	510.683	596.106	528.41	CLCN4
9773.59	9729.15	9407.3	9542.82	9585.63	9275.47	9117.85	8938.78	8677.99	10631.5	10789.9	10103.4	GUCY1A3
1651.77	1704.64	1812.63	1866.26	1912.59	1927.63	1595.38	1623.56	1622.29	1875.47	1956.42	1977.76	RBFOX2
3061.56	3099.16	3379.02	3407.13	3244.48	3505.78	3172.38	3646.58	3268.19	3571.67	3853.68	3633.51	NXF1
968.64	971.507	882.283	918.52	866.412	849.289	1310.23	1281.89	1259.83	879.832	750.119	680.034	CEP55
530.481	534.154	494.104	546.93	513.027	544.054	564.37	561.972	565.893	626.721	607.598	611.436	KIAA1161
1018.1	1116.13	1041.2	940.764	941.573	734.284	1125.39	1175.4	1194.38	919.381	811.889	820.73	TNFRSF19
1567.52	1608.81	1626.77	1672.94	1618	1721.18	1767.78	1664.14	1776.92	1722.75	1891.66	1828.38	MANEAL
1597.72	1579.46	1648.8	1644.18	1660.38	1710.34	1718.78	1535.78	1585.98	1710.43	1953.93	1929.71	TMEM25
451.762	408.135	422.292	436.12	464.339	598.603	578.451	494.426	516.976	492.287	596.108	644.484	PRKY
1269.88	1074.8	1139.17	1026.74	1003.51	1260.03	992.351	933.826	1016.19	1354.86	1427.62	1560.26	OBSCN
1958.66	2066.76	2047.52	1988.11	2138.11	2247.13	2124.44	2066.74	2059.62	2326.88	2349.18	2214.86	PDE4DIP
1697.08	1715.31	1565.61	1762.08	1878.62	1752.76	1872.84	1937.14	1817.71	1901.27	1890.47	1851.32	SASH1
792.652	735.578	780.238	718.634	780.217	688.282	721.092	729.437	715.595	619.8	645.392	683.456	BLOC1S4
7139.69	7007.51	7453.3	8412.24	8879.25	7937.14	6488.15	7372.85	7175.88	6434.85	5170.75	6356.31	PTP4A1
622.393	528.517	589.998	568.22	543.068	429.705	585.07	514.275	533.968	468.049	384.633	465.378	LINC00909
90.3622	101.697	106.161	75.5836	71.1245	88.4413	189.677	160.32	146.701	61.5411	76.9202	51.3441	C2orf72
3197.84	3242.96	3136.51	3107.76	3227.22	3433.54	3008.35	2817.96	2931.19	3491.55	3535.68	3674.64	TSPAN14
6975.54	6518.03	7155.64	7248.58	7597.73	8063.81	6662.39	6960.05	7023.48	7390.23	8125.95	7931.04	CANT1
11694.4	12642.8	11972.2	11637.5	12008.9	11827	13427.5	11872.8	12876.7	13904.1	12879.4	14912.6	FLNB
16764.9	16558.4	17037.2	16794.6	16998.6	16941.7	15809.6	16265.8	16496.3	14961	15776.3	15931.9	RPS20
662.897	662.786	622.181	798.312	716.517	800.545	749.434	626.453	684.369	777.877	872.941	742.617	POLR2J3
1406.17	1333.88	1365.73	1326.44	1410.54	1571.49	1389.85	1434.7	1325.17	1668.95	1553.6	1579.97	PCDHGC3
356.657	423.716	456.643	474.793	435.144	561.277	473.876	428.796	474.73	518.636	582.074	521.386	MARK4
501.77	474.61	533.547	440.494	443.197	428.067	538.457	506.718	539.903	436.989	395.854	413.698	CENPM
1103.96	1057.45	1045.79	1008.62	1065.76	984.829	1050.59	1132.5	1082.95	1272.22	1206.59	1200.81	CORO2A
385.404	405.873	455.808	377.035	429.579	415.752	424.804	400.076	375.179	301.766	349.731	329.551	IER5
33113.9	31925.6	32845.2	33091.2	34290.2	35485.2	30701.4	33497.5	33409.4	27627.8	28710.1	30827.3	NPM1
875.193	920.464	940.186	789.181	886.047	837.402	908.341	869.217	920.298	1157.48	1030.86	1032.44	BTN3A1
738.361	790.714	745.073	713.929	690.36	681.949	926.047	935.631	917.292	602.551	704.508	619.963	FAM64A
1243.29	1326.24	1274.93	1188.62	1181.99	1143.69	1538.49	1537.3	1460.49	1088.84	1107.96	1174.28	UHRF1
4172.39	4138.76	4272.48	4137.55	4268.92	4262.79	4101.44	3785.19	3922.66	4476.56	4618.7	4784.34	AP1G2
5819.11	5821.82	5578.48	5584.7	5467.98	4782.29	6108.21	6081.08	6026.91	5224.47	5036.92	4865.83	CALM2
4564.38	4020.94	4176.21	4326.2	4688.49	5050.13	4668.77	4295.27	4429.5	4477.92	5653.02	5390.88	POLR2A
2742.65	2631.1	2724.58	2845.69	2876.27	2675.12	2979.53	2842.09	2950.27	3036.4	2998.72	2932.26	ACO1
5148.9	5033.8	5323.5	5374.14	4981.62	5377.75	5742.89	6014.96	5708.91	5893.65	5750.84	5556.76	CALU
5415.34	4873.82	5415.76	5593.92	5169.98	5566.64	5553.04	5395.38	5444.23	5733.66	5799.06	6393.32	NOMO2
2226.86	2230.53	2303.7	2014.96	2169.54	2211.84	2248.04	1971.81	2206.9	2471.53	2658.07	2644	ZNF692
281.346	259.666	285.377	294.74	315.049	300.962	241.581	246.966	255.87	359.008	338.334	336.342	TNRC6C-AS1
3721.55	3445.18	3579.79	4037.81	3932.14	3693.43	3578.17	3368.42	3295.95	4238.48	3916.91	3995.62	H6PD
1657.87	1701.71	1554.34	1648.3	1629.33	1539.14	1567.35	1615.65	1517.54	1919.78	1883.63	1785.11	ZNF445
83.7586	93.3094	85.5632	106.04	124.562	96.4129	53.4448	68.706	35.0849	150.098	137.049	135.302	DAB1
1967.36	2083.05	2037.31	1848.21	2019.47	2291.55	1876.25	1671.71	1733.86	2331.3	2358.79	2573.97	MAPK8IP3
4903.38	4965.43	4862.84	4603.3	4986.14	4552.57	4722.57	4740.19	4667.57	4302.39	4527.75	4526.97	COX8A
1351.33	1321.39	1419.16	1446.83	1434.55	1504.06	1495.09	1493.54	1574.72	1514.38	1553.43	1544.26	NAGA
3177.24	3038.06	3101	3220.01	3369.95	3609.45	3616.09	3604.95	3505.67	3361.61	3615.7	3470.43	RAB11FIP1
3097.32	3386.34	3475.67	3366.34	3140.26	3536.84	3082.35	3310.67	3189.62	3670.73	3782.78	3976.97	ZMIZ1
2362.38	2498.51	2512.17	2440.17	2732.04	2852.31	2225.11	2267.97	2367.91	2737.15	2783.78	3013.52	MORC2
433.13	362.242	497.41	340.043	414.048	478.886	352.848	401.279	505.57	278.646	304.836	312.224	CDKN2A
438.246	431.624	418.954	469.341	444.216	391.724	393.608	437.127	432.704	372.738	314.702	337.279	LINC01133
801.921	785.881	799.715	746.561	802.67	756.667	772.959	789.609	780.128	679.548	700.234	686.668	DDB2
1924.2	1941.47	2067.71	2192.62	2133.46	2179.67	2027.59	1824.5	2080.18	2068.32	2488.05	2497.73	ENGASE
2403.41	2399.29	2543.18	2332.68	2321.91	2286.93	2398.14	2437.69	2463.38	2150.08	2248.01	2252.71	NCS1
7817.1	7934.58	8349.5	7185.79	7532.1	6948.18	6691.46	8166.73	7984.35	9133.12	9224.37	9826.51	AHNAK
1221.7	1177.56	1181.61	1125.92	1222.36	1222.58	1114.93	1115.69	1096.76	1332.06	1325.89	1408.79	PLBD2
2956.41	2977.76	2959.5	2929.62	3016.04	3170.54	2838.08	2723.85	2684.96	3187.21	3271.63	3388.09	FAAH
19404.4	19026.1	19742	18901.6	19137.2	19374.5	19101.8	19364.6	19944.6	16849.8	18202.9	18301.8	RPS16
207.109	199.417	186.954	151.716	151.056	147.211	138.643	169.324	158.613	154.411	145.985	138.78	UBE2D3P1
282.277	302.648	283.556	294.357	219.855	212.851	324.402	284.702	311.01	220.534	218.912	203.443	RP11-1136G11.6
672.001	701.108	662.021	702.489	629.8	658.041	496.755	516.251	447.908	806.137	824.98	783.393	FAXDC2
836.913	811.104	875.639	751.055	799.215	1014.58	934.55	882.225	911.828	1029.68	1091.17	1021.22	NPIPB3
6778.41	6908.12	6899.95	7102.85	6858.96	7192.24	6540.91	6493.22	6355.98	7286.45	7309.66	7760.71	EXOC7
159.065	161.649	168.751	149	155.295	183.809	218.16	218.27	180.978	95.495	102.86	139.492	NUP62CL
2290.28	2265.92	2357.61	2357.33	2253.44	2292.37	2375.49	2473	2290.89	2552.73	2601.18	2507.14	TBC1D20
1311.81	1271.27	1338.03	1412.1	1355.26	1429.27	1290.15	1306.5	1364.07	1441.06	1472.08	1494.85	FBXO31
1002.24	1065.48	1005.64	942.191	1073.49	1050.68	1097.46	1078.14	1056.36	1113.08	1201.63	1308.72	PACSIN3
219.358	217.469	242.698	212.594	234.524	280.482	214.907	213.065	197.839	282.029	291.854	328.497	RP11-20I23.8
1031.95	993.564	999.796	996.072	903.259	881.629	1187.44	1144.42	1272.85	1202.57	1231.01	1112.91	NPIPB5
165.328	180.541	144.929	79.2947	143.916	128.061	161.481	140.896	149.338	78.671	98.0071	120.335	MIR210HG
3406.88	3212.41	3402.17	2907.65	2718.85	3589.38	3252.71	3161.57	3445.38	2614.33	2567.01	2980.05	PFKP
558.399	629.217	563.809	604.019	656.649	725.947	634.817	551.992	599.835	696.759	754.848	695.22	SPIRE2
4362.72	4486.74	4542.28	4548.68	4436.97	4038.89	4963.06	5137.29	4640.16	3965.34	4022.32	3878.57	TRA2B
2307.67	2514.41	2429.15	2500.74	2581.27	2655	2520.27	2616.35	2499.81	2956.88	2760.57	2558.14	ZNF106
319.736	361.324	357.032	400.005	342.931	336.177	340.277	281.258	321.544	508.041	497.753	382.903	SLC44A3
4944.2	4947.66	5060.76	5182.12	5335.98	5598.43	4678.03	4566.95	4828.41	5488.89	5431.21	5417.17	ATP13A1
815.056	898.443	767.328	877.959	883.391	748.867	974.724	973.68	863.686	1044.29	921.237	1102.53	CHM
1384.92	1431.75	1360.88	1436.12	1485.68	1591.56	1412.45	1603.56	1525.93	1512.21	1675.74	1663.07	NAT9
2201.02	2144.78	1948.13	1962.01	2156.36	2029.02	1830.38	1716.49	1885.68	2312.73	2652.01	2392.19	SLC43A2
13584.5	13506.7	13420.4	13269.5	13785.3	15418.1	13985.8	13810.9	13944.1	14803.6	15102	15360.3	MYO1C
1166.15	948.498	1076.49	1107.35	1057.02	1011.28	1250.06	1263.16	1241.43	869.885	931.827	883.283	CHAF1B
1481.58	1591.49	1551.41	1614.2	1633.41	1805.23	1483.16	1467.84	1637.66	1697.78	1766.83	2037.62	CTSF
3314.87	3175.24	3048.41	3126.82	3180.79	3230.2	2862.05	2708.59	2772.36	3489.37	3439.98	3614.08	PRPF3
213.241	206.445	190.505	195.332	204.081	221.8	198.839	187.013	221.009	248.371	261.662	288.229	CTC-459F4.1
8698.74	8685.14	8813.76	9314.77	9185.26	9405.67	9253.98	9074.18	8765.31	9430.87	9169.69	9537.59	ENAH
4457.4	4145.63	3822.62	4255.16	4200.36	4400.67	4403.4	4282.89	4376.59	4922.86	4612.55	4557.31	ZFR
1253.53	1086.3	1155.37	1083.55	1126	1343.54	1147.45	1189.52	1150.21	1356.27	1391.14	1456.6	FAM193B
670.647	650.761	633.311	638.036	540.198	657.45	893.239	901.733	888.224	579.556	532.628	502.966	DEPDC1B
5745.8	5772.21	5779.03	6237.43	6172.74	5684.72	6868.72	6716.98	6374.23	6582.41	6302.1	6278.32	CMTM4
3184.48	3126.87	3250.96	3053.05	3068.6	3390.42	2968.45	3060.72	3155.26	3785.51	3348.33	3805.87	ARID1A
3632.31	3980	3650.89	3510.08	3441.15	3452.11	3874.84	3660.24	4021.55	3474.92	3330.9	3187.91	PTGFRN
960.073	963.525	1022.23	942.451	1020.16	1017.56	896.987	948.778	946.85	734.035	796.991	922.215	LAGE3
11636.2	11608.3	12242.6	11489.5	11913.9	13289.5	13132.2	12395.8	12784.7	13161.1	12985.3	14094.2	CAPN2
5680.26	5784.64	5743.24	5389.25	5611.82	5924.86	6271.43	6290.14	6228.42	4816.43	5182.84	5422.75	TAGLN2
3916.7	3902.02	4025.29	3602.53	3454.51	3553.2	2557.94	2471.41	2244.64	3662.82	3426.61	3456.35	IFI44
949.978	923.315	990.446	939.482	892.735	1027.98	905.696	924.01	849.537	1117.08	1119.52	1091.38	LINC00969
2217.32	2063.08	2348.09	2288.72	2191.47	1990.14	2260	2244.9	2187.9	2560.14	2753.28	2415.95	ZNF320
4466.74	4374.58	4645.06	4588.76	4562.44	4672.4	4214.77	4291.31	4453.54	4849.44	5074.51	4826.62	CRTAP
32920.1	32028.9	33103.5	30085.8	31592.5	34318.6	31935.3	31514.1	31839.1	27205	30363.1	29640.3	PKM
852.254	799.736	786.597	827.592	861.357	881.983	919.877	886.854	893.228	867.484	995.898	991.292	IQSEC2
3603.83	3674.13	3999.93	3519.73	3802.71	4300.25	4109.43	4073.79	4367.83	2649.06	3215.89	3368.01	H2AFX
1662.29	1719.83	1660.1	1612.16	1633.3	2061.51	1646.24	1663.26	1762.4	2067.14	2083.02	1926.55	PCSK7
284.184	233.365	245.63	199.549	230.864	271.493	222.005	245.771	236.262	195.819	199.149	157.822	PIM1
228.625	180.661	214.458	277.35	240.564	216.825	220.952	234.934	275.756	255.571	393.455	271.025	CPEB2
618.61	571.035	562.06	561.202	495.382	553.017	511.623	551.224	548.15	691.414	682.04	705.902	LRRC37A4P
2287.06	2439.61	2268.59	2184.59	1970.79	1815.58	3004.23	3020.66	2672.2	2091.67	1973.33	1798.81	P4HA1
3749.96	3695.4	3804.8	3511.78	3467.57	4019.69	4250.93	4159.01	4264.45	3309.99	3359.53	3333	DEK
8127.99	8171.99	7763.38	8304.59	7328.05	7801.96	8210.32	8403.82	8324.81	9082.71	8907.95	8694.67	F11R
4113.51	4307.57	4272.24	4196.49	4181.55	4318.62	4500.88	4509.39	4582.07	4490.76	4551.23	4978.93	SCARB1
4096.79	4138.68	4059.19	3918.84	3884	4085.16	4363.19	4595.78	4589.53	3499.67	3818.14	3806.95	MCM3
1135.46	1269.81	1224.59	1223.78	1151.57	1256.21	1122.87	1009.26	1160.41	1508.2	1395.45	1357.85	RP11-640M9.2
1844.99	1993.22	1853.33	1736.02	1875.06	1886.99	1925.23	1956.21	2079.2	1560.02	1570.6	1781.7	WDR34
5196.26	5283.05	5400.8	5250.76	5086.03	5082.75	4449.65	4379.48	4447.76	4937.11	4964.63	4863.72	VGLL4
3005.94	2705.19	2854.32	3141.16	3023.02	2886.46	3012.12	3055.99	3043.49	3117.2	3218.36	3221.16	SIAE
14837.5	14139.2	14852	14086.9	14389.1	15114.5	13941.6	13820.7	13866.6	15283.5	16349.6	16239.1	APP
7882.15	8210.18	7931.53	7976.09	7736.43	7273.85	9917.14	9737.54	9171.23	7582.86	7036.64	6669.44	DHFR
340.234	363.717	343.132	376.599	389.105	475.685	399.037	383.988	426.688	455.994	402.078	469.118	ZNF324B
145.402	175.58	142.185	151.568	177.238	182.18	231.047	161.039	177.475	234.659	203.551	214.953	SP140L
145.998	153.575	142.624	142.7	206.74	125.678	132.762	162.201	158.619	86.9909	108.479	98.1213	BCL2
538.705	563.514	533.083	498.148	534.925	537.447	548.915	533.093	526.63	612.002	666.247	646.6	GSTA1
240.221	399.055	356.897	471.138	544.16	686.738	840.32	762.428	586.612	618.866	430.213	484.811	IGF1R
4083.16	3957.96	4263.8	4153.23	3829.78	3387.58	4010.95	4144.28	3801.34	3660.2	3484.71	3425.88	NSA2
30328.6	29954.3	30590.6	31967.8	31936.5	34967.8	30367.4	29470.4	30040	31790.4	33793.1	34595.1	EIF4B
199.284	195.302	202.024	155.786	172.34	149.669	164.684	172.601	191.695	150.794	159.225	137.989	C10orf10
1347.58	1344.01	1283.67	1246.42	1365.12	1274.38	1286.85	1104.79	1098.72	1522.78	1583.78	1514.13	ATHL1
909.985	893.615	954.762	904.707	842.184	900.542	793.329	786.159	713.606	741.141	716.026	858.973	SSBP2
1169.36	1103.35	1118.69	1052.73	1141.82	1124.88	1014.35	1014.14	1047.61	1303.14	1237.45	1303.38	KIAA1549
636.222	639.375	598.459	665.034	646.056	625.618	592.524	566.619	591.729	531.577	544.731	523.463	RP11-345P4.9
3656.17	3818.96	3682.98	3744.55	3540.9	3778.71	3442.67	3609.71	3681.34	4016.35	4100.14	4135.58	SMARCC2
9406.84	9077.91	9683.09	8916.2	9204.68	8884.2	8687.9	9511.67	9340.26	8010.16	8556.68	8776.72	CHCHD2
7028.91	6842.97	7093.16	7446.18	6977.91	7871.78	7649.15	7022.92	7475.29	7896.38	7871.81	7614.6	OSBP
1643.1	1708	1711.09	1540.26	1570.86	1785.67	1886.56	1812.63	1848.55	1407.42	1422.42	1553.31	CDC25B
3798.45	3686.38	4031.67	3552.68	3962.76	4303.51	3350.17	3540.58	3455.18	4301.87	4321.43	4839.68	EME2
101.756	95.5165	97.2078	110.012	103.726	115.083	123.211	115.047	115.577	125.404	144.881	141.081	RP11-395P17.3
18891.1	18976.5	18968.1	19160.9	18951.8	19095.8	19706.8	19365.8	19144.2	20345.2	20455.5	19524.7	ATP2A2
5996.07	6068.09	5970.4	6382.5	5942.96	5282.4	6155.3	6161.62	5983.68	7108.17	7208.5	6448.1	ARG2
73.5048	78.7923	81.9132	117.066	81.4334	73.6523	78.0356	69.4742	91.2484	108.225	153.776	118.519	SLC6A17
2556.28	2485.37	2492.29	2567.48	2520.05	2534.28	2526.59	2316.74	2347.35	2726.22	2734.8	2867.51	EP300
830.119	760.561	912.03	832.867	927.904	942.252	833.352	846.837	793.516	975.034	965.059	1038.28	INPP4A
3154.96	3134.92	3005.35	2996.4	3037.07	3072.62	3246.33	3043.18	3070.07	3369.25	3422.06	3372.43	RABEP1
2246.81	2238.87	2416.23	2371.29	2389.96	2470.46	2177.04	2125.58	2203.47	2524.95	2489.67	2646.62	CLK3
1352.87	1308.04	1323.14	1408.93	1414.74	1522.24	1344.72	1317.88	1397.98	1591.21	1424.5	1509.59	TMEM198B
462.102	485.586	528.29	527.418	557.728	605.541	421.532	503.302	490.696	636.816	633.881	560.582	ZNF767
823.792	861.463	900.599	832.762	808.821	804.211	803.417	843.561	811.575	709.805	617.568	808.776	MEX3D
903.513	841.351	869.797	892.393	787.885	943.781	1012.83	1020.11	1034.88	960.736	1141.93	1020.49	MSH5
34546	33921.2	35083.3	34200.1	34638.8	33096	33905.1	35222.1	35071	31263.5	32515.1	32733.7	RPS8
18981.3	19184	18632.5	19553.9	19176.6	16529.7	18371.1	18525.3	17437.2	22586.8	21581.3	20615.5	AR
4641.81	4721.43	4630.8	4678.96	4726.18	5017.35	4562.92	4533.2	4824.72	5011.79	5050.72	5339.67	GBF1
1141.38	1091.96	835.019	1141.9	1086.47	1147.01	1089.97	1067.34	1167.89	1229	1292.08	1266.96	FAM156B
9175.66	9147.06	9337.25	8907.24	9343.54	9500.6	8911.5	8850.34	9037.75	9610.85	10163.3	10179.1	CYB561
1944.58	1952.76	1921.14	1790.46	1882.94	1612.62	2933.16	2932.67	2797.11	2248.51	2291.8	2096.87	KCNN2
215.832	224.452	292.045	212.574	218.641	232.767	139.713	202.802	160.379	145.175	156.121	199.108	RP11-249L21.4
2291.5	2230.5	2245.05	2223.65	2183.08	2384.37	2130.17	2203.43	2222.41	1940.49	2005.83	2110.38	FAM127B
487.606	448.266	430.478	481.13	464.547	447.151	372.21	396.141	441.235	573.514	596.802	511.693	PITPNM2
2808.76	2883.66	2707.16	2733.62	2412.06	2355.11	2871.9	2968.07	3210.64	2642.55	2244.44	2181.22	PDCD5
428.423	427.349	508.175	467.985	463.569	550.508	409.197	336.092	408.763	520.577	603.615	632.711	PYROXD2
1210.38	1220.1	1213.69	1130.32	1317.22	1307.8	1090.45	1123.43	1125.92	1335.06	1408.19	1468.04	TMC6
205483	158618	178850	167966	182029	187877	168705	184226	176078	151735	138721	162233	RNA18S5
386.141	226.2	297.783	351.922	283.632	326.529	292.196	344.882	302.132	449.914	470.45	383.867	SSPO
511.488	476.392	493.166	444.451	513.015	516.532	460.611	446.518	485.052	600.572	555.557	633.983	NRBP2
9646.95	9756.29	9665.09	9973.56	10306.3	9708.44	9879.94	10299.9	10188.7	10303.8	10503.3	10355.4	CD9
1473.18	1530.4	1513.38	1374.65	1340.14	1352.97	1231.71	1266.7	1156.48	1294.77	1413.03	1288.63	OAS1
2782.41	2783.62	2909.17	2764.65	2990.4	2837.17	2581.7	2638.99	2639.56	3054.32	3046.64	3333.83	MAVS
682.146	766.832	759.209	728.675	830.56	777.955	645.133	650.015	659.082	872.006	1003.49	801.254	ANKRD46
2975.01	3024.48	3096.64	3162.04	3235.38	3216.69	2664.08	2780.48	2876	3192.37	3383.31	3463.98	NEK6
204.339	189.258	165.125	157.959	188.069	118.272	178.649	226.709	185.214	128.747	120.695	131.284	C18orf56
2048.58	1964.32	1727.25	1874.6	1720.53	2315.53	1795.29	1719.83	1811.98	2457.58	2373.8	2235.74	RP11-396K3.1
80.3797	104.4	144.923	102.322	104.744	126.969	66.9543	69.8565	117.089	19.6153	59.0635	70.5945	CTD-2031P19.4
1166.64	1104.82	1014.93	1049.79	1103.16	1024.18	1021.95	975.727	971.23	1229.17	1219.16	1396.6	ADCY9
164.294	178.378	147.849	156.262	147.688	102.449	185.827	179.563	174.66	121.886	118.277	97.4751	TMSB15A
1732.79	1710.59	1733.12	1739.65	1805.98	2065.23	1602.44	1646.16	1756.85	1913.15	2028.64	2038.7	CDK11A
256.411	352.073	256.346	339.153	261.625	235.551	307.644	369.923	377.645	249.493	162.674	149.694	B4GALT6
698.992	718.304	711.125	758.817	785.076	775.864	702.14	763.712	721.292	775.468	826.151	848.707	TMEM175
704.392	651.404	650.672	697.743	723.867	757.899	646.731	643.846	651.442	754.4	767.377	804.286	SMCR8
22539	23118.1	23418.1	22511.8	23020.8	28071.8	21284.2	20329.4	21311	25633.2	26660.1	28361	MYH9
429.971	438.941	465.355	437.903	497.216	489.357	328.412	398.212	403.691	314.545	343.458	392.057	CLEC11A
139.818	149.309	168.677	149.898	125.121	147.213	100.477	128.386	138.115	109.142	85.5858	117.585	RP11-587D21.1
1783.52	1597.11	1705.53	1685.05	1540.17	1417.22	2134.47	2095.38	2292.15	1543.67	1443.25	1257.99	PBK
2668.12	2604.61	2600.92	2596.54	2757.89	2703.38	2747.64	2773.56	2808.95	2267.86	2460.67	2421.32	RNF26
6350.83	6347.14	6249.58	6366.35	6064.62	5952.99	6805.78	6677	6807.26	6002.23	5828.21	5658.36	SUPT16H
792.068	767.332	801.722	751.041	755.679	860.061	819.435	866.56	888.787	847.213	958.659	997.281	TMEM79
552.188	563.066	498.717	608.987	605.052	527.956	519.176	512.622	506.411	632.869	765.48	603.017	AC138035.2
1483.06	1384.81	1430.75	1515.6	1531.79	1599.32	1447.72	1457.42	1427.98	1558.71	1575.99	1674.9	ITPKB
1616.73	1529.25	1466.36	1455.42	1531.02	1332.82	1397.18	1688.65	1575.51	1264.1	1229.29	1378.45	RP11-490H24.5
2014.96	1751.33	1780.48	1836.75	1853.61	1846.37	1683.27	1773.07	1723.27	2102.13	2009.67	2211.3	KIAA0895L
2460.05	2385.97	2403.43	2678.44	2865.84	3548.71	2396.55	2272.56	2075.65	2662.43	3028.79	3260.09	NCOA2
5649.65	5707.62	5606.99	6057.47	5830.24	5592.18	5674.8	5903.59	5634.5	6444.68	6301.93	5911.35	ALDH6A1
7068.94	7107.92	6937.44	7189.55	7167.56	7399.28	7850.3	7843.23	8131.3	7499.21	7723.64	7417.03	PDXDC1
6176.26	5966.27	6565.76	5908.87	5918.01	5848.14	5754.03	6077.7	5717.68	5455.4	5770.21	5756.13	VEGFA
1680.38	1751.44	1571.85	1492.46	1633.22	1439.16	1623.98	1799.41	1732.64	1444.15	1449.6	1458.39	PLK2
1827.52	2105.3	2000.85	1842.21	1810.2	1965.25	2151.19	2128.99	2117.82	2013.42	2469.95	2878.76	KMT2D
1793.11	1866.25	1784.53	1868.51	1730.68	1771.13	1856.21	1827.76	1775.61	1622.06	1681.81	1582.04	HDDC2
3415.68	3360.76	3377	3782.8	3666.2	3335.84	3406.99	3384.92	3376.41	3887.55	3843.02	3598.65	PARP4
1931.19	1857.05	1972.99	1794.46	1981.91	1988.81	1702.46	1686.82	1779.54	1548.83	1630.76	1816.11	IER2
1431.27	1468.68	1422.95	1437.2	1473.03	1560.16	1466.96	1427.77	1410.77	1529.78	1706.44	1641.02	PHACTR4
942.026	880.141	946.327	839.932	920.556	896.707	950.072	852.589	810.342	1053.68	1058.44	1120.69	USP43
255.233	310.624	271.283	221.036	278.211	202.76	276.474	369.143	280.363	210.012	204.484	188.604	TNS4
227.3	215.416	220.405	228.428	262.446	249.325	294.315	199.003	263.807	248.379	364.356	323.673	SEC31B
1417.34	1429.51	1624.07	1513.22	1452.49	1774.27	1472.33	1545.09	1383.66	1947.66	1693.39	1743.54	ZNF528
2476.69	2396.12	2571.97	2303.98	2470.25	2483.6	2307.01	2462.76	2460.44	2044.03	2199.22	2324.73	MEA1
2284.5	2112.98	2362.27	2298.21	2101.67	2320.55	2407.19	2177.88	2342.27	2503.88	2745.53	2514.72	CCNL1
643.689	639.386	799.736	693.202	815.153	816.793	686.637	577.898	717.959	817.346	892.746	934.146	WASH3P
107.601	117.694	91.3975	97.444	109.84	97.0683	203.1	245.859	212.908	153.699	163.027	129.375	CYP11A1
2162.15	2097.78	2122.74	2046.23	2119.2	2257.01	2223.36	2140.74	2244.28	1816.48	1850.55	2008.72	MRPL16
150.427	189.631	211.447	142.722	156.561	188.763	111.87	156.382	171.779	128.909	128.966	106.227	CEACAM1
533.099	504.085	478.426	577.817	441.982	425.698	631.682	634.54	652.33	429.435	376.149	383.593	FAM72D
234342	228867	230051	250382	246157	224451	263220	271351	266757	248318	254067	253146	MT-CO3
6616.23	6327.01	6056.32	6074.7	5956.03	5317.07	6515.07	6834.72	6726.75	5899.04	5583.35	5000.09	HDAC2
4564.57	4525.65	4467.68	4455.13	4400.89	4531.01	4476.32	4477.3	4566.52	4065.71	4316.15	4201.58	ATP5H
117.973	136.657	121.824	125.565	155.75	166.95	113.156	128.436	149.536	206.33	151.876	181.853	ALDH5A1
10021.3	9776.19	10196.7	9955.1	10103.7	10748.3	9184.39	8886.33	9227.04	10659.3	10796.2	11098.4	CLSTN1
2805.75	3071.84	2998.41	2634.01	2831.54	2708.62	2983.93	2875.82	2572.86	3730.45	3246.2	3312.27	TNRC6A
612.002	585.507	692.928	768.257	749.183	709.803	619.544	563.872	576.528	847.427	798.629	672.423	KLF6
292.365	297.918	287.255	330.009	368.419	316.362	311.348	262.032	370.077	337.487	400.516	422.629	FAM229A
1302.21	1235.74	1259.42	1315.27	1211.6	1191.77	1177.74	1167.78	1180.38	1153.74	1102.62	1100.96	RAP1A
3071.76	3189.4	3163.24	3156.97	3087.13	3154.59	3136.49	3084.28	3290.95	2898.45	2895.7	2859.29	PDCD2
228.421	214.12	263.288	267.092	222.362	274.165	179.075	183.95	185.809	161.777	191.334	180.028	ARG1
1920.12	1965.62	2090.08	2072.21	2143.79	2094.07	1970.26	2016.2	1939.58	2194.67	2148.98	2274	ARFGAP2
1806.6	1848.94	1679.76	1864.02	1774.06	2063.85	1545.29	1525.47	1711.68	1985.01	2027.03	2215.21	FLCN
2069.8	2238.4	2284.08	2491.93	2386.68	2639.68	2265.12	2368.55	2454.49	2512.82	2423.7	2486.61	PHF20
215.149	186.139	202.516	198.87	188.82	234.497	166.144	206.935	179.619	238.39	271.054	295.518	NPIPB6
2111.25	2177.17	2084.62	2022.58	2003.39	1921.21	1756.23	1830.39	1794	2322.66	2258.7	2537.04	TMEM63A
9649.38	9209.93	9739.07	9568.34	9918.53	9991.29	9017.38	8726.23	8664.25	9973.03	10457.3	10577.8	SEL1L3
1282.05	1306.81	1357.82	1395.48	1340.58	1399.44	1275.46	1334.2	1319.8	1117.72	1203.96	1193.14	EXOSC6
997.165	1010.18	951.672	1031.17	949.382	933.943	1090.58	1101.61	998.11	890.176	835.29	833.968	RAP2B
135.459	144.31	134.824	142.637	126.278	144.221	131.564	144.213	130.999	94.0145	90.5811	113.38	RP1-232L22__B.1
136.319	125.256	133.008	129.001	120.602	95.4919	94.4637	117.219	102.469	96.3821	81.8228	95.3289	MRPS36P1
1703.84	1606.35	1871.47	1812.49	1900.22	2162.74	1731.85	1784.13	1714.28	2064.1	1899.66	2137.9	WDR46
444.6	443.464	399.983	431.049	441.737	453.163	445.443	414.002	427.955	343.127	352.53	372.015	KAZALD1
112.07	126.106	103.036	100.957	143.06	122.869	171.398	199.182	203.133	141.182	161.425	184.72	MOGAT2
3169.27	3032.95	3382.25	3116.26	3203.56	2960.74	2907.89	2967.54	3144.57	2623.3	2891.61	2928.37	COX5B
4365.22	4099.72	4549.96	4211.79	4294.7	4424.96	3982.78	4196.45	4152.32	3572.84	3835.21	4120.06	SAP18
127.604	118.007	127.842	136.779	174.045	106.488	164.587	185.151	152.042	205.463	179.758	159.58	AOC3
4880.01	4935.59	4830.16	4751.52	4693.7	4611.09	4879.93	4907.88	4858.56	4517.35	4697.65	4374.11	UQCRFS1
1427.27	1518.83	1503.86	1798.62	1500.18	2322.3	1778.2	1875.91	1620.47	2215.05	1726.02	1874.26	ACAP2
1608.33	1561.25	1554.5	1422.79	1476.65	1618.11	1617.15	1617.91	1525.47	1240.21	1382.37	1460.91	CARHSP1
3751.59	4018.56	3761.1	4003.2	3748.62	2980.22	3788.77	3980.14	3155.42	3364.99	2940.65	2946.77	SOX4
6864.45	6882.19	6894.01	6343.59	6569.47	6542.64	8497.37	8453.93	8774.24	7180.81	7606.33	7370.62	SLC45A3
9530.79	9427.03	9616.6	9423.62	9509.3	9025.47	9373.83	9723.12	9238.87	9196.95	8305.26	8602.24	UBE2D3
2364.44	2240.11	2402.49	2243.46	2341.24	2303.52	1773.4	1642.55	1693.23	2132.64	2096.71	2111.67	PRSS23
2118.42	2132.6	2150.36	1968.76	2048.71	2159.31	2477.45	2504.68	2556.76	1819.84	1942.33	1991.12	SAPCD2
956.077	926.99	1008.14	984.829	983.167	958.819	959.106	969.482	929.474	878.625	840.387	827.568	TUBBP1
785.694	759.624	781.254	712.89	703.018	758.32	755.522	709.524	754.575	612.177	647.598	725.935	ATG4D
147.964	156.698	136.882	113.102	122.647	87.1698	149.021	169.572	143.781	99.4059	97.7234	113.978	STC1
9778.79	9756.74	9816.68	9516.86	10102.8	9937.88	9543.63	10057.4	9967.33	8575.39	8823.21	9436.13	PTBP1
4501.57	4424.36	4684.82	4356	4417.81	4498.77	4321.58	4382.58	4374.73	3901.38	4183.69	4323.82	MRPS21
2798.45	2672.91	2783.24	2874.04	2801.49	2852.73	2620.25	2589.34	2648.84	2928.73	2991.06	3037.54	CYB5R1
2586.52	2587.96	2615.1	2832.13	2861.88	2882.77	2667.39	2430.32	2695.64	2733.81	2939.96	3013.45	PIGS
3435.02	3537.33	3715.79	3454.61	3551.34	3879.21	3249.85	3468.16	3509.96	3707.38	4167.98	4734.67	GAA
459.949	423.104	351.01	409.581	449.613	492.624	396.507	361.186	397.352	476.747	510.206	602.041	RGS11
123.836	218.159	224.905	371.283	261.078	393.785	228.364	202.066	182.333	238.653	280.165	416.769	MAGED4
2028.31	1946.12	1938.31	2055.94	2017.36	1933.58	2440.98	2355.43	2169.97	1843.74	1711.37	1660.86	PRPS2
12765.9	12479.7	12866	12557.2	13201.7	13798.9	14252.8	13809	14091	11284.8	11751.4	11969.9	SHMT2
1251.47	1211.6	1279.54	1417.28	1300	1496.91	1279.46	1237.44	1359.01	1441.54	1406.5	1423.09	EIF4BP7
216.468	209.435	209.179	183.563	195.62	211.465	203.482	196.386	175.298	151.238	179.015	156.532	DHRS3
862.189	879.048	806.173	855.742	904.871	864.193	1030.26	993.128	886.847	738.335	665.84	755.428	POLD3
918.312	882.334	836.713	979.095	935.212	1081.9	908.02	963.707	934.683	1081.56	958.606	1032.18	MPPE1
7067.31	7387.11	7510.37	7464.23	7692.53	7465.15	7234.49	6992.69	7189.52	8481.94	7983.19	7626.88	NPEPPS
1859.12	1735.23	1778.65	1845.6	1943.59	1727.59	1924.97	1943.55	1811.34	2051.64	2050.28	1952.66	CREB3L2
2860.45	2935.24	2690.41	3323.64	2577.77	3433.9	3114.32	3006.27	3447.78	3317.65	3588.93	3384.15	LRIG1
5958.07	6359.92	5737.98	5148.87	5016.59	4503.45	3905.85	3530.12	3820.46	5742.73	4944.57	4513.21	DDX60
1766.34	1694.34	1692.27	1797.6	1763	1456.42	2433.06	2205.83	2407.49	1526.54	1467.42	1374.08	CENPU
234.713	209.71	259.142	272.303	259.078	333.616	292.129	264.283	322.723	298.237	306.383	317.802	FAM45B
13916	13759.1	13746.5	13531.2	12980.4	13939.7	13315.3	13316.3	13930.1	14554.1	14875.1	15210.3	ITGB1
24565.1	24201.9	24715.2	24563.1	25102.6	26359.5	28005.4	28930.1	29293.6	25417.5	26804.5	28055.4	SORD
2275.7	2314.55	2350.1	2499.61	2510.13	2514.01	2430.25	2469.33	2302.45	2401.02	2598.87	2858.4	POR
3666.25	3752.35	3674.58	3528.19	3905.45	4227.03	3339.09	3223.04	3479.66	4031.95	4246.15	4354	RBM5
518.343	608.95	635.056	531.381	695.98	604.654	740.811	640.107	763.983	667.365	835.644	762.301	MAP3K6
5794.54	5409.39	5594.06	5588.26	5040.34	5295.38	6114.51	5964.09	6115.17	5192.36	5166.31	4823.22	KPNA2
2508.97	2504.76	2613.6	2524.75	2536.99	2544.53	2745.8	2660.44	2612.8	2783.97	2812.54	2711.66	NFX1
247.098	234.75	238.453	197.831	188.096	153.373	352.371	334.182	306.808	329.452	351.748	265.7	FAM13A-AS1
1562.02	1560.15	1448.12	1573.36	1527.65	1440.71	2004	2136.94	2056.92	1338.54	1416.19	1279.63	AGR2
1396.2	1499.73	1399.56	1368.99	1272.88	1226.72	1805.95	1787.39	1821.4	1317.82	1283.59	1148.38	MELK
210.505	232.083	213.091	240.028	208.611	256.005	290.717	274.305	287.338	297.477	267.271	265.599	MAP7D3
516.445	599.003	568.404	459.746	469.167	551.522	601.914	565.589	774.852	675.46	779.194	708.987	SLC27A3
1954.82	1923	2056.76	2035.9	2053.25	2090.37	2172.07	2109.84	2046.73	2129.54	2158.11	2277.37	RREB1
436.072	402.848	452.208	410.637	461.081	394.88	404.837	476.348	409.017	368.005	344.794	331.61	PITPNA-AS1
2781.41	2843.1	2796.51	2610.37	2617.18	2857.5	2529.66	2576.5	2575.58	3004.66	3175.51	3084.73	TMEM63B
36597.1	35269.2	36581.7	35893.3	37036.6	39880.2	36689.4	36169.7	36703.8	38031.4	40047.3	40418.1	P4HB
5820.73	5935.72	5862.42	5916.77	6117.95	6505.52	5454.19	5350.56	5984.29	6395.54	6672.27	6496.74	NCSTN
250.261	217.77	226.847	166.196	163.846	150.78	280.035	275.093	241.787	185.454	194.845	122.314	POLE2
150.547	182.576	152.628	163.178	141.914	153.242	206.224	146.724	162.644	130.478	109.707	98.9048	LRRC49
1051.05	1043.58	1204.55	877.34	1088.38	1168.28	1076.1	934.887	932.877	1332.08	1453.1	1309.01	ATP8B2
2355.39	2325.26	2239.97	2244.47	2341.93	2278.49	2229.86	2157.46	2100.57	2595.83	2417.26	2639.21	MAU2
772.012	705.694	793.917	931.196	920.886	974.107	1968.3	2138.39	2102.02	807.744	886.062	993.549	MAF
1875.41	1808.59	1652.16	1843.73	1747.44	1868.27	1796.31	1779.81	1902.44	2147.81	1926.95	2004.36	MBD6
136.331	110.236	117.421	113.564	138.676	113.388	163.711	159.098	148.821	162.501	166.074	165.295	SCDP1
7634.53	7646.57	7562.42	7418.16	7428.52	7264.79	7632.87	7685.17	7782.35	7885.68	8282.82	8135.16	RPS4Y1
606.283	656.766	556.858	612.275	533.251	643.054	653.191	635.017	629.729	735.526	709.288	722.132	NLGN2
6401.52	6523.22	6747.69	6460.53	6368.67	6927.56	6572.95	6431.06	6661.36	7046.52	7192.49	7145.4	CKAP4
170.416	180.387	193.974	208.958	186.035	170.081	140.602	156.308	135.455	254.186	235.257	222.522	APOF
3437.48	3395.42	3275.5	3471.44	3387.4	3242.22	3536.34	3484.04	3621.07	3580.91	3757.85	3687.66	PTDSS1
2110.26	1984.27	2071.38	2210.82	2021.75	2225.64	2156.52	2024.89	2108.9	2262.26	2250.81	2364.81	ASH1L
1087.98	1061.05	1079.69	1037.65	1072.36	1092.04	1311.43	1261.27	1387.59	980.728	899.245	964.214	HJURP
480.03	546.113	462.995	526.221	490.292	506.801	593.4	435.718	395.23	617.429	672.738	647.649	OFD1
123.527	142.028	146.46	143.491	153.408	128.909	141.463	122.739	138.496	202.093	159.454	196.35	AC034220.3
1285.36	1381.49	1309.57	1282.67	1387.87	1415.28	1324.51	1216.1	1252.63	1384.24	1590.28	1639.64	ATF6B
233.383	218.472	247.764	326.382	212.526	233.391	264.646	237.085	295.164	324.733	282.038	365.759	SNED1
1122.95	1078.62	993.836	1225.54	1197.73	1167.72	1049.89	1004.43	977.774	1310.26	1331.92	1107.47	STK3
10968	11812.6	11394.4	11737.6	11756.5	11464.3	11492.5	10964.1	10799	12254.9	12041	13114.6	MAP4
2583.34	2670.43	2654.93	2889.53	2645.48	2842.51	2850.1	2672.45	2575.63	3019.8	2875.73	2901.82	UBN1
1842.01	1705.52	1738.11	1818.16	2045.94	1829.84	2189.37	1993.09	2174.78	2017.46	2022.09	1958.76	MPHOSPH9
1051.84	1144.61	1075.96	968.846	991.438	1115.6	1184.79	1149.4	1117.56	751.847	895.374	1029.03	NAA38
15812.5	15993.3	15655.3	15222.6	15254.3	15728.4	15808.4	16182.6	15908	14805.7	14903.2	15198.7	RAN
3844.57	3882.79	3926.38	3945.39	3744.21	4244.13	4066.4	3935.55	3935.28	4154.51	4404.72	4313.91	TMED3
7414.16	7244.82	7408.29	7376.47	7235.65	7541.03	7163.7	7340.1	7729.43	6809.68	6952.16	6644.76	ATP5F1
5956.4	5756.27	5574.37	6461.66	6141.83	5161.2	9799.7	9205.18	9109.22	7191.59	6920.03	6177.88	MBOAT2
601.558	601.305	647.559	632.911	562.393	636.169	681.165	721.065	653.414	778.448	743.877	675.714	COL7A1
366608	368573	339200	378324	370586	326803	377339	388727	379523	409263	432022	378723	MT-RNR2
8305.13	8280.38	8216.58	8494.78	8277.92	7379.72	8568.24	9253.67	8723.64	9368.06	9380.23	8916.14	SLC39A6
22340.4	22442	22712.7	23439.9	23855.3	25416.1	21695	20735.9	21510.4	23368.5	24732	25722.2	EPHX1
8962.27	9169.58	8652.12	9109.45	8686.7	7649.04	7473.93	7652.17	7056.45	10936.7	10147.8	9612.83	MAP1B
1798.93	1875.99	1850.72	1927.73	1730.47	1735.36	1972.79	1957.08	1645.35	1617.33	1564.67	1575.92	HMGN3
1222.78	1213.07	1234.53	1186.86	1236.08	1259.42	1188.98	1247.18	1247.38	1096.94	1091.2	1104.26	MRPL2
1283.11	1413.63	1318.32	1464.66	1415.13	1399.39	1139.26	1086.95	1155.42	1529.11	1409.44	1678.82	ITGA5
1070.25	996.627	1093.17	1007.57	1058.52	1153.46	1043.61	973.661	1072.9	1170.85	1176.63	1392.41	PPP1R12C
232.466	234.505	213.988	208.959	228.884	231.746	201.856	196.317	212.097	298.282	280.537	271.272	RP1-90J20.11
2020.13	2073.96	2022.93	2013.96	2117.89	2096.93	1895.23	1912.42	2018.54	1674.04	1869.49	1907.13	NT5C3B
1624.13	1581.24	1607.37	1630.49	1648.82	1666.27	1540.57	1519.59	1460.62	1726.36	1744.66	1833.53	ABHD16A
3468.63	3342.71	3115.84	3268.5	3605.44	3527.83	3248.85	3131.18	3398.12	2873.46	2966.89	3007.78	MAPKAP1
6487.84	6430.42	6179.35	7352.47	6723.12	6271.18	7068.92	7165.5	7241.96	7671.26	7079.39	6823	DBT
90.0152	86.1856	70.4594	81.7666	86.8182	81.5589	90.3832	84.6674	90.8985	148.561	105.673	107.025	RP1-90J20.12
613.469	603.652	579.533	569.636	660.222	597.521	554.944	632.687	546.975	680.887	754.655	701.006	NEK8
2382.3	2439.78	2397.76	2318.37	2281.23	2119.71	2344.88	2450.15	2374.7	2984.25	2667.79	2531.48	ZNF83
17926.7	18210.2	18106.5	18013.3	17683.1	17980.6	18868.5	18451	18372	16737.7	17612.3	16774.9	HNRNPC
401.184	443.51	415.895	413.31	447.074	451.648	419.718	437.976	405.382	471.658	579.26	483.697	C19orf44
369.518	425.653	391.053	385.698	392.49	514.557	367.396	375.643	384.61	517.664	502.336	470.246	ACOX3
3393.36	3342.48	3348.96	3405.52	3477.05	3233.48	3835.4	3863.36	3944.6	3571.46	3764.25	3620.03	TBRG1
1764.01	1706.32	1713.69	1778.13	1624.65	1515.93	1954.94	1975.5	1863.81	1629.66	1464.68	1389.83	ZNF652
207.285	212.702	219.248	250.689	259.365	215.321	154.372	168.594	131.389	282.862	272.113	262.774	KIAA1324
2677.51	2554.15	2782.78	2520.9	2722.55	3000.92	2698.43	2623.17	2755.4	2111.85	2310.35	2486.84	CDK2AP2
825.643	841.001	813.072	742.948	711.771	671.819	830.435	872.225	901.349	724.496	747.531	685.569	CDC25A
395.895	341.738	370.579	373.402	338.26	319.271	251.053	241.909	229.031	437.543	455.383	456.723	POTEI
1348.21	1258.28	1270.91	1376.14	1476.88	1401.04	1328.35	1313.11	1221.53	1482.18	1619.86	1368.05	FAM160A2
796.916	765.291	719.87	835.037	831.592	889.852	785.413	703.522	685.804	857.882	852.922	960.741	PPP1R37
4361.07	4275.34	4422.54	4171.28	4375.31	4499.9	3997.5	4254.53	4270.37	3662.97	4039.06	4065.67	ATP5L
10521.7	11186.3	10345.5	10997.4	10872.5	11179.6	10398.5	10233.3	10488.9	9999.01	10021.9	8688.59	KIF5B
996.517	973.767	883.257	878.747	944.789	992.538	931.898	1028.91	1040.34	834.894	813.91	799.167	C16orf80
394.853	384.427	387.169	439.785	447.211	375.058	517.329	530.844	572.15	447.642	450.022	523.112	SORBS2
242853	238355	237277	258768	246447	244564	312270	306109	313699	260152	254901	249495	MT-ND4
2170.35	2174.15	2326.01	2038.67	2170.69	2378.59	2028.66	2079.92	2209.06	1805.82	1874.97	2085.48	SF3A2
4128.02	3885.34	4066.41	3783.46	3923.41	4435.7	3633.63	3613.96	3716.77	4349.23	4598.39	4650.02	MLXIP
1999.52	1903.42	1913.01	1978.05	1819.59	1883.38	1940.89	1956.16	2190.91	2200.25	2101.02	2267.05	TP53BP1
344.326	354.76	264.424	369.764	303.29	384.921	301.298	242.835	236.154	376.064	464.237	452.453	UPK3BL
5951.98	6046.09	5860.5	5870.43	5917.7	6172.44	5481.48	5736.63	5676.83	6220.81	6443.35	6633.86	CCDC85C
2662.27	2697.71	2704.35	2917.28	2575.87	2671.22	2679.11	2686.45	2910.79	3054.49	2870.7	3147.79	YTHDF3
1951.28	1889.09	1918.4	1786.23	1860.4	1954.88	1771.39	1606.11	1693.55	2075.54	2097.24	2359.98	LGALS3BP
759.344	753.456	782.75	742.58	689.143	752.297	855.541	848.171	841.232	619.314	701.569	676.436	GTSE1
1465.88	1554.11	1288.33	1387.8	1339.26	1288.05	1493.98	1551.75	1511.95	1325.52	1128.24	1221.47	CEP57
463.603	545.758	546.052	660.271	534.61	558.304	812.307	763.826	727.494	629.911	618.035	644.498	TMTC2
706.714	689.505	664.16	752.927	689	655.166	610.659	706.568	629.491	909.273	896.262	716.561	RP11-1407O15.2
166.3	126.941	129.111	132.783	190.052	218.912	140.801	137.71	160.509	195.727	197.697	215.035	ARPC4-TTLL3
1528.92	1313.7	1279.5	1356.83	1587.74	1506.69	1506.36	1622.28	1591.75	1497.09	1651.87	1740.76	PDIA5
1465.75	1346.58	1394.61	1281.89	1570.13	1423.39	1351.26	1189.48	1228.42	1637.68	1690.1	1588.57	LPIN3
2905.95	3103.32	3009.89	3149.58	3289.12	3312.39	2825.58	3180.64	3061.46	3344.41	3234.41	3449.99	ARHGEF11
6525.79	5678.24	6609.03	6081.94	5830.86	6576.7	6762.27	7411.9	7375.94	5348.57	5650.6	5460.21	MCM4
2020.59	2037.56	2154.31	2095	2089.54	2317.56	2198.55	2178.24	2300.51	2284.08	2298.55	2339.08	EPHX2
366.18	398.861	399.281	400.658	387.869	411.771	443.868	389.844	426.869	475.848	454.13	456.719	ZSCAN22
2518.96	2584.02	2556.72	2813.95	2566.67	3034.67	3333.67	3226.82	3299.08	2077.58	2279.31	2374.09	NUSAP1
3330.09	3764.32	3219.02	3387.53	3159.23	3547.39	3473.21	3405.28	3257.2	4073.26	3875.02	3796.68	NPIPA1
1213	1200.05	1290.92	1191.85	1236.74	1294.28	1105.5	1120.36	1169.98	1370.64	1353.59	1439.12	ZBTB40
434.728	459.825	400.323	416.586	490.914	348.826	501.848	551.981	445.702	365.425	320.186	315.868	FOXN2
2884.96	2879.85	2935.23	2899.81	2790.09	2743.07	2619.37	2484.3	2733.04	3116.55	3138.28	3328.55	STAT2
1809.36	1677.89	1584.8	1529.82	1636.28	1676.91	1865.58	1878.27	1830.58	1529.63	1484.04	1482.26	RFC2
97.0062	91.1959	79.1559	97.2111	80.0519	104.436	89.3817	89.319	73.0748	133.476	120.773	125.037	AC135178.1
2730.67	2580.72	2640.67	2901.59	2502.56	2624.1	3073.85	3195.66	3049.26	2986.87	2863.39	3080.39	UTRN
528.169	600.615	549.766	542.211	594.294	595.733	626.318	535.34	588.403	637.871	671.759	676.032	ADAMTS13
1147.75	1115.63	1103.87	1176.73	1123.26	1295.47	1117.62	1063.05	1087.99	1200.12	1282.06	1405.82	SULT1A1
1108.56	1163.2	1212.89	1212.05	1221.66	1225.9	1114.96	1152.6	1154.39	1026.32	1016.05	1065.46	MAST3
2761.65	2751.46	2643.96	2431.12	2650.75	2837.54	2588.48	2638.92	2694.6	2890.11	3079.24	3281.64	SLC5A6
3525.2	3636.93	3421.31	3479.71	3455	3324.89	3671.57	3702.85	3625.47	3200.95	3369.29	3156.87	SRSF7
919.385	914.977	956.025	931.235	886.242	680.316	1298.45	1216.99	1179.02	828.662	748.488	665.481	KIF14
92.6414	123.379	85.1184	104.251	106.479	116.953	99.0406	183.24	121.667	191.539	136.612	148.353	RRN3P3
3569	3422.26	3619.08	3755.19	3664.32	3976.98	3584.02	3509.59	3587.83	3912.8	3953.14	3736.73	PUM1
3226.08	3162.31	3072.61	3304.96	3242.59	3422.81	3063.59	3052.44	3295.84	3730.19	3401.56	3374.87	UBE4B
1603.66	1683.61	1727.48	1633.51	1677.69	1728.66	1721.38	1649.61	1637.05	1519.32	1543.65	1450.62	TMEM203
3096.88	3423.34	3371.52	3147.08	3131.4	3318.15	3526.78	3676.11	3574.16	3825.01	3439.38	3774.32	LDLR
1298.92	1321.49	1367.83	1315.03	1377.61	1552.67	1377.62	1257	1248.23	1499.96	1484.59	1616.29	FAM193A
1046.53	992.322	1057.8	1141.2	1002.98	845.764	1098.89	1071.3	1133.27	1186.8	1380.68	1198.64	PPP1R12B
1424.36	1386.88	1493.29	1476.87	1471.72	1423.83	1352.07	1551.8	1540.15	1682.44	1534.61	1698.72	SSH1
3936.66	4070.17	4046.22	3923.69	3878.52	3732.59	4453.86	4514.5	4394.03	3629.45	3672.23	3843.06	HNRNPAB
1394.42	1223.63	1350.97	1510.85	1326.59	1473.15	1479.12	1460.82	1321.06	1468.48	1519.57	1625.57	POLG
8042.79	8010.39	8115.54	7935.22	8122.34	8591.79	8775.67	8495.76	8876.4	7315.19	7440.32	7632.37	SSRP1
4487.72	4459.87	4557.89	4211.08	4333.03	4660.27	4339.24	4546.94	4443.13	4040.61	4088.63	4221.58	TRMT112
949.949	864.711	914.465	968.5	974.597	883.391	729.908	673.513	752.529	1137.75	1074.92	977.267	ZDHHC14
138.956	129.279	129.612	144.455	130.792	140.241	128.543	118.162	126.545	170.611	169.83	179.083	CTD-2517M14.5
105.217	141.608	127.311	187.862	145.51	177.365	186.498	131.318	156.566	185.586	227.621	144.274	CNTNAP3
4883.29	4337.38	4552.16	4314.5	4723.14	4631.28	4434.77	4501.41	4336.9	5354.71	4910.16	5103.27	EFCAB14
1944.78	1925.88	1963.95	2086.19	2137.31	2214.96	2019.19	1821.4	1752.26	2371.76	2149.73	2105.67	ANKRD13A
8541.72	8302.93	8407.17	8513.82	8457.29	8873.38	8133.88	8124.35	8424.75	8650.78	9737.44	9236.32	ERBB3
1961.68	2038.9	2031.97	2184.94	2015.96	1981.6	2314.81	2175.4	2185.36	1837.91	1767.44	1826.75	ASH2L
366.008	412.751	374.637	361.569	364.206	218.582	479.701	547.136	490.14	288.068	300.503	242.905	SPC25
11460.2	10867.9	10909.8	12204.4	11937.3	10969.7	10479.1	10459.5	10330.4	12507.2	12041.2	11802.2	CLCN3
2009.17	2028.22	2253.59	2594.09	2124.01	2232.68	2207.56	2063.75	2170.02	1572.65	1842.76	1884.25	HEATR2
4380.27	4386.75	4498.09	4665.54	4592.17	5007.91	4531.42	4435.16	4446.67	4704.86	4807.63	4863.68	PACSIN2
5612.82	5514.46	5328.62	5488.42	5447.4	5203.56	5139.18	5138.8	5335.1	5115.92	5171.97	4932.2	ATPAF1
1662.56	1707.12	1617.03	1717.22	1521.44	1694.43	1665.85	1566.64	1677.74	1507.97	1491.65	1430.18	ZNF721
13739.5	13535.2	13237.3	13572.4	13199.4	12870.3	13599.5	13574.5	13507	12789.4	12814.8	12575.7	PCBP2
598.467	645.597	692.931	699.254	712.68	732.999	577.374	655.02	670.628	701.255	770.513	843.085	WASH2P
462.057	417.985	432.62	538.51	439.77	398.419	367.001	408.495	434.22	554.736	496.669	616.683	RTN1
478.404	468.248	464.934	448.809	509.969	534.467	507.995	484.768	493.95	522.925	595.012	559.378	MAPK11
286.724	256.392	298.825	304.028	327.847	351.117	246.254	261.829	247.615	333.694	369.468	335.665	DICER1-AS1
2818.05	3081.21	2316.22	3118.37	3463.38	3959.36	3566.91	3088.26	3538.09	3301.48	4212.38	3030.49	ANKHD1-EIF4EBP3
364.042	463.67	455.959	444.367	429.879	467.612	412.754	489.36	534.131	502.988	544.485	565.044	NLRC5
324.373	320.155	293.632	253.51	349.682	334.826	332.474	312.25	310.128	396.618	401.542	386.882	PI4KAP2
1136.61	1087.7	1150.77	1051.16	1090.21	989.785	1126.67	1078.35	1126.54	1027.56	1028.23	902.38	MTX2
5722.46	5560.41	5756.16	5747.31	5663.58	5714.87	5887.1	5845.93	5731.78	5939.77	6125.51	6070.02	ZDHHC5
8708.76	8869.56	8863.03	8780.93	9042.36	8478.77	8793.51	9397.79	8908.25	8195.23	8370.46	7762.88	HINT1
4775.34	4675.85	4716.41	4529.38	5004.61	4824.1	4758.68	4943.85	4670.72	4982.38	5365.29	5192.56	ACY1
1992.24	1953.83	1814.52	2050.77	2113.52	2040.1	1896.83	1702.73	1831.83	2122.62	2079.32	2253.47	MTHFR
1006.51	985.25	1029.61	1089.67	1022.3	1144.03	1010.45	1066.02	1125.36	1238.77	1059.64	1194.59	PDP2
673.877	735.83	674.065	744.837	720.563	663.71	730.752	683.476	600.288	821.615	845.45	793.424	KIAA0922
7352.41	7210.97	6999.14	7015.11	6952.09	6763.61	7116.84	7875.85	6974.3	6631.04	6522.55	6465.37	SRSF2
2038.1	2036.47	1958.16	2134.05	2064.24	2162.5	1784.89	1772.73	1781.36	2123.87	2216.36	2245.08	CUL7
12752	12814.5	13009.1	12490.6	13060.7	12920.3	12191.1	12058.5	12296.7	13236.7	13828.3	14127.5	ADAM15
2244.17	2324.22	2457.99	2304.69	2373.04	2804.4	2434.56	2481.19	2534.78	2539.89	2726.31	2881.25	CRELD2
1130.88	1255.39	1116.01	1185.2	1091.7	1375.07	1017.59	953.129	1115.91	1383.93	1355.63	1426.54	CLEC16A
1773.14	1818.84	1713.25	1728.86	1585.08	1182.64	2243.07	2386.41	2046.89	1514.92	1375.34	1376.27	CKS2
1383.17	1376.73	1366.35	1403.87	1330.04	1438.14	1439.59	1425.71	1427.59	1169.32	1251.52	1283.15	ACOT7
7040.23	7250.48	7147.25	7596.16	7265.58	7166.02	8457.6	8584.16	7824.18	8556.12	7875.87	7453.97	ADAM9
659.403	743.007	814.057	747.412	740.313	792.132	763.773	749.934	643.775	849.693	859.667	957.33	RP11-334C17.5
1745.46	1682.43	1862.86	1703.93	1686.41	1613	2435.02	2431.87	2425.45	1961.59	1913.59	1963.67	BICD2
5123.63	4827.97	4702.57	4744.21	4704.88	4001.05	4177.18	4550.9	4387.82	5595.2	5517.14	5520.17	TPP1
1411.5	947.895	1090.5	1563.39	1199.41	1358.04	1411.78	1105.16	1256.48	1554.53	1526.93	1408.8	KDM5A
3131.34	3235.63	3206.88	3297.58	3379.79	3245.57	3221.45	3280.9	3319.9	3435.21	3466.7	3390.36	NIPAL3
524.357	527.131	569.742	472.427	555.85	513.227	551.362	524.748	535.583	419.002	498.195	439.744	RP11-121L10.3
529.929	584.799	590.406	613.896	600.255	739.91	666.451	664.761	677.627	627.763	679.69	755.84	YJEFN3
317.237	298.642	303.577	294.359	302.168	306.344	245.046	307.034	247.742	219.364	250.352	260.67	ZBTB12
879.732	953.585	1000.32	933.618	988.514	956.426	921.555	891.54	909.952	783.994	795.465	882.038	STK32C
1538.09	1506.79	1391.27	1454.12	1465.88	1919.37	1358.44	1396.85	1339.28	2057.76	1613.18	1796.2	MYO5A
3047.84	3005.48	2886.03	2974.98	3078.96	3214.17	3108.43	3028.08	3229.83	3100.51	3347.17	3479.04	SCAP
1468.6	1445.28	1443.73	1296.32	1380.67	1370.86	1386.72	1449.1	1449.52	1207.2	1347.17	1340.83	MRPL50
464.713	472.108	532.499	447.133	495.241	611.065	466.557	456.41	464.009	338.432	384.452	430.143	ZNF524
1774.46	1825.99	1898.54	1793.33	1862.9	2087.95	1860.04	1714.99	1760.46	2032.03	2096.77	2087.4	GRIPAP1
888.339	942.233	958.702	953.5	876.049	725.55	1204.38	1124.57	1157.31	792.001	793.589	756.148	CDCA2
9600.81	9429.16	9392.24	9176.63	9333.49	10002.5	8847.7	9313.14	9107.34	8448.31	8904.24	8847.9	RPL36A
4398.01	4428.87	4281.76	4280.64	4234.33	3670.64	4772.54	4946.21	4691.66	4051.26	3946.25	3405.93	H2AFV
480.317	407.132	518.839	480.149	521.374	482.321	498.134	573.49	526.432	635.867	601.378	510.575	LINC01106
134.498	133.964	148.312	133.048	119.289	141.088	191.642	173.602	152.776	169.2	184.829	194.049	MSH5-SAPCD1
594.091	612.695	631.486	682.647	698.107	685.437	671.476	674.514	655.563	698.353	669.351	730.972	JAG1
1059.64	985.272	1114.4	1027.81	967.241	1039.06	1120.79	1050.23	1114	881.696	965.776	922.696	SNRPG
1042.81	941.253	936.134	1177.49	1338.44	1077.45	1160	1465.54	1240.2	1272.83	1280.53	1056.89	TBC1D2B
679.632	609.636	628.82	699.058	620.896	587.302	663.953	628.343	696.295	797.73	765.509	709.846	OPHN1
9256.8	9463.5	9594.64	10306.8	9704.89	11002.6	7582.78	8023.15	8183.25	10192.2	10444	10478.9	SLC30A4
148.568	153.33	162.663	161.716	149.957	181.021	184.787	147.935	162.191	189.185	194.996	225.704	HSPA8P5
4787.22	4996.98	4940.04	4598.38	4536.38	4318.7	4243.89	4131.39	4094.16	5275.1	5213.35	5359.37	IL6R
739.23	665.105	606.695	714.775	612.877	523.318	1008.56	899.505	804.563	544.984	552.472	483.946	SKA3
10853.8	10505.1	10838.4	10946.6	10699.5	10896.3	11709.7	11534.1	11473.4	10143.4	9849.85	10343.4	GSR
1959.16	1869.52	1865.38	1818.03	1879.05	1942.92	2131.53	2279.97	2118.16	1748.55	1701.72	1703.78	MCM5
1895.2	1952.64	1934.91	1825.36	1813.71	1807.4	2071.85	1943.84	2063.29	1986.66	2184.61	2262.43	ANKZF1
307.614	364.773	332.226	286.177	331.452	342.159	405.805	350.753	338.626	427.181	434.101	387.783	LL22NC03-N14H11.1
4108.95	3937.21	4213.28	3963.7	4017.35	4295.25	4031.37	3949.56	4052.43	4289.64	4672.81	4499.92	ENTPD6
2947.38	2670.31	2902.18	2816.47	2681.84	2741.9	2729.06	2549.98	2798.3	3130.12	3111.65	3185.51	RBM6
5079.58	4735.65	4854.06	5052.92	4772.14	4285.36	5118.24	5209.16	5195.33	4415.81	4464	4244.33	MRPL3
321.204	293.417	340.906	354.618	330.492	339.748	464.041	425.263	469.961	285.173	265.642	208.62	GPX8
1762.79	1649.42	2085.07	1784.18	1876.13	2404.1	1635.24	1957.78	1482.9	1088.86	1357.63	1657.05	NME2
3086.16	2914.44	3295.87	3176.24	3191.25	3290.4	2639.48	2642.19	2516.92	3278.14	3453.92	3613.37	CBFA2T2
1722.53	1789.86	1798.94	1746.18	1559.37	1647.08	2030.54	1999.46	1869.67	1505.3	1569.96	1648.85	HEXIM1
12880.5	12931	13122.7	13013.6	13581.3	13119.7	11540.1	12606.6	12282.7	11487.2	12186.7	12235.6	RPS27A
231.203	202.675	235.197	238.912	214.167	206.302	234.74	237.286	243.952	295.363	261.233	277.669	AC159540.1
1797.05	1857.12	1664.68	1678.73	1725.69	1803.17	2343.05	2086.23	2217.22	1881.98	2024.81	2162.73	HOMER2
7531.45	7157.02	7778.96	7138.71	7176.96	7655.94	6409	6200.67	6424.93	7840.05	8176.34	8998.64	COL6A1
13280.4	13601.4	13114.8	13402.5	12970.1	11502.7	15829.2	15761.3	14711.5	16052	14555.7	14428.8	KIAA1244
1099.2	1089.37	1134.34	1023.8	1001.52	1079.54	1044.43	1029.5	1089.75	850.462	992.474	1037.12	EMC6
763.278	784.803	757.01	842.379	653.165	689.334	976.127	896.091	893.569	1006.04	859.266	905.396	ZNF37BP
5535.04	5623.76	5991.94	5892.93	5795.58	5672.29	4781.43	5314.09	5175.9	4492.5	4858.14	5579.53	RP4-706A16.3
886.018	758.279	813.348	792.148	753.252	838.781	749.74	832.455	737.086	939.482	924.909	1004.56	IGHMBP2
6335.57	6507.2	6458.24	6456.77	6241.41	6445.02	6726.6	6757.22	6368.93	6217.45	5736.53	5863.11	KHDRBS1
3047.86	3069.77	3101.98	2898.49	3109.97	3076.04	2414.28	2518.19	2561.85	3195.46	3480.72	3441.73	EFNA1
3301.19	3132.3	3239.66	3305.66	3541.75	3620.75	3519.15	3225.8	3441.9	3490.23	3637.1	3534.41	RNF41
1522.56	1479.43	1587.7	1471.01	1503.25	1576.61	1543.11	1365.08	1479.05	1341.08	1368.04	1381.52	KAT5
744.493	717.308	793.85	817.06	800.001	901.709	877.029	871.29	872.171	832.402	852.807	900.129	PKNOX1
386.279	369.797	394.053	356.139	376.589	398.842	431.828	467.067	432.214	340.063	310.728	310.48	GSG2
690.344	677.397	722.482	657.728	721.395	679.377	597.878	657.74	580.965	532.965	628.09	616.497	RP11-304L19.5
3692.21	3438	3476.3	3462.12	3727.79	3374.49	3488.46	3777.84	3290.26	3831.59	4074.01	4010.32	POGZ
1655.31	1829.85	1823.18	1790.34	1905.85	1917.29	1933.55	2082.77	1963.55	1826.8	2149.16	2094.9	TNK2
938.283	968.079	936.035	928.235	857.078	866.798	916.457	932.711	932.799	1064.88	1067.6	1046.6	SMYD4
828.332	967.426	988.23	1017.78	869.286	700.182	1037.08	958.366	1041.51	761.556	763.884	695.731	CHEK1
13139.4	13275.4	13343.2	12591.3	13113.5	13061.2	12826	12948.2	12792.8	12118.3	12611.5	12749.9	H3F3B
7495.34	7394.02	7992.94	7398.41	7579.6	8087.92	6708.33	7272.29	7401.46	5930.54	6615.91	7353.37	RPS2P5
21305.6	21840.7	21478.6	21807.5	21849.5	22671.7	21845.9	23006.1	22521.1	19351.2	20513.1	20501.8	ARF1
71.6626	72.1554	115.693	103.571	116.133	156.155	149.635	138.631	152.389	125.348	139.64	127.158	CTD-2311B13.5
11522.6	11718.9	12284.7	11473.6	11639.3	12744.2	11367.2	10951.1	10961.6	9621.85	10750.4	11262.1	PPIAP22
3871.42	3561.57	3602.32	4087.78	4400.03	3868.98	4582.04	4963.08	4176.27	4096.52	3986.46	4988.91	EDEM3
527.519	607.346	567.39	506.838	595.404	529.454	491.611	521.159	516.307	690.762	704.363	623.613	NPIPP1
2603.91	2565.09	2539.77	2509.98	2704.08	3053.1	2676.19	2546.49	2736.94	2800.78	2969.21	2985.94	PCMTD2
2017.41	2136.74	2114.78	2121.52	2298.97	2175.9	2164.55	1872.26	2044.89	2206.06	2439.07	2466.31	KIAA0141
2800.05	2808.47	2690.14	2701.54	2621.4	2144.49	2577.46	2728.99	2504.95	3523.52	3111.71	3082.43	RP11-427H3.3
173.039	183.395	158.315	153.539	189.421	171.075	172.734	176.778	188.035	109.1	143.415	134.575	CTB-58E17.1
7632.97	7745.83	7447.2	7861.46	7310.27	7105.85	8280.49	7659.6	7609.17	8334.81	8174.95	8540	SEC16A
1393.38	1492.04	1640.65	1480.58	1701.21	1673.22	1214.47	1294.22	1354.27	1673.81	1749.49	1822.27	KIAA0556
6023.68	6011.41	6334.85	5866.12	5968.56	6525.81	6182.2	6310.28	6447.2	5196.8	5405.06	5890.69	LSM4
504.384	514.475	553.72	523.52	519.579	478.175	582.648	583.806	595.843	475.855	456.959	398.715	GK
1423.56	1362.86	1370.51	1381.81	1404.65	1208.51	1167.33	1288.55	1178.92	1115.64	1223.16	1266.03	FTH1P8
981.418	1047.05	1044.37	1023.63	1100.2	1223.77	1036.9	991.549	1058.49	1109.48	1286.15	1180.11	MROH1
2391.03	2389.81	2299.2	2345.2	2789.57	2569.93	2442.85	2445.88	2373.91	2500.68	2768.29	2739.17	TNFRSF1A
150.005	253.18	191.839	175.377	183.281	101.097	86.2526	105.807	79.1391	112.237	121.627	138.837	GBP4
3313.92	3317.36	3476.54	3354.42	3325.49	3311.57	3031.9	3112.63	3034.7	3597.48	3540.11	3791.69	ANKRD52
2963.35	2756.49	2729.99	2691	2892.52	3039.52	2889.52	2587.29	2768.19	3058.74	3198.7	3232.42	FAM21A
1278.55	1231.64	1436.92	1245.57	1274.03	1640.15	1034.47	1139.74	1257.41	822.938	937.293	1248.21	CCDC85B
568.996	485.743	569.455	537.875	600.866	608.542	573.603	615.682	560.719	615.413	616.867	718.878	FBXL8
117.982	103.223	112.219	93.5779	112.754	121.343	121.508	82.8073	96.2467	157.839	148.438	156.834	BSN
268.577	302.967	294.36	342.352	287.241	293.473	238.744	237.113	264.059	350.23	335.921	379.217	HIST2H2BF
973.567	848.53	965.344	1034.47	896.635	906.646	1097.72	878.638	1028.51	1297.15	1000.51	1137.4	MPDZ
2215.89	2447.4	2254.31	2358.17	2218.86	1987.87	2345.35	2596.68	2370.83	2910.93	2702.53	2446.16	ATP2B4
818.009	848.836	834.249	771.336	794.917	883.216	718.003	721.075	704.918	926.142	919.559	1010.95	FCGBP
125.194	94.748	121.77	141.677	131.036	100.922	132.215	140.861	137.276	168.108	182.946	132.924	RP11-420A23.1
1442.67	1226.07	1459.28	1501.96	1525.93	1491.81	1234.17	1241.6	1135.85	1490.51	1645.92	1618.96	FKBP9
309.275	275.806	260.317	247.503	235.365	255.628	178.119	176.51	179.665	354.123	374.506	315.827	CD177
1827.23	1786.97	1722.84	1926.25	1981.94	1925.95	1791.33	1674.16	1688.38	2075.16	1974.22	1868.91	SIDT2
917.208	954.97	928.573	938.548	908.883	848.023	912.539	936.321	877.597	838.066	770.464	851.976	CDKN2AIPNL
508.199	451.238	491.721	341.75	449.652	481.951	555.422	482.72	635.085	383.634	351.454	386.694	KIF15
1982.56	1898.35	1848.56	1943.79	2069.16	2111.14	1774.35	1762.46	1865.26	2012.13	2229.18	2141.72	NAGLU
5710.5	5054.71	5890.1	5589.48	5554.73	5385.49	5620.08	4939.25	5036.46	6166.02	6176.62	6462.19	UGGT1
353.222	415.519	382.838	349.675	318.878	372.204	457.723	350.177	375.605	458.354	493.488	477.452	SLC25A27
1426.15	1385.88	1470.29	1350.9	1403.4	1331.88	993.698	1147.11	1089.77	1159.91	1198.18	1364.42	PRAC1
117541	115775	115947	123607	118279	115370	129352	131680	132087	124641	124265	121289	MT-ND2
471.293	414.437	470.331	431.246	414.578	446.397	470.467	404.303	387.873	349.365	409.685	357.302	GLS2
304.131	302.654	272.281	272.557	280.757	223.788	319.338	321.925	286.066	251.848	196.241	239.489	SOX11
602.512	668.407	641.235	605.949	825.336	785.707	669.928	610.903	670.777	754.258	789.669	790.631	SLC27A1
4816.71	4305.37	4320.18	4472.04	4826.42	4906.19	5408.27	4878.95	4908.13	5101.45	4982.7	4972.55	GRHL2
214.216	280.57	273.448	196.297	149.158	187.694	230.632	96.1149	204.504	151.807	153.324	173.644	APBA1
2309.97	2205.41	2181.58	2207.49	2255.06	2266.62	2200.41	2071.73	2226.79	2022.75	2008	2087.41	SMAP2
1361.8	1464.43	1412.27	1443.07	1515.96	1432.07	1324.54	1339.63	1283.87	1472.46	1684.5	1595.19	QTRT1
3039.86	3073.18	3263.39	3199.42	3187.82	3178.81	3178.26	3168.7	3055.78	3444.62	3441.19	3285.02	BSCL2
1669.83	1742.84	1726.54	1646.86	1716.5	1697.64	1789.93	1675.01	1744.49	1881.93	1823.32	1929.84	ACAD8
16122.2	16256.5	16168.5	16709.5	16662.7	20072.6	17859.3	18077	17134.1	17886.7	18165.7	18617.9	LIMCH1
1337.22	1289.35	1190.31	1236.68	1226.58	1248.5	1255.16	1324.83	1420.51	1529.88	1361.02	1452.12	LMBR1
604.927	531.757	593.46	468.189	453.101	540.095	663.946	486.739	607.783	518.327	443.193	377.554	BRCA2
107.489	111.235	131.317	106.294	102.589	105.434	107.485	91.1763	99.8042	75.4569	101.926	72.0441	S100A9
12027.3	12085.1	12142.9	11405.7	11895.2	12216.8	10856.9	10825.3	11162.2	12559.7	12915.8	13362	KIAA1522
6390.8	5664.12	6077.52	5939.27	5952.21	5668.76	5417.88	5479.91	5651.2	5555.91	5258.98	5660.97	PPP2CA
4532.82	4739.29	4563.26	4678.82	4529.65	5114.21	4607	4528.41	4554.18	4818.91	5096.01	5493.45	MINK1
2335.69	2405.89	2482.35	2400.36	2250.53	2633.85	2549.26	2467.16	2532.09	2210.56	2110.24	2148.27	GORASP2
478.454	449.277	403.393	439.73	430.781	409.88	483.016	465.018	503.426	368.896	401.718	340.451	BLOC1S5
2448.54	2686.05	2506.93	2639.51	2600.65	2425.39	2874.76	2895.39	2558.45	3024.58	2802.58	2792.57	TTC37
1921.44	2066.33	2029.47	2058.95	2049.12	2184.04	1755.74	1813.25	1875.1	2032.06	2340.35	2565.04	MTSS1L
5874.62	5744.12	6129.06	5890.77	5800.11	5581.63	5875.06	6013.21	5917.89	5500.95	5528.44	5523.17	NGFRAP1
4977.2	5122.38	5099.96	5266.14	5271.57	5650.06	4617.06	4565.16	4685.73	5169.91	5642.87	6195.67	RXRA
13114.5	13118.6	13435.4	13708.4	13881.1	15242	13462.2	13609.9	13822.4	11686.6	12229.9	12507.2	PHGDH
963.078	894.93	936.867	926.69	923.44	795.694	864.648	934.136	831.458	810.107	810.146	800.049	ZFP36L2
2685.65	2561.71	2577.43	2753.97	2422.99	2293.04	2566.31	2641.08	2401.65	2485.8	2210.3	1946.75	FNDC3A
2953.17	2821.22	2900.75	2774.41	2935.63	2881.03	2804.46	2737.4	2762.95	2461.8	2652.98	2776.17	MEPCE
322.825	338.109	254.401	423.37	393.648	368.864	375.204	350.953	363.673	351.909	406.679	385.716	METTL4
287.638	237.25	250.887	264.765	270.978	230.569	274.864	270.454	222.943	332.536	304.347	342.648	AIFM2
241.161	266.348	278.981	240.465	269.81	273.195	219.085	231.775	196.769	363.014	408.099	269.059	NDUFA6-AS1
953.645	946.704	989.274	858.468	929.345	1030.88	874.345	874.792	810.094	758.432	870.309	852.076	ZNF385A
243.672	302.663	336.603	241.017	255.335	272.143	283.312	256.201	304.78	246.487	217.292	216.694	IGF2BP3
382.972	470.396	455.663	499.29	501.564	515.748	467.374	507.729	487.174	452.329	750.105	532.867	ZNF420
803.013	849.138	816.987	829.536	802.03	806.066	753.606	764.473	773.46	710.562	704.262	769.026	IFT52
2478.95	2543.25	2515.37	2319.23	2246.13	3057.57	2817.45	2924.41	3009.3	2163.59	1951.83	2180.9	PRC1
15228.5	14941.1	14374.1	15006.2	15493	15451	15303.5	15633.5	14690.2	16559.1	16044.2	15416.7	DDX17
8285.4	8164.63	8663.93	8110.28	8287.8	9254.1	8699.56	8639.14	8870.61	8943.84	9175.05	9598.58	CTTN
1892.3	1728.2	1793.76	1556.69	1652.54	1568.04	1494.07	1587.02	1600.46	1582.88	1659.4	1643.52	TSPAN1
9509.22	9360.69	9872.21	10085	10432.5	10829.9	10170.7	10370.5	9904.9	10105.4	10181.9	10885.5	SND1
1250.53	1288.3	1257.54	1292.03	1264.19	1301.49	1288.29	1444.25	1285.64	1475.97	1663.49	1297.82	HIVEP2
682.206	739.018	718.128	723.493	734.823	861.04	826.789	697.5	779.978	895.463	778.13	869.145	PLCB3
74961.4	73521.3	75245.5	73942.4	76374.1	79924.4	74642.1	75338	75861.4	76872.5	80417.3	83047	CALR
127.819	138.009	137.24	160.265	159.365	160.919	147.723	140.681	167.354	154.73	179.516	188.418	UPK3A
18430.7	18867	18446	18628.2	18535	17970.7	18078.2	18561.9	18464.7	17039.2	17640	17941.6	RPS15A
1088.44	1149.69	1069.67	1122.81	1144.47	1140.18	1176.47	1117.47	1114.79	1002.84	973.575	992.457	AJUBA
2882.01	2733.89	2871.01	2684.76	2877.02	3020.77	3475	3354.12	3219.18	2969.43	3183.27	3331	LSS
653.499	538.99	560.474	598.703	640.153	598.41	657.913	545.72	527.773	765.367	720.763	652.054	PRKD2
215.56	234.523	216.301	235.864	212.016	200.958	205.35	183.04	212.694	167.428	183.156	176.148	CTD-3074O7.5
3055.32	2971.39	3275.88	3239.27	3252.8	3186.11	3179.9	3252.35	2976.01	3281.78	3416.09	3596.99	WASH5P
311.885	322.581	336.197	302.43	306.575	263.482	385.5	383.195	353.667	266.852	276.666	258.464	DUSP5
3215.57	3301.07	3167.97	3066.97	3219.19	3205.6	3346.59	3389.6	3465.99	2891.02	3042.33	3027.31	WDR45B
1382.95	1356.62	1405.47	1313.58	1472.04	1422.34	1675.91	1681.25	1635.11	1470.75	1570.5	1566.38	ALDH4A1
3595.75	3564.35	3541.03	3519.71	3542.34	3807.69	3522.91	3243.74	3508.63	3681.6	3994.08	4318.97	MAP7D1
360.062	325.703	282.715	333.427	343.895	340.159	332.4	310.759	377.855	472.366	357.267	397.377	RP11-384K6.6
3464.55	3784.45	3377.24	3524.35	3459.9	3756.19	3270.63	3241.29	3136.65	3775.08	3967.07	3994.16	PCNXL3
493.123	394.633	506.013	583.666	660.728	614.139	585.106	516.883	512.36	387.763	321.091	407.048	IKZF5
2426.99	2285.77	2291.1	2226.89	2181.87	2017	2030.09	2038	2063.37	2607.2	2622.3	2480.23	GABARAPL1
710.151	666.64	640.17	767.475	718.317	610.291	658.052	658.583	798.455	860.255	764.414	818.108	CHST15
3576.01	3566.02	3491.17	3339.33	3518.95	3845.05	3512.74	3548.56	3425.2	3678.69	4010.26	4237.06	NISCH
976.43	1032.49	1004.71	950.837	1018.09	1036.77	915.992	950.158	1001.13	1121.79	1153.3	1106.12	SLC39A11
1471.5	1567.67	1378.44	1459.9	1439.37	1351.43	1471.88	1322.04	1333.22	1758.14	1808.45	1535.45	NBPF11
914.979	845.794	806.22	806.747	922.208	839.482	795.533	781.52	873.3	773.1	719.722	715.176	RP11-146N23.1
855.576	828.779	863.748	837.65	774.583	840.459	879.765	824.339	894.719	680.151	744.774	794.72	CCT8P1
19963.3	19598.3	20259.5	19022.6	20204.4	19903.3	17586.7	20144.9	19488.3	17398.6	18127	18760.9	RPS23
615.642	676.917	665.888	661.209	656.086	562.397	696.569	782.577	733.528	715.921	761.452	837.513	STYK1
345.19	354.889	373.574	409.104	391.22	433.408	344.977	373.413	387.561	291.784	312.486	296.568	CRADD
650.19	663.411	721.014	645.945	673.067	769.853	645.844	619.637	654.981	547.887	616.523	567.916	C21orf119
702.819	618.835	674.858	625.031	668.178	719.059	573.444	586.509	645.333	743.561	855.128	757.834	FBXO10
754.202	812.747	703.709	715.002	746.402	867.312	943.021	783.403	821.647	940.128	988.822	823.339	RP11-488L18.1
451.432	422.635	442.594	392.168	381.875	492.149	502.112	451.176	504.202	326.487	290.05	412.079	MXD3
527.486	549.021	516.281	398.752	507.988	509.837	1017.75	1085.33	1101.25	554.181	740.969	673.931	TRIM49D2P
1244.69	1245.18	1250.18	1215.17	1196.22	1173.87	1169.17	1154.37	1132.45	1171.07	1129.82	1088.03	LRRC42
745.317	729.038	758.586	711.582	695.389	586.454	1017.65	960.253	932.299	699.175	613.208	565.666	DIAPH3
773.769	697.019	774.935	721.769	717.736	722.579	1036.63	1073.88	1008.99	674.993	654.942	649.13	NEURL1B
1169.11	1215.38	1149.23	1171.72	1372.15	1364.03	1099.87	1248.27	1137.5	1377.23	1314.44	1356.96	PPP1R13B
719.499	851.018	725.186	780.896	750.659	744.294	710.068	773.485	694.484	833.289	910.947	918.731	SPTBN5
561.937	530.139	538.435	540.566	542.324	524.167	629.688	588.947	614.898	480.512	447.866	485.313	RPIA
6306.59	6234.6	6216.64	6175.12	6191.88	6606.55	6273.58	6076.15	6370.36	6495.73	6881.41	6847.16	SLC39A7
1882.37	1872.01	1752.85	1998.66	1838.82	1740.46	1799.03	2002.14	1899.98	2170.64	2092.19	1970.15	N4BP2L2
1034.16	938.012	948.598	1137.78	1081.11	963.203	1056.7	1080.93	1063.46	1130.93	1134.81	1073.09	KIF13A
1537.68	1597.53	1723.46	1501.13	1451.33	1839.71	1549.7	1509.56	1617.19	1892.11	1773.9	2074.81	ZNF276
16278.7	15784.5	15747.2	15956.4	16151.8	15341.3	15799.8	16038.1	16907.3	17801.6	17048.3	16647.7	EIF4A2
20646.6	20400.7	20181.1	21284.4	22797.2	20480	16515	16273.8	17232.7	22542.9	21241.1	22974.3	MME
8334.02	8433.04	8600.07	8478.02	8344.79	7715.29	8918.06	9484.08	8989.01	7838.77	7614.23	7922.6	TAF15
3121.76	3070.2	3162.55	2976.43	3047.19	3247.68	3282.96	3369.69	3306.89	2697.65	2836.08	2993.8	UQCC2
1440.69	1489.31	1501.16	1547.33	1558.82	1533.07	1360.08	1266.6	1260.5	1230.75	1401.69	1340.25	CTD-2228K2.5
2641.6	2621.29	2554.94	2402.69	2521.81	2768.66	2255.39	2167.36	2156.87	2831.73	2832.48	3011.75	CERS4
2542.57	2624.34	2766.58	2661.66	2658.55	2941.04	2967.8	2939.2	2739.96	2860.78	2970.33	2976.56	MMP15
1661.34	1833.61	1648.14	1813.75	1720.27	1884.14	2284.54	2087.3	2243.32	1828.65	1915.63	2090.5	PDLIM5
562.504	540.778	601.032	524.39	556.913	578.088	465.108	496.563	455.493	445.241	535.292	464.887	CCL5
1946.29	1946.07	1894.77	1744.89	1945.62	1902.95	1880.46	1821.12	1953.29	2009.09	2172.56	2320.53	SLC26A6
4491.4	4789.91	4495.05	4422.89	4370.52	4664.87	4540.33	4594.28	4319.57	5068.57	4812.79	5143.25	WWP1
316.662	294.926	305.07	312.993	314.035	300.474	263.54	314.81	300.32	246.078	232.458	270.323	FUZ
3456.3	3054.11	3044.05	3317.22	2983.04	2848.16	3766.11	3760.2	3516.81	4155.69	3463.84	3500.73	GOLGA4
459.079	360.625	455.904	419.843	399.888	397.729	499.894	600.841	520.564	312.527	359.718	355.948	NFIB
643.22	613.911	829.127	758.39	887.733	661.999	805.414	693.017	693.976	991.495	810.521	859.378	HERC2P3
1546.42	1542.65	1604.68	1501.3	1522.44	1619.14	1502.07	1521.53	1633.5	1293.14	1406.34	1477.97	MRPS12
9488.03	9626.47	9831.08	9659.18	9687.85	10299.9	8926.12	8978.36	9092.43	10163.1	10537.2	10205.7	HADHA
90.9334	91.0393	77.5293	84.9102	79.4966	100.622	150.686	168.074	160.613	72.9092	59.6339	51.0377	C2orf54
137.432	147.622	129.005	138.417	120.078	109.882	164.899	150.944	157.881	113.202	95.1551	101.25	MAGI2
12807.6	12480.1	12346.9	12762.3	13010.9	12643.5	12555.7	13213.8	12943.3	11418.9	12178.9	11645	RPL21
3266.14	3366.87	3335.26	3437.97	3520.63	3564.43	3291.44	3191.45	3458.87	3402.96	3716.36	3852.02	CPSF1
1090.11	1049.34	1115.21	1122.58	1192.03	1196	1046.01	1025.06	1080.43	1208.57	1222.6	1184.18	DDIT3
484.742	523.875	489.72	440.005	474.944	497.504	439.745	458.504	500.566	580.199	580.914	583.767	JAKMIP3
5555.32	5744.9	5702.64	5559.23	5604.1	5219.27	7346.98	6913.26	7193.44	6489.13	6291.06	5828.65	CTD-2008A1.2
16414.4	16776.7	16770.2	15684.9	16266.3	18296.2	16439.8	15514.1	17270.2	17522.1	19023.4	19527.1	HSPB1
718.653	760.252	745.189	744.809	738.166	759.931	673.635	704.808	694.309	874.902	777.59	862.462	NBPF14
281.778	226.347	276.648	283.386	281.123	225.837	272.221	240.892	224.39	373.068	293.702	343.63	BMS1P5
271.851	296.65	294.723	331.331	299.888	293.937	286.217	297.013	288.921	349.035	350.716	332.685	FBXL20
1860.75	1984.47	1830.82	1974.66	1838.71	1847.49	1972.28	2141.46	1931.68	1803.8	1558.56	1649.06	UBA5
1675.05	1604.76	1854.37	1729.82	1694.03	1862.97	1729.94	1660.37	1695.47	1764.65	2058.34	2069.64	PLA2G4F
173.902	155.422	187.809	176.382	159.974	135.311	169.627	176.308	196.948	134.685	122.193	136.169	ANKRD37
3602.81	3618.93	3747.13	3388.75	3412.62	3090.75	3498.32	3698.28	3558.71	3367.55	3369.83	3322.33	CHTOP
1836.32	1946.75	2026.34	1983.95	1892.16	2028.57	2139.06	2154.16	2189.91	2208.77	2150.64	2049.85	PIR
2616.95	2659.07	2699.08	2845.2	2661.9	2546.23	2993.93	3018.59	2926.8	3153.32	2973.85	2744.46	CHORDC1
430.909	427.177	447.255	519.912	509.68	479.639	391.866	368.87	434.032	509.66	533.884	487.75	RNF150
259.554	276.591	260.065	279.82	302.156	307.342	236.026	233.529	220.112	211.253	223.95	218.274	RP1-223E5.4
2147.6	2162.61	2169.8	2046.06	2222.06	2172.48	2101.91	2004.54	2369.08	2321.14	2396.33	2640.23	MUM1
1902.5	2000.44	1791.66	2031.64	1915.78	1895.95	1897.83	1899.17	1649.99	2432.55	2098.07	2051.14	TNKS
684.736	675.926	698.689	635.483	610.576	668.315	452.084	434.522	467.518	719.482	840.204	811.175	ID3
1052.03	1091.23	1100.09	1072.99	1127.85	1058.36	1090.77	1047.23	1074.5	985.085	998.142	933.125	RNF135
777.606	863.373	769.083	798.076	791.337	726.458	738.279	795.965	747.99	730.165	716.231	628.781	LINC00467
538.309	570.192	579.994	552.357	510.66	490.373	561.601	530.301	537.325	487.613	434.177	515.925	CHCHD2P6
752.654	783.47	771.483	720.26	642.608	590.517	818.636	881.483	840.888	732.718	584.688	620.796	CCNE2
275.466	316.934	262.309	370.555	362.139	397.693	336.741	338.8	290.761	308.03	397.597	359.048	ZC4H2
9538.04	9552.43	10007.1	9646.2	9864.18	10280.4	9231.18	9290.77	9309.67	9941.93	10581.8	11030	WDR6
2799.33	2585.94	2695.08	2522.2	2691.23	2853.47	2767.11	2872.23	2909.96	2402.31	2463.33	2455.41	SEPHS1
160.067	137.038	130.999	151.556	289.48	226.907	153.931	186.29	152.988	150.494	236.261	281.687	SLC35E2
2867.51	2819.03	2606.65	2757.01	2723.61	3003.82	2851.4	2890.88	2883.32	3012.15	3001.81	3104.44	TPM1
1216.39	1088.22	1079.56	1361.16	1366.85	1280.03	1170.89	1196.33	1277.78	1320.21	1309.06	1208.98	CPS1
1642.37	1485.72	1698.1	1507.39	1503.49	1572.19	2078.24	2041.19	2008.14	1999.46	1713.38	1759.34	CDYL2
674.337	669.101	668.86	749.268	698.369	769.07	620.667	555.727	562.423	787.407	698.13	864.786	TRIM56
5142.61	5610.65	4801.26	5006.59	4578.29	3521.85	5978.67	6559.16	6082.92	4764.88	4171.63	3669.52	CDK1
1573.8	1546.03	1511.5	1394.04	1382.68	1357.24	1594.72	1507.92	1524.08	1389.53	1434.38	1408.3	2003-09-01
1350.69	1297.06	1344.19	1248.49	1237.62	1184.28	1535.98	1355.14	1323.98	1247.9	1182.87	1049.83	FAM13A
1254.53	1283.27	1241.42	1280.07	1317.03	1320.67	1189.48	1207.41	1256.85	1313.9	1488.21	1399.09	BTN3A3
746.343	778.68	695.913	849.466	856.919	719.108	784.304	722.002	677.287	884.382	899.458	824.424	ZBED6
5957.27	6005.03	6089.77	5718.4	5865.4	5736.58	5253.86	5138.67	5155.06	6189.53	6496.62	6488.52	ATP6AP1
2771.71	2687.54	2671.37	2698.36	2730.45	2769.44	2939.21	2949.26	2969.28	2551.23	2543.69	2488.48	WBP11
3679.72	3678.95	3687.78	3635.04	3555.65	3388.36	3629.98	3939.3	3606.52	3394.61	3433.16	3327.82	TMEM248
3259.8	3174.67	3115.1	3253.96	3137.23	2897.03	3369.4	3298.68	3269.76	3454.07	3657.7	3381.74	ELOVL1
1216.21	1178.18	1180.19	1309.29	1311.84	1358.28	1055.76	1080.71	1073.64	1350.52	1286.46	1294.2	LANCL2
4184.88	4041.31	4219.61	4009.43	3850.72	4431.51	4173.61	4282.51	4346.37	4395.17	4673.61	4663.11	ESRP2
1095.23	1163.42	1163.66	1142.44	1079.7	1176.08	1326.03	1315.05	1306.39	1198.97	1287.6	1329.7	SLC29A2
2020.8	2071.52	2008.38	2042.49	2056.76	2065.99	2032.6	1914.24	1922.2	2185.54	2514.18	2130.96	RALB
1072.18	1119.27	1120.47	1055.61	1036.9	1193.66	1129.66	1109.84	1196.63	966.219	980.709	982.885	SNRPEP4
3098.96	2751.14	2960.71	2661.66	3055.43	2992	3357.76	3847.36	3502.98	3375.14	3344.39	3267.84	COL4A5
674.221	672.021	668.244	683.162	661.86	593.575	587.345	644.096	630.465	547.824	577.412	615.136	ZSWIM1
391.697	392.077	385.846	383.638	404.047	372.512	413.435	432.489	417.392	456.119	454.824	446.929	SEMA3G
1735.49	1766.74	1815.45	1752.09	1468.65	1676.26	1866.15	2147.27	1909.74	1675.97	1409.32	1480.48	MOCOS
471.214	485.113	522.588	494.574	547.035	507.83	595.671	600.557	613.335	510.276	639.648	602.597	ANK1
2198.86	2622.52	2098.48	2401.6	2301.21	2629.76	2066.75	2190.53	2263.41	2725.3	2446.6	3013.85	PLXNA1
302.365	312.571	264.829	248.44	234.903	232.092	322.981	333.281	331.331	230.785	256.851	235.59	MSMB
1575.95	1589.36	1438.01	1523.93	1400.6	1273.13	2176.97	2340.3	1817.91	1448.42	1225.51	1058.25	MAD2L1
152.449	142.08	145.64	144.557	151.653	118.299	124.105	122.152	144.166	197.935	194.274	178.384	DLGAP1-AS2
2959.48	2891.68	2980.91	2829.99	2913.4	3226.47	2724.39	2814.39	2678.84	3373.7	3146.08	3229.99	ATP6V0A1
4830.93	4550.62	4079.83	4651.09	4203.69	3051.07	4768.59	4708.87	4664.97	3993.51	3599.67	3186.92	RPL17-C18orf32
756.473	701.329	736.896	637.989	704.089	641.412	745.336	741.541	737.26	665.882	646.833	618.758	DUSP7
680.297	778.608	781.302	711.983	690.914	649.811	718.951	749.775	798.781	688.546	633.409	594.881	LRRC37BP1
689.761	708.931	622.79	643.793	683.297	734.556	635.775	696.636	673.77	734.706	808.184	799.087	WASH7P
4449.43	4959.61	4303.63	4938.15	4301.89	2502.9	6590.94	7460.06	5151.68	3529.38	2930.96	2279.36	SCOC
2218.73	2031.67	2140.22	1951.76	2098.15	2195.38	1902.26	1564.31	1792.15	2649.42	2239.2	2539.72	ATP11A
180.902	177.379	175.699	172.617	152.207	170.082	158.687	166.541	180.902	211.25	222.688	232.051	RP11-274B21.2
2712.46	2699.75	2701.55	2610.12	2630.3	2754.96	2577.74	2510.01	2671.55	2556.9	2405.25	2517.63	SNHG8
2390.77	2451.38	2187.62	2612.71	2350.52	2354.72	2373.27	2509.93	2355.12	2633.32	2511.3	2728	PDZD8
374.896	359.754	396.533	328.872	383.285	331.224	284.305	311.67	322.576	251.925	300.766	350.668	RPS11P5
560.727	561.393	581.914	573.039	601.75	568.783	600.641	551.106	581.957	470.255	478.512	527.858	ZNF48
98.5849	82.0431	79.3287	106.714	90.6329	77.125	70.5583	84.4606	97.4148	124.33	111.215	133.282	RP11-37B2.1
448.196	427.542	441.676	386.057	399.415	458.188	473.148	420.825	389.239	552.826	507.884	513.181	PLEKHM1P
1014.86	913.508	1020.94	1012.64	927.947	1078.69	1019.26	1015.01	1036.17	1211.62	1100.52	1071.89	VIPAS39
5182.83	5390.15	5101.09	5359.17	4864.36	4772.71	3671.57	3730.53	3671.81	5724.45	5598.26	5751.04	GALNT10
1544.31	1564.49	1455.91	1584.85	1631.87	1684.85	1493.77	1487.6	1467.85	1259.93	1399.47	1434.19	ATF5
222.653	224.091	222.71	257.983	222.337	232.991	248.807	213.309	259.558	265.529	283.847	276.532	WDR92
1323.58	1426.27	1370.19	1479.26	1482.24	1420.62	1443.77	1394.96	1412.96	1358.39	1653.15	1756.44	ACOT2
3928.63	3970.02	4147.79	4178.33	3847.7	4252.45	4253.33	4267.23	3921.45	3595.7	3690.03	3687.05	FUBP1
3321.52	3418.22	3632.25	3649.89	3342.66	3753.11	3603.45	3439.16	3596.24	3975.85	3734.6	3747.21	PPT1
5890.48	6033.09	5833.8	6102.54	6250.41	6350.1	5952.33	5899.26	6070.26	6084.39	6483.61	6399.76	RAB5B
2653.53	2843.37	2710.59	2853.77	2702.79	2497.72	2947.24	3071.45	2677.75	2558.11	2375.69	2325.12	RAB1A
440.8	397.606	441.674	403.614	406.428	453.298	319.912	325.314	311.62	546.846	478.866	484.755	ATP8A1
11395.8	11256.5	12009.4	11413.1	11006.7	13849.6	11181.6	11748.6	12041.8	13013.6	12821.9	13795.2	LAMC1
3035.14	3035.03	3060.58	2783.73	2995.99	2861.5	2721.67	2707.05	2846.13	2755.29	2887.53	2800.77	TIMM8B
1273.65	1148.55	1246.93	1371.93	1326.02	1181.74	1613.84	1623.39	1494.95	1558.94	1418.73	1282.97	IFRD1
312.865	293.63	282.693	298.901	267.212	321.265	286.23	258.652	295.862	357.49	357.296	357.091	KRT8P45
26687	26778	26034.2	27069.9	25711.7	26230.2	28705.4	28434.5	29078.8	29502.3	29591.5	26738.3	PDIA3
4274.04	3653.27	4168.64	4090.6	3943.4	4430.98	4542.96	4045.37	4311.17	4741.16	4601.79	4377.15	CUL4A
795.637	843.814	877.437	797.417	846.636	840.103	847.83	725.509	834.63	730.974	738.143	724.307	ALKBH3
207.987	219.462	206.974	200.777	195.031	204.899	184.837	212.124	200.499	161.363	168.62	179.049	PEBP1P2
2625.2	2518.33	2676.91	2571.05	2577.2	2596.03	2452.94	2414.33	2602.96	2168.43	2434.77	2464.41	HIGD2A
2136.05	1964.17	2033.39	1867.27	2044.68	1858.59	2317.19	2419.52	2292.75	1911.96	1779.75	1847.19	HK2
7104.67	6703.25	7172.22	6950.2	6704.28	6973.61	7163.38	6950.7	7179.19	7738.48	7293.77	7507.57	PITRM1
265.953	233.672	281.612	289.621	322.548	182.129	221.016	237.6	187.229	311.089	359.167	427.528	DPY19L1
2536.12	2485.36	2589.05	2439.46	2353.36	2819.1	2557.39	2370.59	2641.58	2229.34	2299.33	2203.15	FAM192A
300.311	308.183	284.384	264.547	278.884	279.547	234.21	225.66	278.496	172.653	228.059	280.587	SNX22
1347.92	1291	1347.74	1220.86	1197.11	1255.51	1315.62	1266.99	1343.84	1258.54	1182.1	1170.48	PARL
6046.64	6108.81	6110.9	5803.15	5932.59	5804.81	5836.08	5818.2	5894.01	5691.52	5947.63	5546.41	PSMB1
32046.9	32551.6	31247.3	33106.4	30748.4	25644.8	49822.1	50177.6	44734	40524.7	36226.9	34754.6	ELOVL5
526.106	481.726	488.579	540.923	486.787	444.097	574.088	547.663	516.543	602.336	620.783	548.294	POLG2
4127.88	4092.95	4120.3	4229.05	4270.9	4372.39	4464.31	4444.37	4399.18	4344.35	4396.6	4337.82	TIMMDC1
244.504	257.107	269.437	258.085	241.022	217.387	246.501	251.93	254.356	235.016	207.075	176.599	APOLD1
632.168	499.758	451.989	424.237	464.348	442.546	354.584	427.758	358.861	440.549	358.271	445.649	CFB
5820.59	6028.23	5953.09	5844.27	5978.56	6098.57	6220.55	6100.68	6318.66	5481.76	5772.05	5370.93	MRPS16
3478.25	3482.78	3575.13	3646.44	3792.16	3972.74	3945.09	3970.7	4178.86	3023.18	3325.91	3274.46	TRIB3
739.321	773.129	708.346	652.262	781.861	767.067	619.594	712.509	634.913	783.715	896.043	967.565	PKD1P6
254.524	233.9	252.938	224.47	209.923	218.424	166.895	169.563	165.508	190.18	212.339	203.049	LFNG
12086.3	11789.8	11735.7	11336.6	11672.4	11917.2	7030.85	6953.73	7244.03	12059.1	13734.8	12959.9	HMGCS2
2195.31	2105.69	2090.13	1980.2	2013.23	2005.81	1927.8	2131.24	2094.39	1877.68	1882.5	2034.95	SLIRP
4305.52	4388.57	4657.51	4114.23	4340.63	4538.23	4705.13	4806.17	4395.67	4081.43	3768.53	4182.19	C4orf3
840.683	810.027	804.707	857.383	857.525	674.199	734.086	709.354	728.158	689.474	754.082	610.549	ZBED5-AS1
368.083	306.981	317.177	345.314	335.586	204.996	427.72	458.241	331.655	261.419	254.054	182.69	ALG10B
1864.62	2026.73	2056.49	2193.07	2070.89	2058.93	1505.31	1583.8	1469.7	1727.55	1808.35	1832.55	MMP16
1692.94	1734.03	1674.39	1700.18	1762.95	1851.35	1528.01	1629.17	1586.07	1820.84	1840.45	1942.95	HEXA
139.387	117.88	123.133	132.223	131.235	132.858	97.1043	90.8915	89.7223	93.7132	84.573	106.129	SSTR5
14149.8	14002.4	13958.7	13882.4	13828.4	13998.6	14213.1	14612.8	14280.8	13596.1	13454.5	13117.3	SLC25A3
730.783	794.443	756.924	721.769	708.902	706.829	1070.28	1112.93	1137.43	651.176	686.43	686.753	BHLHE40
229.091	242.268	257.969	243.045	274.513	223.744	223.842	191.554	198.948	211.45	186.947	181.803	BLNK
165.238	187.124	193.431	239.892	201.733	178.575	203.091	168.916	176.39	272.107	243.967	203.07	CECR1
142.014	160.634	146.816	162.484	177.121	134.585	85.7493	78.3821	86.6561	108.356	100.014	126.023	SDCBP2
457.243	426.104	411.297	405.245	413.454	367.666	426.621	448.241	441.714	370.134	350.887	380.775	DUS4L
1691.57	1613.47	1635.38	1553.58	1613.51	1224.3	1634.04	1827.47	1765.65	1489.18	1403.36	1279.36	NDUFC1
1971.6	1920.14	2004.22	1906.98	1855.9	1463.08	2015.5	2230.2	2184.25	1722.35	1693.25	1645.66	LSM3
7540.6	7281.99	7679.34	7413.33	7687.22	7656.54	6796.6	6896.84	6840.1	6678.14	6878.31	7337.55	REPIN1
526.744	531.352	592.179	602.51	588.919	635.027	538.407	497.85	553.402	599.68	615.279	730.253	MON1A
2337.51	2383.06	2348.78	2359.51	2322.8	2058.43	2431.37	2592.73	2471.84	2083.14	2137.21	2167.93	TCEB1
1077.02	1095.13	941.26	1027.59	970.639	1144.19	1323.36	1291.44	1346.19	923.201	926.402	847.177	CKAP2L
8300.09	8673.67	8092.01	8203.96	8039.33	7170.08	7044.39	7008.22	6919.15	7974.23	7447.32	7264.53	PIK3R3
1338.72	1076.66	1238.76	1205.36	1178.42	1039.81	1298.98	1283.84	1237.87	1379.37	1548.72	1348.99	LMLN
327.599	319.267	355.106	308.895	309.606	252.902	321.057	339.747	315.932	278.271	296.149	244.803	MIR4458HG
944.115	964.709	834.029	885.614	837.871	806.097	719.511	741.169	754.912	999.273	1071.98	1049.18	TTLL7
137.208	152.329	158.321	164.442	127.411	108.413	151.638	154.449	116.743	110.257	113.218	98.5497	ZIC5
7849.66	7761.77	8020.77	7581.3	7319.88	7907.26	8687.48	8683.99	8477.27	7311.28	7048.69	7609.89	HNRNPD
2327.62	2242.86	2203.11	2280.57	2207	2072.74	2414.66	2309.1	2403.18	2009.68	2122.3	2058.04	TFDP1
347.827	309.668	323.597	301.628	354.041	339.165	340.437	304.245	343.99	464.246	383.688	360.286	RP11-480A16.1
1677.41	1567.93	1680.78	1577.21	1601.24	1894.28	1616.64	1592.24	1725.76	1424.27	1494.99	1404.56	CHMP2B
2480.06	2688.95	2532.12	2664.34	2777.35	2818.71	3074.27	2873.53	2676.57	2842.29	2859.78	2816.81	SLK
1740.64	1697.78	1724.27	1830.39	1789.11	1827.81	1983.5	1938.2	2027.1	1766.85	1880.94	2104.82	PCYT2
134.16	139.069	156.812	176.45	174.822	175.46	293.538	271.949	296.717	180.335	188.453	170.973	CRISP3
5400.98	5160.65	5040.86	6055.58	6352.8	5105.97	6188.52	5969.78	5981.62	4740.42	4652.13	4367.21	ASNS
681.425	704.777	677.042	665.135	689.157	684.518	796.481	889.929	804.34	602.369	640.305	561.893	CDCA4
3169.58	3248.36	3189.6	3150.06	3113.78	3241.84	2948.48	2969.98	3026.33	3371.58	3353.73	3636.67	NRBP1
673.263	643.901	716.322	657.708	631.922	602.645	665.197	732.164	606.211	617.205	546.066	572.647	FBXO33
78.0308	77.1052	95.8448	106.144	147.499	104.139	67.7869	76.0037	50.7887	145.937	111.824	111.023	BMX
2333.98	2303.58	2470.72	2361.24	2458.86	2631.06	2700.26	2613.4	2747.08	2648.36	2485.7	2710.29	TCEB3
1599.71	1577.43	1647.96	1691.5	1772.63	1623.25	1534.61	1585.88	1566.45	1683.42	1756.36	1916.18	ABCB8
1757.75	1704.55	1832	1700.27	1678.94	1806.72	1499.94	1534.61	1579.99	1455.05	1629.68	1661.91	PSMD9
1213.55	1236.07	1242.69	1197.85	1245.82	1349.39	1239.97	1106.98	1165.81	1375.62	1290.7	1585.54	NOTCH1
3137.86	3307.96	3085.04	3576.68	3442	2832.32	4078.22	4234.49	3992.98	4259.86	3506.61	3444.2	TACC1
22387.4	22273.7	22675.3	22225.9	23254.4	22358.9	16051.3	16263.6	15980.7	22741.2	24466	24701.8	SELENBP1
515.008	466.617	549.891	542.332	386.081	476.912	356.22	360.78	337.528	349.05	436.362	434.326	ENO2
1227.12	1251.71	1214.36	1187.6	1178.14	1127.84	1305.85	1401.4	1237.85	1117.07	1062.32	1130.11	EEF1E1
772.236	682.339	637.263	610.196	715.291	600.202	724.048	697.337	669.564	560.86	578.988	625.204	POLR3F
2330.6	2306.34	2369.93	2458.49	2593.18	2329.46	2480.33	2594.46	2520.8	2205.55	2158.14	2020.19	ABHD10
1229.95	937.934	1068.2	1385.55	1176.42	909.892	987.526	1326.44	1222.39	1750.77	1331.24	1229.41	TMEM135
5101.23	5247.98	5117.24	5223.22	4957.13	4403.67	5376.32	5397.32	4919.22	6005.26	5703.49	5574.95	TMEM245
2079	2105.44	2272.42	2135.87	2341.52	2055.95	1935.72	1980.76	1844.6	1617.09	1898.82	2057.51	RP11-889L3.1
2126.91	2062.86	2272.28	2375.87	2308.07	2317.91	1982.06	2075.53	1917.3	2361.92	2259.08	2539.15	SPATS2
894.16	845.824	846.722	997.603	899.601	904.515	890.485	892.623	856.433	1014.49	990.45	917.251	THADA
14856.8	15884.2	15937.7	15568.6	14573.8	16001.7	13985.2	14036.5	14754.9	16165.2	18063	17014.5	KIAA0100
349.565	316.674	287.887	273.46	294.257	306.349	292.284	302.376	319.917	399.304	368.651	377.201	IFITM1
2680.24	2132.57	2267.05	2647.26	2456.06	2131.36	2807.24	2707.56	2460.24	3011.01	2864.53	2559.4	MDM4
423.892	494.243	486.041	586.168	475.321	544.401	448.72	474.753	538.5	589.266	558.634	540.245	GABBR1
3944.6	3825.41	3877.97	3793.21	3956.81	3999.74	4402.1	4411.01	4468.21	3635.76	3705.38	3574.2	MCM6
1344.88	1299.84	1405.34	1380.87	1193.76	1274.84	1364.15	1348.22	1074.01	1511.51	1624.75	1610.14	BBS4
310.407	385.775	361.013	400.068	345.088	435.169	310.349	286.976	322.165	438.615	438.966	408.493	RP4-800G7.2
4235.49	4164.2	4084.2	3984.19	3998.55	4099.49	3056.06	3120.33	3107.05	4474.67	4341.36	4455.45	ZNFX1
1751.11	1680	1682.03	1879.36	1638.87	1615.74	1760.4	1702.54	1678.13	1816.01	1984.29	1935.42	KIAA0907
2551.09	2457.42	2666.73	2662.12	2426.42	2644.99	2785.3	2336.41	2649.28	2768.92	2876.38	3035.56	NEURL4
662.751	648.446	678.269	580.4	643.566	523.743	694.714	669.35	620.194	601.302	567.35	534.984	PHF5A
388.025	384.827	397.523	374.308	420.557	469.462	285.215	302.383	355.572	297.126	320.8	336.966	ACTL10
543.379	519.682	521.93	557.488	565.723	572.934	504.72	486.988	496.006	602.355	646.012	567.006	OGDHL
1580.64	1831.51	1688.21	1608.76	1682.28	1566.92	1481.21	1442.28	1473.46	1744.07	1994.87	2037.64	SHROOM1
878.961	786.76	783.661	870.098	855.931	795.885	865.533	975.19	831.015	946.003	940.695	927.677	ZNF677
3691.28	3738.21	3950.38	4074.12	3897.93	3974.41	3786.28	3727.06	3777.03	3988.39	4048.31	4193.46	ZDHHC7
1512.23	1429.12	1493.05	1598.2	1491.87	1562.37	1550.59	1616.6	1559.32	1596.29	1721.07	1574.18	ZNF507
109.922	121.468	121.398	113.434	118.231	75.6381	91.441	108.001	91.6385	75.5613	91.8052	82.6747	HNRNPA3P5
3398.83	3111.37	3255.74	3386.72	3404.33	3387.06	3017.56	2937.83	3139.78	3361.43	3718.54	3605.37	NADSYN1
645.293	667.935	621.932	603.207	609.008	568.511	705.371	755.089	846.799	575.376	570.92	515.552	KIF23
313.74	293.63	282.696	305.261	325.843	314.302	307.316	313.546	322.598	258.829	228.968	254.31	AC144652.1
2209.09	2152.06	2222.57	2101.01	2115.32	2214.67	1958.85	1923.51	1940.08	2308.04	2334.87	2516.71	NEU1
3909.86	3814.54	3989.45	3729.29	3884.37	3851.04	3968.53	3838.03	3930.3	3342.65	3712.49	3717	SLC25A11
3313.8	3327.17	3434.95	3084.4	3199.58	3410.69	3050.3	3219.75	3234.1	2909.89	2969.23	3254.61	PSMB6
1726.99	1743.02	1754.73	1687.99	1507.07	1687.35	1909.42	1943.58	1822.08	1537.02	1522.53	1648.08	C21orf59
195.435	153.885	162.709	178.831	161.996	140.168	131.425	161.8	175.7	136.489	126.692	121.364	MYOF
1155.77	1205.75	1252.31	1160.81	1167.92	955.327	1088.39	1260.12	1204.27	997.635	1056.87	1058.67	RBX1
325.521	406.709	232.127	180.322	128.021	385.559	266.373	290.918	88.7393	117.4	116.866	162.807	GUSBP2
14784.2	15271.9	14443.4	15133.9	14109.1	13198.4	17561.1	17496.3	16191.5	17990.4	16285.6	15494.4	ACSL1
117.812	112.483	103.287	99.3139	94.9542	83.9851	118.045	104.818	109.416	82.3639	83.5026	82.5988	LIPT2
76.1945	98.4535	84.1395	83.5918	96.589	64.902	94.4715	98.2883	96.6923	110.745	110.082	141.261	ANO9
1626.2	1760.54	1684.77	1782.16	1843.78	1752.45	1701.74	1790.23	1700	1877.78	1782.25	1888.95	ARID1B
1904.61	1836.65	2129.22	1853.78	1885.9	2083.32	1965.33	2003.19	1571.84	1748.92	1694.59	1512.28	ACBD3
9141.21	9094.48	9085.68	8539.28	8900.99	8944.78	9516.56	9273.52	8645.75	9513.64	9755.69	10290.4	HUWE1
1146.27	1084.8	1123.87	1091.64	1159.05	1199.68	1154.48	1025.12	1103.48	1213.18	1244.15	1298.51	GNL3L
126.918	170.573	137.35	150.112	206.942	180.482	136.007	187.737	175.653	173.764	225.345	196.96	CTD-2517M22.14
1576.25	1485.26	1503.94	1490.27	1444.18	1707.48	1623.64	1710.68	1775.69	1252.07	1374.63	1391.24	RNASEH2A
112.04	109.022	125.75	85.9723	120.383	145.919	102.059	83.8599	75.5025	190.677	161.273	144.025	COLQ
2618.32	2785.08	2713.89	2679.46	3069.22	3072.29	2781	2792.31	2908.8	2905.64	3080.59	3002.78	CHID1
2151.6	2136.58	2223.97	2122.29	2102.67	2081.81	2123.36	2198.54	2125.38	1928.07	2053.06	2040.72	NDUFA8
4163.42	3989.13	4314.97	4152.69	4373.14	4513.06	4105.29	4109.74	4121.36	4275.8	4814.84	4578.4	RALGDS
402.555	382.976	352.121	352.368	434.247	449.544	437.126	368.968	347.767	490.867	479.718	433.75	RPL32P3
1682.89	1694.88	1659.91	1594.13	1715.31	1708.15	1658.16	1725.21	1692.61	1766.37	1974.94	1809.22	RAB26
4292.87	4281.51	4239.38	4270.15	4071.66	3533.39	4376.78	4451.81	4253.65	3966.75	3844.29	3670.96	SLMO2
2840.9	2886.66	2674.87	2791.88	2777.47	2853.86	2697.54	2733.84	2820.5	2520.27	2716.84	2468.78	UBAP1
8331.77	8173.64	8918.9	7964.78	8349.41	8975.62	7978.18	8316.06	8419.78	6979.02	7718.76	8098.78	RBM8A
225.773	227.412	219.733	246.203	212.72	167.201	281.544	275.997	270.733	267.571	276.603	301.33	PAQR6
1024.98	1303.62	1114.27	1149.17	1119.11	1765.65	1570.04	1028.89	1455.88	1512.17	1548.65	1549.42	RP11-761N21.2
3780.23	3856.55	4010.53	3911.36	3392.16	3260.7	3563.01	3813	4051.98	3457.6	3352.04	3510.86	RPL9P7
4156.08	4283.22	4183.5	4107.4	4167.86	2966.14	4414.56	4855.05	4412.21	3751.22	3474.45	3343.98	ERH
1013.04	985.613	972.276	951.82	1087.78	997.006	1122.69	1131.13	1096.34	1029.56	1191.41	1139.36	EDA
194.352	220.503	200.173	196.209	229.126	225.205	201.816	207.271	216.74	163.527	141.132	181.514	SPHK1
20497.3	20545.5	20306.5	20181.3	20215.4	21071.5	20429.1	20604.5	19895.4	21754.2	22444.1	20935.9	GANAB
4219.21	4296.04	4252.67	4335.45	4262.03	3877.51	4288.75	4448.2	4344.39	3954.7	3996.39	3818.21	UNC119B
6323.82	6369.14	6501.71	6103.44	6146.69	4982.58	6196.91	6620.18	6111.74	5663.49	5669.31	5677.8	UQCRH
146.819	138.296	132.212	99.0277	112.747	152.178	135.584	121.882	133.672	91.6948	94.3574	116.557	SFN
8268.28	8466.22	8461.17	8404.69	8578.06	7636.7	6921.39	7112.05	6865.5	7967.77	7575.82	7712.13	RHOB
4657.8	4347.73	4799.88	4369.02	4404.73	4744.17	4434.25	3851.83	4116.24	4881.96	5192.31	5308.03	TSC2
1288.9	1294.45	1261.95	1145.19	1235.89	1230.75	1120.08	1167.94	1142.06	1076.27	1207.62	1179.43	AKR7A2
694.344	606.117	644.267	580.465	631.235	666.288	824.982	871.15	856.318	544.361	584.265	564.135	AURKB
2850.97	2854.77	2806.34	2686.16	2942.4	3096.95	2821.93	2793.31	2804.26	3117.48	3090.3	3090.66	CLIP1
2729.13	2697.37	2835.56	2806.91	2765.05	2714.11	2493.01	2488.45	2566.98	2316.87	2591.93	2633.51	NOP10
4366.68	4234.1	4251.17	4348	4514.31	5006.59	3776.72	3851.76	3661.39	4528.16	4711.77	4904.31	SDC3
1988.33	1995.69	2131.29	1948.9	2023.36	2165.47	1886.01	2072.72	1965.36	1635.17	1904.48	1881.02	ANAPC11
1416.92	1459.38	1375.2	1363.14	1223.09	1478.52	1433.54	1423.09	1564.3	1522.08	1600.82	1736.05	TAF1
200.614	184.978	186.716	173.339	187.491	194.102	176.511	197.742	192.027	158.093	149.161	152.325	GS1-124K5.4
115.355	104.22	110.448	93.5749	105.972	77.5829	132.595	122.809	137.232	66.1686	88.0817	86.8781	RP11-307P22.1
1204.79	1183.41	1244.26	1187.88	1298.96	1426.68	1113.02	1069.8	1105.87	1303.22	1386.73	1409.5	RABEP2
1932.26	1904.73	1785.93	1822.71	1995.13	2323.88	1975.75	1750.61	1809.5	2082.11	2141.5	2270.61	DHTKD1
125.385	111.888	113.977	145.125	118.602	114.716	95.495	106.61	121.57	143.523	142.733	184.327	SOBP
2150.24	2031.06	2119.48	2290.53	2302.89	2288.53	2291.77	2210.48	2087.42	2238.68	2309.47	2301.99	KLHL36
1872.85	1849	1821.59	1931.52	1952.89	1748.53	1855.78	1776.17	1717.29	2042.63	1968.7	2093.94	LMTK2
1506.49	1430.07	1528.48	1459.34	1457.39	1422.7	1490.18	1470.31	1516.14	1410.48	1386.67	1232.88	ACBD5
1237.96	1294.22	1306.56	1404.42	1453.29	1331.32	1420.69	1361.65	1272.43	1429.89	1508.44	1354.42	ERN1
1257.29	1094.17	1381.62	1224.19	1392.24	1337.01	1426.77	1316.35	1444.67	1538.96	1368.65	1434.28	RBM33
1474.2	1553.22	1493.01	1461.62	1322.29	1515.66	1348.47	1457.37	1399.11	1704.72	1587.79	1759.99	LMBR1L
411.067	377.584	339.536	434.356	391.632	373.291	347.98	386.309	385.949	436.1	418.051	510.122	FAM160A1
3509.78	3353.72	3505.44	3397.13	3442.53	3417.94	3452.19	3439.58	3573.6	3301.07	3219.87	3187.93	EIF4A3
14445.8	14608	14201.6	14147.6	14297.5	13245.6	15046	15158.1	15087.4	13790.8	13660.8	13183.7	EIF4H
104.506	143.195	113.243	118.365	141.386	116.742	97.617	101.609	106.356	147.831	153.509	175.567	ADAMTSL4
585.115	582.655	523.007	569.224	584.797	563.575	646.904	622.917	634.411	449.175	511.23	507.821	ORC1
602.799	636.396	650.897	627.509	603.231	604.836	608.336	571.521	497.801	780.818	678.994	734.483	KLHL1
408.993	407.871	464.46	407.011	453.231	480.409	322.405	398.208	384.972	301.792	323.346	402.639	RP3-395M20.12
376.674	344.284	458.137	385.639	371.763	414.418	340.786	419.568	398.983	387.877	594.635	562.327	RNF207
2729.87	2723.55	2817.11	2811.74	2954.81	2679.13	2975.8	2868.63	2822.06	2483.34	2485	2627.85	TOMM22
610.046	539.494	474.44	551.787	565.566	708.906	723.866	615.601	637.941	603.868	663.952	743.433	DIS3L2
1915.11	1926.84	1912.46	1956.83	1842.5	1985.95	1871.47	1766.59	1919.31	1695.43	1615.47	1867.1	BRE
3330.26	3318.96	3364.67	3233.39	3496.12	3450.96	2925.54	2787.96	2801.83	3493.15	4068.93	3542.48	DGCR2
130.217	108.234	124.395	101.754	133.048	103.44	134.566	165.614	117.634	164.805	161.021	161.071	RP11-206L10.3
2269.46	2184.41	2180.36	2297.24	2237.59	2042.68	2621.61	2686.67	2740.81	2684.07	2438.3	2289.51	LPAR3
804.533	801.165	824.22	804.727	786.538	667.633	790.869	799.799	779.17	741.681	630.497	727.467	C19orf12
133.958	115.919	124.826	106.322	119.396	117.827	117.609	127.07	139.106	150.456	145.55	197.861	CTD-2583A14.11
5087.56	4997.7	5299	4825.28	5156.15	5352.89	4750.67	4735.06	4836.71	5264.89	5650.96	5971.38	DPP7
2274.72	2216.33	2185.62	2276.13	2177.29	2320.7	2281.71	2479.77	2233.87	2067.37	2001.1	2034.73	TRA2A
1295.73	1455.26	1344.71	1325.94	1377.48	1298.53	1395.4	1405	1347.21	1316.23	1182.38	1150.82	ZNF268
8328.06	8374.14	8241.89	8114.11	8379.65	7468.9	7617.75	7542.01	7496.21	8834.47	9102.83	8887.98	SLC35E2B
160.391	180.687	154.516	180.768	170.88	157.524	206.78	203.681	141.072	181.128	234.745	249.177	GOLGA6L5P
295.759	271.909	294.4	249.938	233.436	242.422	318.056	356.234	353.292	264.078	245.314	183.323	TMPRSS11E
979.415	910.206	985.986	937.603	968.953	916.305	833.155	839.343	817.303	1080.74	1049.07	1055.76	ZSCAN30
5305.89	5084.7	5180.21	4800.62	5030.87	4732.86	4657.58	4788.44	4694.76	5430.11	5625.63	5541.25	CD151
14988.4	14367.6	14545.3	14521.7	14369	13439.8	16559.4	16024	16185.4	13579.7	13944.6	13667.6	PEBP1
853.954	895.218	933.376	898.394	910.407	996.72	902.458	924.855	889.863	734.402	739.22	867.339	FAM117A
1122.79	1242.13	1355.51	1127.93	1131.26	1233.71	1589.18	1436.63	1578.37	1088.28	974.644	1148.51	NCAPH
769.954	773.034	746.668	692.238	645.116	749.259	872.338	731.404	713.766	730.165	620.483	543.722	GMCL1
249.072	233.504	213.994	240.758	241.291	200.913	221.935	250.282	241.506	294.794	295.626	264.918	PINK1-AS
140.165	188.183	169.798	152.951	194.312	149.888	211.082	215.659	213.734	126.11	108.34	140.304	NMU
1040.36	1164.67	1010.54	984.092	948.298	893.991	1014.82	1019.23	1110.17	945.955	949.874	941.828	TTC27
1297.59	1379.44	1475.05	1383.06	1538.51	1525.26	1273.7	1335.8	1361.11	1465.64	1549.02	1685.14	TSPAN9
3549.49	3625.2	3582.66	3600.37	3713.4	3713.38	4289.15	4502.68	4611.93	3706.08	3915.75	3946.33	PEX10
3345.07	3588.43	3478.15	3541.1	3245.61	3289.68	3479.26	3696.09	3646.13	3281.27	3069.88	3192.28	CLTA
2327.03	2252.58	2343.17	2355.37	2370.35	2561.14	2373.67	2251.26	2370.97	2391.66	2547.24	2660.97	BABAM1
7671.43	7879.59	8142.63	7890.91	8113.53	8055.35	7174.34	7827.4	7618	6547.97	7129.07	7750.67	RPLP0P6
623.126	602.189	656.516	701.316	671.002	623.026	599.106	606.708	620.002	710.268	690.289	732.159	DIO1
228.623	198.16	250.829	202.2	157.963	141.605	251.368	245.244	246.076	166.715	186.595	173.643	OR51E1
330.344	330.709	251.38	201.69	296.527	99.4627	243.043	421.473	335.964	132.317	231.486	176.956	AL163636.6
113.527	111.295	108.579	116.971	139.09	101.662	137.258	119.716	135.756	144.863	158.742	134.984	GPRASP1
1031.6	1074.48	947.44	1032.16	1149.87	1280.66	967.159	970.394	830.204	1220.31	1210.03	1136.04	TMEM63C
166.319	159.314	202.048	182.622	160.507	145.71	119.384	153.573	182.071	140.496	124.34	125.043	FCGR2A
162.352	161.119	158.167	167.555	180.255	188.851	181.052	203.002	185.859	88.7816	137.428	139.599	FUT3
48.9645	108.286	60.928	63.6048	107.793	101.583	98.871	74.7261	90.6881	119.534	120.154	109.303	NEK3
3857.07	3916.07	3579.27	3938.83	3953.26	3361.43	3732.48	3586.77	3498.08	4257.3	4498.63	4019.96	LPCAT3
592.604	590.863	583.717	686.111	684.106	709.4	509.845	679.729	567.031	716.687	731.428	645.561	CC2D2A
1359.75	1439.95	1275.41	1263.18	1238.61	990.688	1463.66	1387.07	1406.18	1217.22	1206.81	1058.76	PIAS2
220.648	211.974	217.942	189.128	185.196	223.913	203.721	199.02	198	137.378	187.399	188.053	ADAT3
6710.24	6617.42	6338.43	6156.48	6600.13	6468.78	6728.04	6529.79	6139.93	7261.52	7469.94	6755.02	SAR1B
1924.29	1852.32	2003.71	1946.91	1891.24	1808.91	1876.55	1812.1	1712.25	2178.57	2241.59	1996.97	TSC1
1192.69	1162.21	1180.58	1121.9	1192.73	1054.57	1391.4	1426.09	1365.73	1083.36	1104.28	984.383	BTG3
3103.29	3150.83	3347.65	3011.29	3201.07	3607.76	2813.21	3055.73	3127.18	2587.82	2819.33	3019.09	C19orf43
649.321	775.788	726.297	673.252	713.505	677.553	542.653	701.364	689.589	544.079	578.839	657.894	NCK2
4261.39	4106.69	4300.76	3881.67	4173.43	4402.22	3514.23	3306.34	3546.73	4435.98	4718.76	4735.25	DKFZP761J1410
1489.78	1492.86	1492.97	1429.83	1479.72	1572.95	1400.25	1389.19	1465.97	1304.97	1344.62	1414.33	RITA1
1299.4	1258.26	1382.77	1257.92	1279.95	1333.19	1322.42	1281.26	1308.52	1199.64	1162.19	1216.24	MRPL36
1125.59	1026.08	1130.82	1103.53	1040.71	1095.11	985.277	1072.32	1062.3	1264.8	1136.73	1295.11	ZNF202
1029.6	1101.48	1151.12	1069.14	1168.87	1306.95	893.887	877.43	889.782	851.129	958.221	1017.84	KCNG1
12742.5	13020.5	13332.9	13004.6	12953.5	14006.3	11971.1	10934.9	11974.4	13871.8	14302.1	14150.7	MIA3
2449.63	2486.35	2442.57	2383.04	2479.38	2484.56	2364.05	2332.54	2499.7	2183.17	2273.26	2350.3	MRP63
20921.8	21006.6	21577	20064.4	20562.9	19143.9	19338.4	20075.6	19937.9	18464.1	19812.9	20570.9	RPL31
1786.69	1827.16	1794.89	1924.96	1931.92	2033.77	1881.13	1875.59	1953.07	1940.75	2222.82	1867.99	CARS2
86.305	117.238	98.402	96.5128	105.33	98.6439	99.3185	62.7572	103.937	145.934	138.033	137.212	CTD-2516F10.2
5649.62	5420.32	5645.39	5327.87	5858.82	5736.69	4860.04	4714.05	4870.58	5772.37	5998.75	6510.95	HID1
5636.21	5459.15	4986.1	5271.83	5180.58	5209.24	4785.84	4717.45	4909.96	5034.19	5054.43	4584.02	SAR1A
199.666	203.362	231.377	261.449	253.847	228.223	228.234	249.537	214.471	250.022	256.074	269.365	TMPPE
404.974	430.992	403.191	466.591	401.322	381.296	547.444	518.569	490.936	514.413	520.568	439.439	RNFT1
7043.09	6748.07	7259.8	6666.88	7593.37	6388.96	5521.93	6515.48	6514.27	5752.98	6189.33	6481.91	RPS29
139.029	125.91	150.036	146.648	111.968	130.674	113.616	119.907	117.213	92.2593	125.949	92.5703	STOX1
5465.61	5579.7	5852.02	5386.39	5833.41	6134.37	5119.29	4691.75	4929.8	5900.52	6346.77	6386.62	MBOAT7
1119.04	1016.38	961.606	1049.08	1000.85	934.569	1147.56	1118.52	1126.28	974.772	907.15	815.345	PLEKHA1
441.765	470.241	475.19	460.5	457.863	477.747	461.212	498.102	527.268	368.974	411.924	412.128	NUDT1
4206.18	3930.25	3814.44	3854.87	3757.2	3813.86	4200.35	4139.25	4268.15	3749.68	3750.79	3574.1	GMPS
939.468	986.445	996.22	968.091	980.901	988.462	875.433	920.238	905.511	739.601	895.091	923.065	TRAPPC5
1289.6	1296.69	1250.2	1255.63	1206.32	1344.29	1219.73	1311.62	1245.65	1135.62	1128.55	1197.6	ENY2
3320.19	3324.71	3529.56	3237.98	3284.19	3450.16	3177.92	3365.03	3284.36	3011.8	3180.28	3198.26	COA4
1423.41	1525.89	1374.42	1597.9	1379.92	1380.63	1370.9	1402.64	1420.1	1613.59	1548.3	1702.59	JRK
512.999	625.346	548.886	655.95	570.519	670.374	648.752	615.001	792.243	790.391	781.229	562.675	RP11-73M18.2
2518.38	2594.9	2718.07	2640.16	2741.21	2826.73	2543.81	2435.13	2587.26	2760.85	2862.17	2875.44	SCAMP2
2059.19	2005.64	1983.27	1972.54	1925.61	1895.91	1945.51	1926.5	1961.76	1761.36	1860.78	1944.82	FAM32A
810.243	798.94	816.657	832.798	771.065	708.092	1197.38	1131.65	1129.53	769.307	679.382	678.716	TNFAIP8
2191.41	2226.42	2187.42	2204.43	2145.62	1937.74	2383.05	2474.17	2208.33	2019.97	1990.01	1958.13	CHMP5
1479.65	1507.93	1455.9	1350.46	1418.4	1421.04	1267.95	1299.64	1170.31	1525.65	1740.55	1678.43	CTSA
906.04	1027.95	988.178	1003.16	1089.17	1093.48	763.562	760.62	752.767	1064.8	1128.2	1077.32	GPRIN2
637.083	618.317	677.537	589.619	632.486	740.012	673.956	543.347	590.822	496.806	542.28	573.22	RPS10-NUDT3
762.428	778.789	705.606	792.416	735.659	540.679	1033.57	1087.56	891.431	726.392	488.958	518.1	SLC25A40
624.576	692.995	756.062	727.855	740.401	688.453	790.659	757.206	725.127	592.405	622.141	586.062	TIGD6
1793.42	1724.83	1808.11	1802.41	1911.15	1954.26	1787.64	1769.64	1789.71	1841.34	2010.41	1967.63	KRTCAP3
12539	12619.1	12591	13015.5	13110.4	13519.2	12722.6	12358	12378.6	12001.7	11970.7	12074.7	TXNRD1
2247.29	2277.46	2468.8	2212.38	2327.55	2276.51	2289.93	2201.66	2270.41	2166.48	2091.95	2167.44	UBE2J2
526.456	558.018	487.119	557.163	552.434	494.836	767.891	715.462	725.059	446.809	496.891	390.148	SKA1
306.208	337.878	307.49	299.868	243.224	189.792	337.236	418.193	406.368	274.985	210.652	240.15	AKAP7
2234.34	2245.99	2139.03	2250.94	2252.32	2369.14	2270.06	2229.97	2196.54	2031.86	1948.71	2120.51	PSMD10
929.994	1016.96	973.414	902.991	943.23	1022.85	932.936	907.933	932.714	859.372	885.769	863.578	MED18
503.557	585.057	460.219	525.579	582.942	520.022	498.135	439.878	617.649	746.112	556.912	653.572	WDR60
318.139	289.53	351.016	416.26	329.81	328.842	391.637	374.113	398.771	473.077	385.001	345.832	RRAGB
84.549	88.1437	79.8113	106.942	71.2665	104.361	88.6473	75.5389	76.4945	118.347	118.39	109.82	HTATIP2
4817.13	4703.18	4759.32	5069.74	4835.85	5387.69	4380.07	4403.4	4517.75	5242.53	5146.15	4999.23	CAT
8004.9	8191.05	8042.33	7999.74	7757.19	7232.87	8448.67	8664.83	7842.2	7805.65	7314.3	6921.73	PPA1
753.753	754.108	778.56	796.584	818.461	771.449	1092.28	1069.13	991.265	932.34	789.56	865.241	PRKCH
264.472	203.158	187.271	232.831	235.356	287.249	321.919	176.628	273.849	307.254	271.353	340.038	USP32P2
1103.32	1115.14	1083.71	972.074	964.472	798.496	1330.86	1372.67	1220.92	921.909	1035.12	905.187	MIPEP
1049.08	1223.77	1278.29	1163.45	1365.94	1325.44	1247.11	1087.63	1328.14	1235.99	1479.82	1533.75	MAST2
3215.52	3089.11	3331.52	3058.79	3196.88	3470.48	2473.13	2567.14	2570.03	2730.86	2936.92	3050.34	MMP24-AS1
162.55	177.38	213.977	171.709	188.288	196.936	176.76	169.333	209.42	256.511	232.746	217.221	LINC01002
1080.19	1046.26	1015.16	964.848	1033.94	959.806	944.985	957.396	962.46	941.255	940.975	962.179	ARL3
2565.33	2545.94	2631.49	2407.08	2527.73	2752.48	2376.42	2403.23	2494.82	2108.63	2324.95	2489.07	LSMD1
1416.08	1305.45	1274.04	1379.72	1519.2	1226.62	1418.25	1395.26	1456.27	1484.81	1488.05	1557.43	DOCK5
518.715	560.482	548.797	502.449	500.607	523.73	517.87	429.025	442.861	497.25	456.66	442.416	IFIT5
1808.25	1739.5	1754.16	1724.59	1740.27	1784.58	1748	1773.34	1705.67	1980.43	1888.01	1868.87	OSBPL2
483.843	460.412	459.767	433.031	436.856	351.516	581.792	558.396	579.934	529.178	528.767	581.182	ZNF812
4376.25	4250.98	4311.24	4350.8	4315.54	4481.29	3382.59	3275.1	3257.29	4029.77	4014.12	4136.32	SDC4
4523.36	4709.04	4374.33	4648.2	4507.24	4142.88	4551.34	4556.64	4447.03	5363.74	4878.42	4746.89	RBL2
1432.23	1434.28	1371.85	1258.43	1304.67	1119.39	1722.76	1683.74	1538.92	1351.02	1235.85	1115.2	RAD51C
1151.33	1092.4	1226.73	1258.8	1350.83	1170.41	1144.14	1091.37	1106.81	1255.73	1274.23	1372.44	ZNF512
902019	812751	876774	859045	949658	987121	818537	899735	847527	740835	523406	849349	RNA28S5
1041.99	911.086	986.95	892.973	1016.76	1147.71	907.973	854.232	896.344	830.253	755.461	908.97	GFER
78.1171	80.7364	73.3565	65.8814	96.6943	84.9949	87.4973	79.287	101.551	112.887	85.7462	131.852	AMY2B
2339.08	2307.16	2379.17	2254.37	2344.77	2340.5	2246.43	2213.66	2174.91	2384.71	2609.65	2621.3	TSPAN17
3635.47	3741.06	3783.95	3772.63	4089.56	4384.66	3570.9	3505.77	3523.72	4020.45	3965.4	4247.67	DCTN1
766.036	812.211	692.719	705.969	688.438	476.734	899.113	909.647	944.087	687.863	584.533	544.642	MASTL
2932.26	2852.56	2591.39	3059.26	3014.88	2853.79	2971.33	2801.78	3028	3298.45	3327.77	2815.86	TRIP11
486.735	448.924	496.424	474.217	468.902	553.052	452.186	475.395	476.71	378.54	417.897	426.881	RP11-34P1.2
1154.75	1114.11	1255.91	1198.99	1218.6	1449.3	1152.06	1063.21	1203.39	1251.78	1439.95	1396.24	FBXW4
4133.05	4070.62	4066.3	3985.81	3955.76	3832.52	3673.51	4058.14	4096.77	3608.01	3903.94	3774.62	COX5A
983.93	989.809	1006.31	925.997	913.284	871.372	1031.53	904.316	970.969	888.798	922.322	858.539	RABL5
1109.62	1106.02	952.667	1037.89	1013.18	730.533	1581.51	1569.07	1481.98	989.918	810.418	760.044	NUF2
1191.98	1190.04	1223.07	1192.66	1167.62	1107.91	1284.73	1341.66	1291.79	1136.48	1119.06	985.278	UXS1
3668.16	3387.47	3765.38	3448.78	3692.21	4057.87	3212.99	3137.18	3572.56	3739.19	4166.18	4476.17	KIF1A
599.917	618.532	624.069	600.311	512.333	642.019	560.413	606.272	615.174	524.956	506.314	552.326	DNTTIP1
1496.75	1571.02	1525.76	1469.69	1547.47	1556.06	1464.98	1395.64	1438.53	1564.35	1758.9	1731.35	SUFU
681.906	684.758	667.903	681.668	692.888	717.155	641.964	584.851	632.431	739.553	759.94	777.243	MLYCD
2482.48	2295.51	2280.82	2359.07	2482.77	2327.07	2331.45	2440.51	2506.4	1964.05	2247.07	2166.1	TMEM261
150.515	179.953	167.425	148.739	163.188	126.304	158.454	171.744	157.069	138.253	142.055	96.2958	AC005255.3
90.6775	104.535	209.426	230.663	143.499	256.182	236.289	112.789	196.457	332.807	159.428	226.676	RNASE4
408.016	449.939	431.898	362.402	392.714	353.505	381.136	358.093	375.455	338.751	391.047	375.008	WDR54
243.823	236.505	217.447	215.316	220.98	208.873	231.003	230.738	217.439	157.858	172.365	224.632	ALDOAP2
2006.78	2072.67	2053.03	2001.14	2013.41	1863.81	2000.22	1963.54	1977.88	1928.65	1847.74	1892.01	GLTP
5093.46	4926.96	4609.93	4810.4	4615.55	4972.33	4498.54	4819.87	4559	5275.01	5426.03	5191.01	PI4KA
1522.67	1544.35	1507.61	1544.21	1552.71	1697.24	1540.1	1375.35	1464.72	1840.15	1909.93	1508.1	TRIM33
718.255	722.137	713.16	739.792	654.466	621.123	698.899	760.161	645.409	647.892	622.682	592.929	ABRACL
411.895	381.296	441.742	461.008	427.486	407.031	370.886	348.662	426.755	444.426	516.636	515.345	BTNL9
573.061	597.279	558.462	601.059	580.384	527.413	623.575	546.524	639.847	505.372	529.843	443.464	PPIL3
2579.75	2553.72	2627.71	2594.81	2582.7	2494.44	2818.67	2830.4	2811.32	2466.32	2443.18	2349.27	RRP1B
1729.87	1801.74	1798.52	1856.47	1793.2	1812.32	1701.8	1750.15	1778.5	1935.64	1953.16	1869.01	TYW1
1863.51	2005.02	1886.54	1905.8	1864.24	1729.74	2048.79	1813.01	1841.68	1756.07	1798.82	1557.07	RMDN1
61.853	88.8405	84.0984	69.0677	94.7541	63.9892	81.0377	86.984	77.3309	100.847	104.079	127.128	RP11-574K11.29
1137.65	1178.36	1034.82	1071.67	1025.15	1017.74	1356.35	1361.69	1270.13	1015.8	1006.46	981.864	RFC5
162.543	154.324	167.836	169.887	196.155	215.842	136.622	134.903	162.18	101	140.94	129.252	RP11-505K9.1
7109.47	7238.83	7425.56	7495.99	7148.28	9720.74	7262.8	7105.9	7392.51	7759.94	8640.25	9017.96	MTDH
3220.86	3396.64	3103.72	3390.05	3031.05	3879.93	3732.65	4621.32	3612.88	3918.99	3942.66	3589.09	SNHG14
1625.13	1617.16	1720.09	1544.58	1710.65	1709.72	1583.87	1518.53	1467.27	1766.41	1802.77	1917.27	CIC
2149.39	2015.21	2241.44	2105.69	2282.33	2162.67	1661.59	1691.82	1724.85	2135.16	2448.35	2715.11	SLC25A29
433.969	490.956	486.687	455.596	475.337	462.235	469.374	460.181	518.374	524.956	539.449	559.312	PRR5
1186.54	946.898	902.693	952.707	1029.2	1068.21	1080.26	1125.25	904.046	1210.41	1346.36	1113.04	DOCK9
1022.21	1070.5	1076.79	1085.11	1500.88	1210.81	998.407	1180.91	1174.65	1120.12	1255.06	1528.15	INO80
137.777	117.352	110.544	119.834	99.0339	92.0069	80.6976	58.3877	60.7871	95.4325	83.5614	86.1431	CERK
1677.7	1722.39	1706.14	1647.97	1599.41	1727.22	1628.18	1691.83	1717.06	1744.41	1919.84	1928.53	AUP1
195.761	193.416	189.628	191.697	192.802	174.059	131.56	177.708	159.517	234.451	242.802	237.359	RP11-7K24.3
127.553	120.328	205.12	184.004	137.306	134.479	147.729	325.61	235.97	338.986	198.248	198.343	AGAP10
726.83	685.059	683.23	703.26	703.08	695.616	615.261	559.927	552.9	772.506	822.623	761.265	ERMAP
5336.24	5645.53	6005.2	5164.99	5905.79	6301.1	6029.81	5351.4	5561.27	6363.18	6489.21	6297.52	CPD
5519.13	5675.46	5719.78	5212.46	5620.1	6133.68	5709.47	5603.88	5719.49	4996.09	5068.46	5355.27	CACYBP
2284.27	2421.51	2217.13	2262.89	2227.25	1981.62	2585.67	2661.18	2618.83	2158.88	2118.46	1970.25	MCMBP
963.107	876.059	986.055	898.956	926.87	904.574	1133.18	1159.72	1186.02	859.736	827.731	854.363	KNSTRN
284.191	309.802	350.495	294.441	356.618	318.741	259.334	266.185	323.402	336.389	496.114	385.433	BAZ2B
1839.71	1644.55	1764.22	1845.4	1740.89	1956.53	1924.23	1930.07	1859.73	1804.05	1966.72	2140.37	KIF3A
3833.26	3741.75	3804.25	3627.82	3917.16	3881.56	3867.33	3820.08	3833.46	3277.95	3518.39	3686.29	PRMT1
791.294	790.621	778.742	724.388	789.458	792.684	773.067	815.812	884.072	661.338	711.532	714.531	MAD2L2
895.788	973.904	877.161	1091.87	1045.33	875.309	855.857	902.122	870.289	1082.91	1043.62	1021.2	TMEM136
5918.75	5643.14	5671.03	5289	5727.13	6091.71	5440.01	5374.26	5664.8	6211.42	6074.44	6594.09	SETD5
213.239	228.491	246.165	273.463	277.363	236.721	239.021	266.096	204.966	197.312	161.031	187.555	LINC01003
3220.2	3189.86	2883.3	3285.28	3088.32	2861.86	3693.88	3760.57	3054.08	2683.77	2883.38	2477.54	EIF1AX
447.469	460.652	409.093	388.525	429.476	367.069	484.779	520.273	490.062	344.515	398.177	381.844	CENPL
207.314	164.038	179.715	143.705	164.402	176.179	199.211	182.75	205.708	134.074	141.469	157.378	PLEKHF1
2002.49	1914.03	1943.33	1832.3	1997.11	1954.24	2096.18	2098.47	2202.31	1631.45	1731.82	1914.42	ISOC2
1152.38	1266.83	1521.03	1163.71	1568.5	1784.68	1292.62	1227.33	1019.06	1282.78	1856.65	2115.64	NPIPA7
2974.65	3222.76	3080.57	3255.07	3319.97	3532.09	3417.45	3448.59	3555.53	3163.18	3474.26	3509.22	TEX264
2208.53	2201.41	2307.61	2375.31	2188.63	1972.43	2202.92	2275.28	2235.2	2033.23	2057.17	1957.95	ISCU
2589.01	2558.18	2989.98	2519.3	2721.05	3202.7	2544.18	2581.91	2603.77	2849.72	3195.67	3438.05	PNPLA6
16030.1	15769.2	16366.4	15345.6	15431.8	16403.4	17296.3	16644	17541.6	14150	15147.2	15489.4	TUBB4B
2764.48	2570.83	2736.7	2499.16	2675.7	2714.08	2539.85	2672.92	2666.77	2439.11	2424.27	2555.21	U2AF1
7533.88	7493.23	7344.77	7784.96	7174.69	6314.29	7432.04	7963.42	7669.29	6897.28	6767.01	6400.26	ZNF207
717.03	763.782	760.224	816.497	895.219	702.519	1064.5	999.253	962.815	852.319	855.467	869.356	GREB1
665.999	651.084	677.745	614.726	727.706	682.222	699.496	706.842	693.757	539.622	607.56	600.425	C21orf58
1769.8	1913.41	1813.85	1854.75	1907.86	1685.36	1539.77	1659.2	1769.21	1735.29	1650.15	1414.82	DCAF13
1682.04	1680.23	1659.81	1793.7	1796.72	1962.42	1591.29	1664.55	1615.21	1857.67	1765.45	1846.26	CYTH3
882.722	836.213	948.871	802.506	758.954	878.986	1017.8	1051.73	1067.76	825.167	755.292	776.012	KIF18B
4893.37	4793.18	4722.42	4850.16	4944.86	4459.46	5229.81	5489.46	5165.1	4588.61	4461.03	4188.13	ATP5G3
118.771	112.241	110.563	109.448	77.6314	119.339	46.7749	52.6636	41.8071	170.435	142.378	145.444	GCG
1558.96	1425.01	1505.67	1540.84	1516.22	1439.75	1548.59	1584.71	1606.29	1595.51	1697.33	1623.4	PCID2
752.501	773.682	810.455	706.662	913.106	837.857	642.185	644.535	666.659	982.313	901.957	842.734	CCDC64
407.283	363.213	364.383	362.859	418.288	355.68	324.304	382.986	332.362	257.959	321.687	347.827	METTL20
5587.17	5950.81	5778.22	5955.71	5666.41	6052.12	5570.18	5748.78	5784.44	6030.07	6142.42	6364.35	HM13
1839.66	1721.24	1658.19	1849.62	2064.11	2064.42	1538.02	1762.86	1938.92	2124.3	2008.93	1878.31	FEM1B
127.591	141.3	153.072	119.922	100.339	126.32	146.648	138.627	120.302	117.24	113.24	89.001	RPS4XP11
89.335	87.8224	71.6207	108.996	85.9199	86.269	70.7374	47.2783	60.844	127.895	104.766	111.866	RP11-313P13.3
2072.8	1953.91	1871.47	2061.15	2047.22	1772.54	2741.95	2616.53	2458.29	1861.46	1726.8	1612.39	ECT2
409.87	437.938	421.859	436.085	414.908	384.922	423.827	456.826	446.465	350.53	381.205	364.504	RP11-1094M14.11
526.099	594.27	600.152	539.654	589.656	541.081	420.828	445.659	481.216	455.004	508.288	516.018	RNF208
4059.33	4115.05	3976.84	4016.33	3955.31	4177.32	4656.7	4321.49	4602.77	3780.57	3877.52	3635.35	FBL
1161.35	1407.38	1342.82	1344.08	1319.1	1325.77	1450.18	1399.57	1615.93	1444.16	1493.06	1497.22	PFKFB2
922.395	918.663	917.306	788.477	826.899	795.41	948.57	965.129	940.864	893.147	752.494	817.583	BLOC1S2
596.412	643.186	649.762	672.802	587.529	626.755	565.285	562.897	591.045	668.418	824.931	700.556	RNF215
680.598	633.333	635.691	604.246	680.563	737.357	487.086	552.06	481.788	701.115	740.472	853.034	OPTN
285.761	280.706	300.897	262.382	283.684	279.973	228.089	224.137	229.647	203.385	197.326	290.855	ZNF503
2967.01	2801.99	2893.34	3077.89	2901.47	3306.5	2984.94	3141.4	3100.28	2732.71	2584.93	2609.59	SOD2
2428.72	2396.7	2453.31	2446.93	2839.45	2664.57	2379.78	2318.31	2318.98	2547.27	2662.69	2792.69	RRP12
1242.87	1286.64	1267.59	1182.35	1175.76	1048.21	1221.77	1362.81	1170.24	1168.83	1064.33	1130.28	FAM96A
1718.48	2115.22	1794.47	2002.99	1944.22	2153.6	1900.99	1885.89	1575.6	2333.21	2177.98	2039.56	GOLGA1
1003.28	874.605	971.314	981.365	1072.12	1241.81	999.905	938.568	1193.01	1183.6	1109.94	1089.15	PGGT1B
95.2574	97.2079	118.293	102.662	101.471	71.6135	94.4086	89.3182	86.441	73.1248	85.5522	65.6949	RP11-549B18.1
1861.15	1910.48	1985.04	1802.41	2035.09	2017.49	1773.08	2038.75	1918.86	2042.61	2282.07	2130.83	FHOD1
1488.47	1473.68	1427.89	1476.2	1357.53	1270.34	2049.25	1943.38	1852.11	1337.98	1365.12	1206.32	NDC80
358.149	352.256	312.187	342.988	330.285	331.105	349.357	342.63	316.321	290.806	295.949	282.027	RP11-115C21.2
68.1176	100.122	75.047	92.7886	105.08	111.203	128.985	119.89	107.34	132.269	110.707	93.487	ZNF223
1665.48	1594.56	1763.75	1607.53	1698.88	1757.86	1495.06	1453.49	1517.46	1390.16	1587.74	1543.58	PHLDA3
531.989	481.722	397.854	513.919	496.285	376.701	655.88	633.495	619.938	418.689	386.305	312.052	C4orf46
161.609	200.922	198.857	200.337	236.176	189.211	192.269	225.313	223.411	234.584	270.735	208.58	ABCA11P
20426.4	21144	19643.4	19806.7	19803.9	20370.3	20006.5	20107.3	20237.9	20972.4	22132.8	21757.1	PRRC2A
1674.55	1671.35	1543.33	1612.04	1724.38	1708.55	1719.33	1604.29	1643.18	1827.08	1778.24	1745.34	C22orf29
2008.41	1828.37	1893.07	2181.75	1831.76	2249.87	2167.52	1777.71	2022.97	2192.19	2182.99	2210.9	CLN8
568.634	577.44	658.325	529.285	560.714	594.299	491.904	494.496	509.595	724.025	736.408	630.339	C11orf80
1045.78	1072.93	955.725	1221.82	945.034	791.198	772.055	1030.36	1044.54	1408.42	1211.91	1262.51	AGO4
4417.27	4591.57	4333.1	4436.42	4462.06	4517.77	4474.77	4365.78	4131.79	4583.57	5121.58	4769.55	KDM2A
3280.95	3266.13	3429.28	3023.22	3161.53	3239.85	3218.84	3292.17	3204.22	2769.8	3156.86	3174.35	TIMM13
1165.59	1113.66	1235.38	1166.24	1207.97	936.95	1222.65	1214.29	1149.36	1068.54	1032.01	910.408	DNAJC19
8278.98	8431.4	8836.38	8891.78	8800.59	9139.51	5943.8	5589.66	5749.52	9268.4	8683.81	9561.71	GRB10
320.735	337.728	320.987	317.073	336.001	286.45	313.323	308.897	350.228	276.227	272.985	277.632	NUAK2
6622.79	6602.19	6724.26	6328.69	6258.33	6733.58	7047.48	7269.33	7042.28	6250.77	6013.56	6415.61	PPIF
2118.38	1907.91	2001.09	1838.71	1987.62	2067.14	1854.13	1664.82	1759.5	2209.16	2171.53	2302.79	ACAD10
565.433	546.174	548.878	562.371	540.072	498.306	544.318	544.289	528.457	627.911	598.826	650.619	CTD-3074O7.12
5104.23	5203.3	5196.97	5142.36	5389.72	4968.84	4820.18	5051.8	5022.8	5484.32	5571.25	5471.39	DDOST
102594	100367	102706	111932	108930	119601	123516	123537	128569	105628	108945	112033	MT-ND1
32427.1	32532.8	32968.4	33213.5	34007.7	37119	28358.5	28547.4	28869.8	33779	35769.5	35561.9	SQSTM1
5707.77	5607.88	5573.57	5693.92	5533.9	7615.3	5012.27	5354.36	5283.04	6119.67	6645.8	7019.38	ADAM10
5927.94	6049.7	5882.97	5770.02	5816.73	6048.29	6187.52	6249.63	6579.03	5313.42	5838.83	5463.1	MTHFD1
1218.29	1260.69	1328.42	1323.68	1296.29	1191.33	1253.67	1237.5	1209.25	1326.91	1667.32	1373.18	MTMR3
1879.64	2067.42	1886	1819.62	2071.67	2157.03	1679.16	1790.4	1802.83	2176.18	2265.89	2097.89	VPS41
229.962	279.543	245.279	193.093	196.904	251.661	335.893	366.669	327.855	329.201	326.869	278.871	ALPK2
2575.96	2777.42	2539.59	2614.21	2728.53	2369.21	2459.09	2540.48	2451.75	3069.4	2870.88	2790.17	SLC35F6
650.409	670.034	656.23	669.301	608.578	713.212	642.2	646.225	753.858	748.967	711.974	828.423	CEP85
3559.42	3450.37	3348.12	3198.88	3811.36	3523.51	3356.83	3324.22	2931.77	3416.03	4295.47	4312.08	SLC46A1
1424.64	1324.91	1470.58	1484.34	1217.87	1213.1	1136.62	1488.04	1379.11	1221.91	1255.93	1063.04	RP11-112J1.1
875.14	789.466	824.437	827.269	742.813	865.882	862.493	903.928	863.892	559.872	816.438	704.6	LIG1
1489.27	1462.68	1469.79	1484.59	1302.13	1083.47	1372.31	1334.08	1327.08	1402.09	1215.8	1126.43	HERC5
316.874	366.517	343.986	342.004	283.755	203.483	448.177	463.379	480.693	275.239	255.1	273.96	RTKN2
502.491	457.967	470.489	463.332	464.473	497.327	495.226	509.844	531.994	388.888	424.053	433.329	RP11-298C3.2
1300.91	1249	1281.54	1224.21	1276.53	1259.05	1117	1146.53	1173.95	1177.09	1129.06	1202.44	ZNF747
717.362	645.578	687.64	660.012	648.104	724.153	603.628	568.71	663.105	740.521	752.12	893.6	XXyac-YRM2039.2
1514.59	1493.95	1463.82	1632.64	1728.51	1685.04	1577.94	1530.42	1535.87	1569.49	1691.33	1597.41	YPEL5
1524.34	1633.88	1622.76	1640.76	1670.13	1640.39	1573.31	1492.03	1516.39	1744.81	1676	1764.3	ZNF592
1500.18	1463.16	1491.15	1525.9	1490.05	1678.1	1502.46	1514.25	1577.36	1343.42	1338.71	1382.61	SNAP23
6910.96	6514.07	6790.12	6913.9	7335.61	6922.7	7107.86	7292.92	7179.42	6990.86	7407.02	7180.72	PITPNA
579.635	566.317	477.567	474.056	453.501	529.707	597.72	590.199	590.403	672.929	599.091	617.35	PPP1R21
4000.23	3763.48	4390.91	3738.2	4149.37	4341.94	3345.45	3618.28	3702.1	2913.05	3410.24	4008.08	MZT2B
141.467	99.1367	97.349	100.767	110.41	186.844	95.3318	104.125	113.09	173.243	183.53	140.824	FAM115B
19956.8	19940.5	20182.9	19690	19779.2	20754.7	19635.7	19443.8	19841.4	17628	19358.2	19258.2	RPL30
215.631	179.019	217.294	191.201	165.596	148.506	172.335	184.406	187.161	153.928	181.997	147.364	ARL4A
525.687	531.724	514.236	569.539	559.718	455.175	472.615	511.044	457.895	587.64	624.237	615.77	ADCY7
23610.1	23889.4	22706.8	26246.3	24967.4	21280.9	22378.1	22778	21587.6	28843.1	26281.7	24222.9	STEAP2
3273.97	3298.37	3078.78	3512.62	3625.43	3312.59	3773.92	3677.8	3728.39	3473.74	3876.74	3307.21	SLC41A1
1438.06	1350.51	1275.41	1347.35	1175.22	1122.17	1762.02	1593.19	1596.1	1253.67	1186.49	1121.18	SHCBP1
188.662	160.201	166.856	155.715	138.418	156.454	201.642	197.924	203.641	148.433	106.187	149.06	GNG4
4635.3	4709.9	4611.29	4897.24	4743.82	4539.41	4319.48	4406.54	4092.72	5150.38	5054.19	4817.76	MAGED2
860.069	891.171	818.558	874.453	754.484	574.951	945.025	1002.82	885.014	787.959	678.484	613.076	GAR1
1985.83	2026.26	1958.3	2111.58	2034.07	2120.89	2391.05	2406.48	2081.26	2296.87	2252.87	2073.64	LIPA
866	812.333	876.902	743.645	833.281	966.112	787.802	807.789	848.741	961.651	990.943	991.979	THBS3
1645.52	1646.94	1723.65	1512.23	1625.01	1520.59	1580.34	1510.82	1576.03	1802.22	1797.46	1840.12	KRT6C
1582.78	1591.7	1703.67	1766.87	1921.8	1957.58	1813.38	1778.13	1760.26	1769.73	1972.72	1692.57	TTTY15
1083.66	1075.3	1121.17	1022.98	1109.42	1124.93	967.186	1051.35	1086.31	865.89	936.042	1070.19	ENDOG
2336.51	2222.77	2354.18	2280.99	2322.92	2419.41	2573.61	2493.54	2627.14	2047.11	2129.9	2206.94	EIF4EBP1
2693.46	2660.73	2770.52	2762.8	2613.56	2328.41	2774.78	2858.22	2892.71	2497.69	2378.92	2493.36	RNF114
1985.91	2019.43	2025.84	1977.92	2057.8	2052.16	1833.13	1852.56	2028.08	1822.96	1859.4	1871.7	GNAI2
957.066	1063.43	1079.77	1092.7	949.997	1210.43	1002.37	963.291	1091.1	1245.03	1058.5	1382.27	EHBP1
715.6	717.407	695.911	677.164	679.972	687.865	625.743	621.97	561.805	590.913	643.713	655.932	ZNF581
149.441	176.378	122.644	143.545	164.61	140.243	125.541	125.604	139.019	184.55	189.973	197.087	RP11-206L10.2
415.331	391.739	367.412	347.246	335.535	328.028	316.662	310.863	323.479	350.193	295.453	353.223	EPM2A
1602.8	1739.03	1646.92	1570.4	1714.11	1831.32	1912.64	1800.33	1932.1	1738	1929.15	1902.75	ADCK2
3902.33	3736.42	4106.37	3752.28	4017.4	4471.05	4256.21	4347.67	4488.15	3343.79	3583.04	3638.94	MCM2
746.412	731.11	786.415	661.757	777.182	716.804	666.802	735.051	702.57	586.454	621.081	737.149	ZNF787
6941.57	7007.35	7351.77	6753.82	6763.45	7064.14	6922.75	7030.88	7149.76	6479.2	6521.71	6936.89	RBMX
28359.7	27720.2	28672.5	28517.9	28768.2	32157.8	28055.1	27781.1	28388	25464.1	26288	26858.9	HNRNPK
1273.26	1441.83	1420.81	1286.92	1279.69	1439.19	1215.33	1278.77	1343.56	1491.02	1704.79	1495.75	SLC12A9
1092.89	1068.13	1207.93	1044.17	1192.76	1283.8	1062.99	990.967	1080.76	833.299	959.853	1074.19	FDXR
5915.37	5720.42	5575.67	5972.07	5754.66	5239.62	6093.31	6415.59	6142.47	6292.21	6331.81	6073.41	PHKB
985.157	1083.4	1035.51	1042.83	1086.86	1053.16	1253.11	1157.8	1215.96	956.353	873.599	960.202	RBBP8
3493.17	3436.79	3420.16	3658.65	3514.89	3174.36	3620.54	3711.64	3495.8	3214.59	3258.2	2931.13	AMZ2
328.818	349.742	415.054	315.814	307.59	349.184	321.964	331.209	343.067	321.675	279.68	309.132	C12orf75
168.306	205.962	182.286	193.57	179.434	141.154	106.255	129.825	113.331	254.452	223.785	227.692	CLUL1
1175.04	1236.98	1424.76	1192.18	1207.96	1363.97	1339.51	1278.93	1494.79	1018.84	1097.71	1183.35	POLD1
107.584	106.262	106.951	92.4898	77.4516	76.4105	108.802	122.237	107.47	68.6691	83.5392	88.8889	CTD-2319I12.1
505.289	489.888	526.436	517.38	513.956	574.926	534.07	468.239	485.682	433.72	450.352	442.043	EFCAB11
1365.11	1413.54	1418.69	1456.83	1374.07	1281.02	1511.71	1491.8	1440.29	1540.14	1639.23	1466.6	ANO10
3850.01	3462.52	3765.42	3619.14	3535.14	3863.6	3985.05	3950.81	4390.24	3931.9	3966.7	4406.54	FAT1
1469.36	1505.08	1512.96	1380.45	1420.13	1573	1488.44	1400.91	1433.47	1249.97	1315.84	1448.88	NDUFB8
591.374	592.436	615.15	543.262	628.527	564.769	644.006	713.584	712.633	511.655	547.854	518.937	CKLF
721.437	660.961	807.101	711.457	746.889	721.948	800.742	724.018	707.473	825.319	824.996	849.522	SLC22A17
902.547	816.17	780.023	949.361	888.346	847.78	868.82	858.522	999.59	976.044	953.862	924.532	WDR35
364.75	405.135	433.073	457.268	346.885	347.37	167.461	171.279	161.383	327.503	333.853	324.311	OPRK1
861.993	911.675	970.722	790.014	855.099	875.496	655.419	600.475	660.592	798.52	741.103	865.804	GSN
2381.17	2373.48	2414	2276.74	2398.17	2396.1	2197.56	2257.84	2273.11	2457.34	2573.59	2698.98	ZG16B
569.803	540.161	576.713	536.024	537.817	541.075	607.587	548.941	535.586	652.284	642.857	613.532	RP11-504P24.8
671.472	820.481	655.493	665.268	886.132	784.998	660.857	654.366	668.268	833.49	892.74	824.535	KDM7A
168.029	181.41	143.604	175.03	125.679	174.575	141.789	122.432	113.934	115.946	136.537	121.096	CCDC74B
1746.65	1755.58	1727.95	1688.19	1704.63	1586.68	1976.5	2075.85	1975.85	1653.64	1622.36	1544.97	ARHGAP19
6508.72	6918.2	6546.41	6637.4	6444.27	5914.82	6213.85	6190.79	5746.5	7730.61	7130.82	7025.34	ZKSCAN1
2143.03	2395.26	2106.26	2118.5	2150.01	2353.34	2390.29	2201.7	2209.57	2516.15	2373.34	2476.19	TMEM8A
2497.19	2502.51	2559.44	2539.65	2530.97	2691.35	2610.05	2620.65	2595.82	2338.05	2381.77	2353.72	CTBP2
2244.3	2452.94	2543.66	2268.87	2486.79	2545.65	2931.08	2632.3	3001.9	2057.16	2213.15	2194.15	EFNA5
169.184	146.648	126.126	141.641	119.053	94.0834	109.508	110.514	109.494	207.646	188.163	183.9	PDIA2
1722.18	1731.41	1795.39	1765.03	1701.61	1800.56	1725.95	1690.66	1726.1	1818.88	1939.41	1911.33	SUOX
1212.47	1142.06	1145.92	1202.09	1159.18	1114.19	1270.24	1255.98	1312.48	949.644	1045.41	1140.59	CLDND1
659.71	601.673	707.353	689.077	729.117	846.657	656.551	663.978	637.431	772.934	742.585	754.673	SLC8B1
2745.6	2487.25	2701.56	2591.81	2454.16	2742.42	2791.46	2533.84	2509.61	2829.14	2852.49	3148.43	MOV10
483.675	525.365	586.459	517.737	600.015	517.183	548.391	524.12	579.088	606.56	599.423	650.176	PGS1
92.5159	78.3564	111.27	109.039	89.2919	116.694	153.317	119.571	133.366	109.125	151.14	125.762	FGFR3
1195.03	1046.13	1179.46	1055.57	1034.11	1035.42	934.946	972.16	1043.13	907.908	1108.18	991.418	MSRB1
207.968	252.406	269.267	209.341	151.289	196.32	212.423	181.552	206.455	217.304	161.019	184.279	TIAF1
3377.59	3258.52	3251.18	3315.19	3495.98	4080.82	3081.83	2948.3	2962.31	3634.48	3644.84	3716.56	FLOT2
716.915	812.535	807.999	739.398	748.286	738.475	769.854	861.409	651.352	662.61	680.079	661.219	FAM174A
7954.41	8735.02	8504.02	8950.56	8660.45	7939.94	9143.86	8772.22	9276.65	7965.34	7701.19	7430.13	SSR1
4981.51	4973.5	5299.5	5484.69	5448.34	5265.69	5558.03	5675.87	5556.78	5296.54	5415.66	5514.6	CMBL
1508.26	1378.08	1385.8	1279.52	1435.57	1484.12	1267.17	1372.99	1399.97	1230.31	1295.47	1289.44	OXLD1
870.779	894.683	823.135	860.795	858.45	927.599	871.916	920.924	902.484	960.142	887.495	1078.41	RSBN1L
741.682	649.567	707.823	851.453	778.333	694.136	802.836	809.426	756.295	946.32	750.24	773.829	STAM2
1339.66	1346.19	1451.29	1254.05	1283.13	1238.45	1404.51	1573.34	1466.69	1209.43	1334.14	1179.78	MGME1
2703.46	2707.04	2931.62	2731.13	2777.61	3111.59	2762.76	2701.24	2707.28	2237.89	2441.11	2730.49	MRPL4
2881.86	2435.75	2739.87	2792.24	2603.92	2888.45	2348.86	2500.79	2506.99	2978.5	3080.83	2897.31	DPP3
1077.15	1011.12	1133.93	1097.85	1079.59	1155.15	1289.41	1251.68	1277.91	1176.08	1170.6	1197.49	PDE9A
26907.4	24554.6	26305.4	25866.1	26163.7	32204.4	23210	21791.6	26443	27872.1	30162.3	31543.2	CANX
204.785	206.752	205.647	203.306	193.604	178.238	205.52	234.979	235.698	183.554	154.987	166.075	GPC3
111.956	110.141	107.184	111.469	110.677	129.417	105.294	97.545	107.857	70.318	86.8834	94.7894	KCTD21-AS1
993.007	934.333	994.076	951.232	938.023	985.688	1013.49	982.065	1132.19	1122.09	1026.72	1120.71	NPIPA7
1014.2	1012.65	981.522	970.571	1022.56	965.144	986.874	965.892	942.123	1092.35	1053.89	1160.48	BRD9
2574.56	2430.13	2543.17	2464.05	2471.53	2613.42	2317.69	2463.57	2652.82	2108.71	2444.83	2250.13	SLAIN2
513.515	524.552	600.068	491.617	533.767	573.75	622.17	545.645	649.753	433.192	511.418	441.745	CWF19L1
1441.21	1471.46	1429.07	1505.41	1632.11	1603.05	1513.12	1363.37	1401.08	1576.55	1579.71	1585.57	CAMK2G
895.785	856.848	863.798	948.495	914.421	859.349	597.52	580.579	633.619	936.613	972.425	997.148	ADRA2A
1573.47	1597.66	1581.41	1554.33	1540.84	1665.14	1474.73	1412.01	1473.52	1703.14	1659.61	1808.28	SETD1B
2290.7	2224.73	2371.73	2465.16	2147.41	2238.18	2787.15	2425.18	2772.07	1962.02	1924.67	2214.48	NUP50
326.299	381.312	330.079	363.275	339.839	260.163	408.764	463.243	392.581	289.668	214.979	309.163	PYGO1
1464.14	1499.65	1603.61	1485.93	1648.09	1597.72	1264.84	1475.42	1287.62	1257.01	1447.57	1335.33	POLD4
1456.1	1407.59	1512.48	1523.24	1393.91	1621.09	1370.34	1582.07	1532.71	1281.59	1276.79	1341.43	NUDCD2
565.967	562.999	615.039	617.743	533.47	480.131	627.365	694.195	676.754	791.06	652.322	631.583	ADAT2
184.182	213.458	168.485	179.345	162.881	131.863	197.715	187.089	166.317	152.439	158.509	129.924	CCDC110
622.231	599.61	572.656	622.555	574.422	485.995	680.136	743.29	684.786	570.62	468.812	477.713	MAGOHB
2949.54	2927.31	2963.71	2922.71	2887.58	2909.26	2818.89	2976.4	2939.07	2657.8	2747.45	2862.16	FEM1A
11369.1	11574.1	11125.4	12184.1	11607.7	10798.3	13864.5	13769.6	13224	12872.9	12274.5	11755	IDH1
289.446	355.596	323.008	325.99	295.858	241.669	468.514	452.624	411.791	454.858	374.482	362.835	KANSL1L
4583.46	4517.16	5025.85	4464.83	4461.5	5081.04	4174.95	4312.63	4393.88	4863.32	5480.4	5351.19	SLC12A7
301.203	254.359	334.351	283.614	281.574	341.714	355.814	276.201	295.91	341.427	385.687	375.888	BCORL1
2230.86	2330.1	2293.59	2267.4	2159.35	1881.45	2464.98	2400.8	2331.85	2185.65	2007.61	1940.2	FAHD1
3532.68	2993.49	3241.56	3414.66	3078.69	3822.25	2829.8	3174.6	3190	3663.69	3698.84	3754.4	BCL9L
232.616	217.97	227.244	219.655	159.787	231.918	305.279	242.198	307.241	162.358	182.144	185.987	MND1
867.151	916.992	948.375	930.128	840.907	757.983	1036.69	1032.57	1056.3	802.641	818.699	797.482	ORC6
1795.78	1761.86	1642.1	1585.08	1700.55	1758.96	1830.19	1676.07	1661.9	1857.39	1939.67	1934.92	USP32
10230.7	9838.04	10147.1	9443.34	9603.83	11517.5	12306.4	12450.9	14189.5	11031	11381.7	11581.3	ACSL3
1232.92	1211.83	1309.48	1275.23	1384.36	1455.54	1332.93	1310.93	1396.97	1001.82	1162.03	1170.99	SIVA1
572.334	588.315	671.989	576.348	635.575	679.068	604.672	478.76	577.138	731.684	706.486	714.915	NEIL1
4567.57	4563.78	4362.03	4514.18	4628.28	4768.24	4368.87	4179.12	4528.32	4711.41	4744.68	5073.67	VAT1
20916.7	21526.3	20379	21439.2	20526.1	18128	12380.7	12354.9	11813.2	24410.7	23568.1	21493.8	UGT2B17
2834.12	2829.85	2879.87	2914.82	2708.36	2853.55	2843.9	2887.27	2799.77	3074.99	2987.82	3053.58	PIGG
2728.8	2810.89	2777.6	2897.69	2843.06	2705.94	2652.7	2602.39	2780.88	2878.56	3003.22	3069.02	G6PC3
3914.96	3986.78	4299.31	3715.42	4034.02	4124.11	3782.61	4288.84	3927.52	4595.86	4452.02	4379.01	CHD8
1380.44	1440.14	1497.67	1389.82	1242.48	1312.85	1699.46	1567.45	1781.58	1309.82	1200.53	1346.21	ARHGAP11A
2772.8	2864.97	2593.79	2678.19	2397.68	2288.75	2899.55	2782.67	2973.53	2491.55	2608.94	2241.62	RP3-417G15.1
65.4209	77.3137	97.8466	115.151	84.326	81.7877	82.5888	74.3782	93.1921	114.79	124.322	97.8028	C21orf90
2720.54	2714.5	2849.59	2665.86	2763.31	2614.31	3173.53	3065.92	3105.99	2639.37	2511.72	2586.45	UCK2
699.03	641.098	757.886	603.94	702.721	668.246	561.685	535.499	536.718	547.721	607.42	656.397	PRKAG2
1460.36	1590.73	1660.18	1545.42	1564.11	1665.03	1649.99	1454.6	1684.64	1316.07	1326.33	1512.94	UFD1L
1712.03	1755.77	1811.02	1729.81	1803.99	1892.77	1424.08	1546.34	1580.91	1374.22	1445.5	1780.18	JUNB
3313.71	3337.78	3143.25	3232.78	3369.12	3576.08	3343.05	3205.91	3130.32	2899.53	2989.72	3122.01	AACS
2638.86	2630.17	2681.76	2574.94	2490.5	3043.73	3307.23	3036.6	3375.34	2253.03	2221.1	2545.52	ZWINT
6445.68	6590.83	6182.25	6222.36	5806.87	4777.44	9944.1	10224.4	9751.53	6058.25	5616.49	5162.58	MPC2
2203.1	2092.42	2278.55	2135.87	2314.49	1892.82	1811.12	2152.89	2119.07	1808.6	1916.4	2024.69	RP11-36C20.1
1381.64	1524.73	1564.37	1390.53	1342.85	1769.42	1374.06	1367.76	1378.69	1715.86	1686.97	1756.55	ERC1
401.143	351.618	383.484	428.003	380.552	386.22	419.949	350.925	386.66	444.933	456.477	428.06	LTBP2
10019.2	10204.4	9869.04	9706.78	9262.84	7934.65	12901.6	12998.4	12229.6	12002.3	11127.6	10488.7	PPAP2A
251.122	249.675	274.231	279.508	254.871	296.367	236.281	221.545	212.783	310.483	275.581	341.433	BFSP1
820.621	892.92	824.62	858.547	781.355	640.537	936.993	1014.14	874.226	829.865	631.537	629.426	EID2
176.531	154.329	143.513	146.27	138.676	132.286	90.3936	92.109	102.481	125.359	134.622	114.434	RP11-432J24.3
1370.34	1238.67	1336.17	1349.15	1341.76	1415.34	1201.05	1220.71	1208.43	1440.3	1440.38	1424.21	NPTXR
401.83	474.797	242.2	373.265	364.696	263.844	400.786	347.639	253.759	291.493	233.642	253.043	TMEM170B
103.997	135.29	111.337	83.5831	108.237	83.5488	103.445	121.883	116.741	99.8191	74.2273	84.769	CTC-444N24.8
7375.99	7373.1	7267.74	7758.25	7768.08	7668.3	7744.08	7867.01	7533.68	7613.62	7669.54	7785.97	FECH
1549.03	1621.3	1540.14	1633.14	1593.11	1412.14	1671.15	1642.04	1650.56	1467.19	1399.93	1413.56	NSL1
818.231	842.596	902.291	857.716	914.142	1016.82	789.76	794.238	787.422	968.757	942.284	962.839	JARID2
1827.34	1904.52	1824.18	1811.94	1718.31	1916.13	1884.01	1805.4	1979.13	2101.01	1985.33	1988.26	PDS5B
40849.5	38086.8	41580.8	42566.6	43241.6	46085.7	31176.3	32490.4	32581.7	41252	43210.6	46633.1	ST3GAL1
1981.91	1888.54	1989.65	1960.31	2065.98	2074.85	1912	1896.93	1863.22	1750.16	1844.03	1840	TSEN34
1855.16	1855.65	1941.41	2086.67	2137.74	2171.52	2111.68	1964.93	1956.08	2022.75	1993.78	2093.21	CCDC113
3065.27	3089.85	2925.2	3056.18	3000.49	2735.54	3208.62	3001.5	3096.88	3634.22	3347.83	3080.11	VEZT
966.183	1036.5	948.589	986.902	1237.89	1213.77	957.777	991.878	1124.19	1142.5	1100.58	1164.16	MICALL1
1194.39	1141.05	1195.36	1191.85	1214.97	1154	1124.11	1251.34	1263.85	1285.84	1345.91	1261.7	CAPN13
661.327	626.477	656.837	694.133	672.985	684.219	552.497	573.964	665.286	723.138	728.423	748.382	STAG3L3
236.297	255.847	217.886	256.563	248.839	256.48	218.823	212.239	254.108	260.997	271.038	330.977	SDHAP3
178.235	156.565	226.059	172.599	216.694	264.688	129.712	155.76	139.317	80.7845	107.729	184.924	TPGS1
1130.94	1134.22	1075.18	1137.44	1148.98	1094.54	986.909	971.879	998.851	1019.87	1019.06	1020.37	HACL1
620.833	660.175	696.138	617.466	593.049	604.46	518.872	562.893	529.064	573.689	601.543	582.472	ST3GAL4
4380.89	4139.38	4260.65	4315.69	4379.04	4888.48	3868.98	4185.34	3874.76	4418.31	4736.19	4892.46	ITFG3
2506.33	2337.97	2565.01	2420.62	2528.07	2689.61	2115.61	2109.07	2401.57	2550.49	2956.85	2803.59	HIP1R
361.66	357.674	299.253	312.312	370.79	309.298	266.529	382.294	326.234	425.237	418.898	411.912	FBLN2
448.2	477.623	500.652	432.432	439.419	345.108	511.975	494.437	461.846	422.066	421.047	358.498	NSMCE2
137.952	124.089	151.031	112.308	129.42	110.1	148.187	151.697	145.707	184.694	168.633	163.406	RP11-737O24.3
3712.85	3758.31	3642.75	3724.02	3717.87	4250.05	3796.91	3679.77	3735.36	3866.87	4032.05	4262.28	CLK2
1051.96	1045.64	923.707	819.741	832.532	920.901	1015.96	1077.28	1073.94	868.508	934.93	882.874	PFKFB3
2756.17	2905.91	2474.39	2691.63	2408.16	1879	2491.48	2823.4	2389	2550.24	2131.76	2065.57	JMJD1C
4344.7	4313.52	4342.11	4500.57	4266.58	4174.29	4525.63	4526.72	4345.55	4828.18	4544.57	4530.68	FAM115A
884.326	883.244	909.779	932.473	879.257	913.201	783.91	748.309	775.668	809.605	804.953	820.576	DNMBP
5385.23	5229.24	5205.3	5058.11	5342	5087.57	5156.47	5234.67	5518.39	4576.1	5101.13	4975.29	CYC1
7026.71	6990.98	7080.41	6831.25	6512.59	6462.44	9035.83	8998.27	8936.32	7730.78	7381.37	7225.18	SAT1
3148.18	3026.67	3225.74	3021.08	3299.78	3432.87	3160.04	3081.4	3006.93	3285.79	3584.98	3399.18	C16orf62
1804.75	1836.98	1732.59	1595.11	1882.4	1627.32	2016.28	1732.15	1614.01	1948.27	2362.88	1953.07	PCNT
53951.2	53002.9	51547.9	53126.3	51915.3	52023.8	64417.1	63461.2	63060	55924	57030	53622.7	MT-ND5
2063.19	2146.11	2114.42	2138.14	2090.86	1981.93	1921.66	1955.49	1916.27	1989.5	1854.43	2002.4	TLE1
1570.59	1611.34	1623.61	1572.49	1614.19	1499.46	1646.74	1679.47	1614.76	1601.85	1338.84	1388.73	NDUFB6
934.908	963.834	1033.47	928.843	1081.23	1126.7	919.238	958.171	988.262	1055.2	1114.98	1151.01	GNPTG
634.984	614.195	636.835	554.102	548.731	535.127	693.399	617.05	699.525	594.099	509.127	554.659	MLTK
239.455	219.47	273.988	159.898	211.963	251.642	149.647	202.827	232.589	121.874	162.297	226.754	LRRC26
2513.4	2304.82	2477.48	2161.71	2473.33	2690.06	2273.37	2006.81	2253.78	2623.17	2786.88	2858.87	EMC1
2359.93	2426.38	2495.78	2561.02	2550.14	2892.93	2741.27	2554.49	2696.59	2514.05	2682.65	2854.94	PPP1R9B
4110.96	3998.37	4276.77	3901.91	4131.81	4311.3	3975.81	3873.53	4123.43	4349.73	4674.44	4396.79	AGPAT6
2156.31	2178.76	2057.13	1930.36	1895.9	2257.09	2099.86	2067.75	2021.75	1659.71	1837.69	2097.92	SLC25A22
374.383	337.994	409.427	380.478	384.4	402.431	326.732	398.621	360.461	425.093	432.214	459.451	RCE1
5132.65	5027.4	5309.79	5186.14	5336.33	5661.18	5295.72	5248.29	5579.68	5572.04	5342.89	5753.66	LETM1
2023.88	2073.42	2061.24	1935.89	1930.14	2160.24	1835.94	1817.06	1911.98	2172.57	2187.49	2385.9	CHPF2
2533.74	2705.07	2452.47	2566.23	2405.54	2174.46	3079.02	2983.3	3121.6	2456.37	2339.99	1967.27	CKAP2
1108.96	1207.16	1116.85	1109.38	1049.91	1104.36	1132.83	1108.29	1172.53	1086.19	991.509	1034.21	RPGRIP1L
176.151	153.62	150.529	126.505	138.986	131.768	159.473	159.217	159.292	135.037	116.763	133.155	HES1
1118.22	1269.21	1213.12	1215.48	1262.34	1313.12	1228.23	1108.44	1075.28	1285.14	1464.96	1307.28	STAG3L5P-PVRIG2P-PILRB
786.104	750.843	671.684	859.54	900.961	1028.42	856.464	878.721	864.698	781.83	812.271	994.344	SEMA3C
17625.7	17345.6	19189.7	17246.8	18584.7	20677.2	16877.9	17428.3	17694.4	14186.8	15464	17956.6	PFN1
377.864	374.844	292.544	430.572	312.004	314.089	389.574	417.512	403.957	502.048	443.324	374.563	EOGT
108.57	143.457	125.166	101.676	156.357	103.982	206.629	175.359	169.099	91.9674	73.0328	105.191	RDM1
1482.25	1567.85	1432.69	1648.75	1520.85	1436.06	1506.42	1606.58	1571.31	1708.6	1627.53	1611.42	UTP20
2563.04	2443.29	2445.02	2305.4	2398.88	2302.97	2300.85	2419.38	2345.64	2226.26	2320.72	2383.87	TRAPPC3
529.618	496.091	495.41	502.414	471.435	438.681	489.276	511.41	498.564	571.47	613.186	547.99	SLC15A4
236.368	269.714	305.481	249.547	276.076	279.144	287.05	265.765	348.563	335.699	322.107	333.884	TMEM53
6148.78	6025.76	6338.33	6090.57	6246.83	5853.51	5929.44	6409.38	6305.56	5524.38	5540.2	6059.32	RPL14P1
2999.83	2853.97	2892.48	2826.05	3121.24	2768.11	3103.53	3234.11	3004.78	3236.36	3216.21	3066.66	SLC11A2
814.812	804.797	797.971	816.418	799.794	702.935	899.818	876.055	808.43	766.908	686.988	681.619	EED
942.02	984.398	872.135	959.559	945.299	767.264	827.271	894.464	839.925	743.507	852.918	822.605	ATG7
142.45	157.337	140.912	129.917	151.082	145.216	126.543	148.864	141.693	182.227	173.615	187.552	CTC-429P9.3
1073.14	1087.29	1030.52	977.536	1051.81	1065.28	832.774	858.729	915.165	1157.41	1182.86	1168.58	RP11-206M11.7
899.587	931.567	908.253	894.3	850.473	919.009	697.87	748.624	751.562	823.457	854.413	803.735	DPYSL2
223.728	220.476	227.042	230.764	267.224	252.633	245.032	240.047	208.533	282.027	283.046	242.665	C10orf12
13806.4	13869.3	13953.2	14140.9	13860.5	12834.8	13608.6	14025.7	13251.6	12800.4	12911.9	13308.1	HNRNPL
403.47	457.715	446.301	447.453	419.161	464.481	441.88	412.01	427.326	500.43	457.546	554.827	LMF1
2253.48	2115.16	2221.13	2154.13	2331.83	2163.97	2057.69	2109.42	2096.8	2065.33	2003.3	2043.84	WBP1L
1275.72	1274.14	1304.36	1281.03	1284.99	1247.35	1134.96	1162.57	1182.8	1139.91	1173.24	1232.06	RP4-758J18.2
1305	1285.73	1334.2	1304.24	1319.33	1407.1	1230.2	1249.59	1231.79	1145.79	1181.13	1263.18	DCAKD
8166.62	7841.77	8234.75	8331.01	8473.41	9042.43	8248.04	7455.44	8215.24	8215.4	9085.73	9205.66	AP3D1
982.653	959	938.466	1011.37	1010.48	1048.49	950.078	834.175	878.211	1000.12	1131.68	1071.95	GALNS
2580.69	2409.15	2654.61	2337.59	2420.65	2596.99	2234.69	2368.79	2502.33	2093.93	2190.4	2515.47	MRPS26
399.998	404.723	432.349	417.155	409.014	503.406	484.477	378.531	372.849	478.792	477.085	531.417	AC006483.1
110.988	149.32	146.128	163.532	130.786	146.211	186.805	193.523	169.318	186.872	176.134	155.762	GSTA2
5736.7	5915.7	5875.24	5889.24	6096.51	6120.6	6041.02	5990.78	6151.7	5972.18	6187	6389.23	APMAP
1052.58	1016.26	905.323	909.317	925.003	945.291	914.972	932.602	1019.35	895.369	878.273	880.586	IFT81
3044.04	2858.29	2883.9	2544.5	2504.96	2795.08	2760.14	2669.77	2816.92	2887.66	3328.16	3740.79	SGSM2
1334.61	1432.67	1548.74	1472.87	1538.05	1816.88	1167.11	1099.24	1507.56	1648.99	1577.42	2005.42	ERAP1
124.413	131.538	117.153	154.96	127.058	113.602	63.8934	67.6431	63.4603	104.044	91.2581	89.243	LRRC31
5691.95	5592.85	5347.86	5622.18	5612.05	5707.26	5175.02	4868.9	4806.44	6020.59	5814.77	5875.06	GLG1
900.211	847.912	871.872	871.226	971.664	872.582	791.079	830.081	814.128	922.441	989.671	997.166	HIST1H2BD
666.128	638.181	717.787	620.006	612.592	661.503	664.113	715.569	716.657	727.015	780.881	759.852	CPT1B
5476.12	5449.14	5285.58	5717.36	5708.91	5447.22	5847.37	5784.69	5666.5	5734.76	5629.77	5743.24	SLC7A1
1058.6	1072.11	1034.03	963.176	1091.58	1158.31	1007.84	1023.09	976.612	1168.97	1205.21	1153.51	SARS2
2042.97	1965.28	2011.17	2014.2	2081.37	2200.94	1943.34	1869.17	1969.16	2131.76	2207.92	2154.31	SAT2
4411.06	4395.07	4256.29	4197.18	4052.07	3533.31	4168.32	4427.61	4328.86	3978.58	4142.36	3694.18	TXN
5447.96	5422.82	5509.62	5509.65	5552.99	6102.84	5451.48	5282.73	5450	5591.42	6021.18	6046.34	AP1M2
1067.65	1214.49	1037.23	1179.39	1152.8	903.487	1420.26	1407.41	1186	1505.66	1250.28	1214.78	MAN2A1
3081.56	3094.55	3199.39	3049.38	3351.73	3794.43	3189.02	3057.25	3359.18	3532.3	3265.89	3757.22	DVL3
1263.97	1251.85	1168.57	1123.25	1278.63	1192.03	1216.94	1199.87	1276.59	1000.84	1063.62	1201.17	RNF126
359.179	408.871	447.056	390.657	403.62	411.78	384.685	380.53	389.426	302.957	361.098	366.608	CTD-2256P15.2
1073.1	1128.7	1170.94	1237.1	1152.72	1136.91	1093.21	1183.77	1012.57	1069.94	944.061	982.693	RBMXL1
1007.23	995.108	1009.4	1045.87	986.099	792.761	1028.13	1108.62	1014.95	1292.82	1205.54	1030.54	MIR3916
63.7896	98.3933	105.331	81.4223	114.539	131.088	76.2966	105.172	99.8122	146.598	109.352	129.561	IPCEF1
3013.91	3054.15	2976.69	3212.01	2950.6	2879.71	2991.66	2947.75	3039.79	3217.91	3338.11	3183.92	RABGAP1
395.6	453.969	471.357	406.708	395.645	339.407	398.928	403.218	384.406	375.677	408.941	330.169	NLGN4Y
1385.2	1327.95	1471.64	1391.12	1451.64	1573.33	1550.93	1360.46	1416.22	1520.9	1511	1638.16	PLOD3
995.929	968.716	936.051	932.519	858.924	910.236	1004.77	957.939	949.032	902.815	890.071	836.866	MAD2L1BP
440.606	409.479	437.1	425.195	462.616	346.59	509.771	504.42	522.788	426.443	316.836	314.337	LIN9
5105.61	4989.28	4959.61	5103.05	5075.78	4822.88	5542.36	5716.43	5361	5554.78	5358.51	5167.78	ASAH1
2822.57	2714.05	2867.63	2708.55	2614.91	2531.38	2467.17	2685.26	2627.58	2429.07	2621.79	2682.26	OST4
375.294	368.519	357.336	350.659	391.112	338.801	380.871	410.283	360.876	286.636	324.21	333.36	VASH2
251.756	266.06	234.058	254.139	230.328	293.713	237.947	250.826	240.875	256.383	401.849	297.474	FAAH2
12574	12510.4	13011.3	12357.6	12804.4	12986.1	12725.2	12911.3	13298.3	11548	11908.6	12438.3	EIF5A
2145.04	2198.28	2127.52	2174.76	2141.22	2220.39	2211.48	2109.57	2140.78	2067.36	1923.55	2033.4	CASP2
1388.8	1441.03	1408.21	1374.76	1241.75	1420.65	1227.34	1188.73	1273.08	1244.18	1340.63	1263.33	OCIAD2
484.478	590.511	520.555	555.208	495.691	526.817	557.789	518.754	532.185	452.932	441.593	484.557	SAMD13
1250.56	1168.48	1270.66	973.912	1116.13	1355.7	1137.03	1084.83	1138.86	976.231	1051.89	1124.16	TPI1P1
1922.83	2168.9	1852.26	2005.6	2040.54	2164.65	2303.52	2088.5	2062.14	2202.08	2345.7	2094.31	DENND5A
4735.92	4363.48	4886.07	4816.67	4485.78	4831.43	3964.93	4240.2	4519.33	5046.25	5135.88	5119.54	ARHGAP35
1105.53	1130.44	1185.66	1193.8	1243.66	1199.51	1194.03	1193.72	1220.9	1231.41	1201.38	1293.86	FAM155B
1064.38	1068.46	1088.29	1149.16	1061.9	1181.11	1146.07	1109.49	1144.33	958.825	977.374	1003.28	DTD1
404.741	421.873	397.247	380.53	465.467	384.874	441.969	381.222	376.33	453.486	499.981	480.487	CLUHP3
701.526	789.013	759.402	668.724	639.69	746.231	794.977	664.105	818.682	618.979	510.233	732.368	ERF
1837.9	1882.07	1786.78	1875.19	1879.6	1700.79	1835.7	1833.85	1834.03	1744.37	1603.9	1706.09	ZBED4
1054.84	972.096	1001.24	973.024	922.312	948.865	1130.77	1106.26	1170.99	921.527	938.462	902.836	FAM101B
2466.03	2771.39	2527.12	2234.26	2157.86	2395.85	2879.35	2666.27	2685.9	2729.79	2876.53	2912.71	MTOR
329.475	275.595	240.092	260.746	294.285	267.552	218.92	278.195	267.351	393.443	318.267	336.978	RP11-197N18.2
245.255	226.134	243.309	217.32	193.117	223.025	306.829	238.67	317.552	271.788	263.928	364.026	PLCH2
3485.75	3444.44	3426.63	3459.18	3633.69	3789.55	3503.73	3282.25	3364.53	3620.04	3645.63	3881.54	CSNK1E
3688.51	3564.55	3650.85	3565.73	3430.91	3401.29	3451.21	3451.04	3568.14	3366.52	3443.39	3471.33	PSMB3
380.863	376.348	394.173	355.744	366.353	385.369	399.391	411.473	397.918	352.344	304.212	343.576	BCL2L12
510.312	529.072	565.003	514.179	568.034	668.454	540.723	534.918	615.686	397.18	463.298	486.139	HMGN2P5
158.158	219.221	132.208	166.013	181.161	140.22	138.508	190.448	275.579	324.232	173.507	268.509	DYX1C1-CCPG1
9865.42	9622.78	9912.1	9391.34	9928.94	10082.7	9550.71	9349.76	9750.89	8521.03	9172.02	9621.59	U2AF2
3491.38	3388.45	3542.14	3747.18	3328.04	3759.18	3524.12	3457.16	3397.08	4195.49	3770.28	3555.32	SPG11
905.88	933.686	1020.47	932.823	1011.77	1092.58	870.237	892.131	908.503	781.131	815.981	918.623	HSPBP1
152.939	170.368	147.882	148.997	139.814	143.225	151.638	133.049	134.566	192.66	176.117	207.696	DNAH10OS
5112.13	5089.17	5075.44	4925.74	5146.67	4971.31	5050.21	5279.8	5286.04	4819.02	4731.29	4910.31	AK2
2115.92	2143.43	2182.95	1984.55	2045.45	2216.24	2033.09	2106.37	2172.05	1822.66	1829.61	2144.61	SMCO4
155.752	109.256	120.157	183.996	143.145	159.067	138.716	164.573	148.104	151.872	164.803	179.703	SPSB1
6711.2	6686.07	6753.5	6935.36	6852.78	7352.88	7958.01	7917.5	7755.39	6201.09	6428.97	6432.91	CKAP5
1759.81	1692.22	1796.85	1772.21	1703.44	1800.22	1671.98	1640.53	1613.18	1961.08	1840.62	1861.93	ZNF318
2053.86	2149.46	2175.62	2160.44	2161.45	2073.66	2243.29	2507.31	2416.98	1948.26	1945.5	1989.79	UNG
2273.15	2179.5	2234.8	2295.42	2238.42	1990.76	2244.29	2497.4	2240.82	2010.73	2054.36	2003.75	UBA3
4711.31	4482.22	4721.99	4259.68	4618.7	4960.08	4238.67	4453.54	4478.68	3826.26	4024.21	4615.34	CSTB
596.579	619.518	624.169	588.15	556.102	586.992	529.878	574.731	549.628	539.488	525.536	573.986	MYLIP
185.275	176.381	166.152	170.802	178.15	164.111	134.565	167.475	157.737	201.943	232.723	209.817	GS1-124K5.11
7374.3	7461.78	7687.82	7259.19	7265.81	7322.18	6905.48	7126.63	6782.99	6739.53	7265.07	7218.09	SOD1
4275.29	4180.01	4325.92	4324.55	4568.7	5057.63	3984.83	4063.11	4204.52	3628.09	3792.86	4160.24	JUN
2598.63	2542.23	2604.47	2522.56	2661.42	3043.05	2437.2	2354.02	2379.06	2702.12	2928.36	2932.61	RPS6KA2
6045.13	6102.39	5427.25	5366.83	5411.83	6274.82	5809.2	5288.93	5360.22	6478.87	6172.49	7030.81	TLN1
1762.66	1771.74	1839.03	1733.03	1835.68	1747.01	1406.84	1460.16	1375.87	1999.59	2025.32	1826.46	KIAA0513
5719.11	5786.6	5738.18	5123.33	4658.83	4859.95	5408.35	5626.94	5475.02	6652.57	5699.02	6481.7	RNF213
1431.74	1556.52	1622.39	1550.04	1528.17	1734.23	1412.75	1354.08	1439.93	1587.54	1762.32	1801.3	MEGF8
6309.21	6281.09	6126.44	6540.19	6531.88	5655.59	6587.92	7149.12	5702.77	5913.69	5283.3	5334.76	MAL2
1378.24	1569.22	1268.64	1581.16	1634.78	1352.53	1430.62	1392.66	1445.95	1428.97	1802.52	1679.3	NEO1
1272.33	1241.79	1120.82	1210.53	1332.85	1263.37	993.349	1062.27	1123.91	1352.41	1311.97	1375.34	LMAN2L
1345.43	1306.32	1145.97	1320.31	1466.29	1035.25	1468.39	1460.56	1386.08	1663.93	1454.85	1383.59	RNF13
3986.54	3999.14	3916.68	3916.94	3809.44	3776.34	4011.48	4024.33	4050.11	3605.05	3820.77	3817.56	VDAC3
642.957	685.604	652.315	658.428	638.533	672.586	601.576	681.662	656.434	580.324	581.69	605.3	C1orf210
5431.03	5676.28	5757.13	5353.57	5637.99	5565.13	4977.93	4880.6	5165.46	4829	5313.46	5457.07	AES
398.836	381.648	342.713	393.718	365.423	384.467	341.748	275.964	317.191	434.782	453.978	420.844	RP11-279F6.1
103.711	156.431	114.764	112.833	100.561	131.452	97.8636	102.477	99.0031	98.9911	103.577	72.0633	SPATA17
140.041	111.025	164.905	190.693	139.095	202.889	118.296	147.272	151.567	273.154	131.337	199.349	RP11-34P13.13
248.45	253.039	307.998	226.399	252.007	247.677	235.713	209.691	230.847	307.149	447.604	284.408	C1orf95
206.61	223.904	211.517	209.538	231.767	240.069	256.716	249.157	255.747	163.108	190.392	180.696	ANG
4042.4	4053.63	4126.83	4085.27	4053.98	4187.59	3871.5	3807.5	4000.71	3823.41	3663.17	3984.16	AKT1S1
1303.46	1385.33	1509.74	1448.6	1500	1541	1621.15	1677.22	1549.13	1550.27	1524.04	1542.93	QTRTD1
1617.7	1593.82	1756.84	1464.12	1578.47	1731.98	1629.89	1609.36	1649.69	1398.18	1498.11	1563.21	AIP
533.019	512.724	535.394	554.221	573.787	580.117	328.119	326.389	360.676	585.28	630.283	569.433	ABCG1
7424.62	6919.93	7934.22	7039.49	7560.09	8674.02	6322.54	6085.79	6385.72	7369.73	8825.09	9357.85	PLEC
3269.07	3415.46	3160.14	3262.7	2916.36	2712.74	3417.86	3416.24	3399.5	3124.29	2991.74	2750.32	MDH1
118.75	130.697	124.65	100.687	171.24	141.353	125.655	121.106	117.323	140.325	231.561	152.263	RP11-574K11.31
2282	2357.52	2462.82	2375.05	2452.79	2453.48	2424.49	2331	2268.19	2285.62	2188.79	2100.76	MIEF1
118.033	102.719	111.243	134.552	159.855	129.298	115.935	126.833	121.203	117.108	178.517	138.033	LINC00898
1404.39	1414.02	1316.01	1231.94	1225.55	841.458	1234.34	1216.03	1038.18	1193.21	1217.86	985.423	CXCL10
157.306	165.353	150.474	140.819	140.932	179.034	167.728	182.358	187.14	205.447	210.108	172.713	ST13P15
245.579	197.758	185.885	223.795	232.284	273.451	194.442	176.661	223.752	241.752	250.944	294.555	LARGE
1869.58	1928.19	1882.85	1860.61	1729.48	1799.08	1946.15	1930.55	1938.95	1838.73	1752.32	1670.28	POLR2D
1098.12	1192.95	1168.62	1131.05	1097.83	1095.47	1388.57	1356.46	1299.76	1292.16	1292.08	1201.21	PITHD1
7682.6	7173.32	7298.79	7926	7193.08	8947.83	8558.94	8290.76	8782.19	8477.58	8233.36	7861.55	OXCT1
4044.17	3950.57	4375.04	3886.2	3958.22	4277.17	3985.01	4381.5	3826.28	4288.4	4537.85	4898.75	TACC2
699.456	676.181	661.715	670.73	668.023	705.426	718.737	711.1	762.625	759.401	714.845	788.828	AGFG2
453.575	446.97	513.804	474.99	460.557	513.895	408.845	448.975	437.543	484.947	625.916	546.698	GGT7
428.843	487.873	430.054	443.905	413.473	471.582	314.813	258.388	259.953	512.529	491.846	571.388	TMEM59L
381.515	351.167	416.342	338.1	371.301	411.875	316.631	332.024	348.747	296.417	296.765	366.153	FAM207A
174.965	215.075	183.552	226.124	209.461	197.331	230.04	233.257	242.716	249.106	217.839	221.701	ZNF891
326.86	254.902	273.61	298.553	333.076	349.941	309.737	348.479	317.927	407.02	313.115	322.174	PPM1L
258.745	280.159	279.216	199.622	270.452	262.345	188.278	183.814	164.088	204.881	232.336	229.711	TSNARE1
136.534	139.44	135.079	142.76	139.025	147.971	113.563	120.721	135.463	101.935	101.256	122.315	ZSCAN16-AS1
196.05	249.246	178.541	174.597	291.102	166.684	183.954	176.456	191.496	147.499	158.64	154.628	IRS1
1107.37	1061.05	1050.4	1045.99	1095.67	1081.7	997.139	1096.49	1042.88	1255.44	1094.13	1209.32	KIAA1432
725.149	748.289	699.154	713.594	622.956	579.39	913.387	936.844	961.839	657.872	674.988	556.089	ERCC6L
7546.39	7616.1	7483.32	6662.87	7149.23	7819.59	7649.06	7222.11	7639.59	6422.7	7067.01	7168.49	GLUL
3265.8	3212.95	3168.51	3077.85	3079.74	3434.23	2984.11	3026.38	3029.86	3279.12	3491.3	3788.81	SUN2
2360.16	2464.36	2455.25	2311.78	2292.05	1857.89	2474.13	2468.83	2371.65	2350.24	2096.19	1965.01	COPS8
136.333	104.224	120.036	124.466	125.15	132.285	92.3965	118.161	121.197	83.5687	91.8396	100.664	RP11-872J21.3
198.334	181.29	177.173	176.69	163.683	190.805	208.134	212.638	224.145	236.623	220.566	211.158	DENND2C
3118.38	3068.64	2962.58	3165.55	3088.67	2578.24	3346.46	3536.12	3089.69	3647.19	3313.98	3333.86	DDI2
818.365	788.051	770.432	747.539	750.377	764.552	750.886	751.102	733.269	719.764	730.926	709.962	FAIM
[truncated: 16,958 more rows]

## Sheet: siPIP4K2A stats
Statistical analysis of diffeentially expressed genes between NT and siPIP4K2A (both in CS)
baseMean	log2FoldChange	lfcSE	stat	pvalue	padj	gene_name
568.323	-1.7611	0.129543	-13.5947	4.3024e-42	5.62581e-38	PIP4K2A
38021.8	0.323771	0.0272465	11.883	1.45062e-32	9.48416e-29	KLK3
24339.6	-0.556789	0.0480183	-11.5954	4.3501e-31	1.89606e-27	LDHA
209.887	-1.60643	0.141569	-11.3474	7.64222e-30	2.49824e-26	NDUFA4L2
6678.41	0.370612	0.034771	10.6586	1.58888e-26	4.15524e-23	SLC22A23
4061.75	-0.568355	0.0552384	-10.2891	7.88846e-25	1.71916e-21	RRM2
12101.7	0.348484	0.0339428	10.2668	9.94489e-25	1.85771e-21	NPC1
1615.01	0.5008	0.0505008	9.91667	3.52303e-23	5.75839e-20	PCAT1
6568.82	-0.323237	0.0328272	-9.84662	7.08885e-23	1.02993e-19	TMX2
7149.68	0.368665	0.0378803	9.73237	2.19426e-22	2.86921e-19	TMPRSS2
4175.31	-0.363329	0.0388708	-9.3471	9.00817e-21	1.07083e-17	BNIP3
3265.54	-0.417115	0.0466147	-8.94814	3.6152e-19	3.93937e-16	HMGB2
3333.27	-0.404275	0.0466488	-8.66636	4.46156e-18	4.48764e-15	RSAD2
9780	0.330329	0.0409441	8.0678	7.15751e-16	6.68511e-13	KLK2
2410.53	0.35753	0.0451214	7.92374	2.30473e-15	2.00911e-12	FAM118A
28053.4	-0.569105	0.0721839	-7.88409	3.16828e-15	2.58928e-12	PTMA
86823.2	-0.272289	0.0355722	-7.65455	1.93991e-14	1.49213e-11	GAPDH
949.694	-0.510221	0.0673656	-7.57391	3.62153e-14	2.63084e-11	LDHAP4
31938.8	-0.233956	0.0310592	-7.53256	4.97549e-14	3.42418e-11	TUBA1B
1730.46	0.513404	0.071943	7.13626	9.59075e-13	6.27043e-10	MICAL1
5930.68	0.251186	0.0352361	7.12864	1.01366e-12	6.31169e-10	TM7SF2
4894.81	0.298096	0.0420781	7.08436	1.3969e-12	7.95897e-10	SLC25A37
1584.44	-0.378009	0.0533605	-7.08406	1.39994e-12	7.95897e-10	MORF4L1P1
2961.19	0.381878	0.0545201	7.00435	2.4814e-12	1.35195e-09	TMC4
9326.69	-0.277833	0.0399169	-6.96029	3.39582e-12	1.77615e-09	OASL
6417.91	0.368936	0.0547585	6.7375	1.6113e-11	7.80346e-09	HERC3
6673.86	-0.378978	0.0562479	-6.73764	1.60985e-11	7.80346e-09	MCL1
16694.7	-0.239179	0.0355934	-6.71974	1.82052e-11	8.50184e-09	PGK1
788.764	-0.599682	0.0894364	-6.70512	2.01237e-11	9.07372e-09	PTMAP2
1096.92	-0.503059	0.0751486	-6.69418	2.16884e-11	9.45326e-09	ASF1A
2764.26	-0.382666	0.0573924	-6.66753	2.60145e-11	1.09731e-08	TK1
8966.38	-0.274309	0.0411762	-6.66182	2.70457e-11	1.10516e-08	FUS
7303.56	0.19966	0.0303037	6.58864	4.43882e-11	1.75837e-08	C1orf116
4299.19	-0.369363	0.0560981	-6.58424	4.5721e-11	1.75837e-08	ALCAM
1884.9	-0.532792	0.0815294	-6.53497	6.36202e-11	2.37685e-08	AASDHPPT
18457.9	0.240123	0.0369405	6.50028	8.0171e-11	2.91199e-08	USP54
25232.1	0.240752	0.037119	6.48596	8.81702e-11	3.11598e-08	RDH11
45646.7	0.173413	0.0270235	6.41712	1.38874e-10	4.53979e-08	DHCR24
2826.94	0.323462	0.0503683	6.42193	1.34556e-10	4.53979e-08	DIP2A
1767.31	0.404812	0.0630741	6.41804	1.38041e-10	4.53979e-08	CLEC7A
5553.13	0.222383	0.0354839	6.26716	3.67698e-10	1.14477e-07	NUP210
1803.85	-0.312484	0.0498437	-6.26928	3.62731e-10	1.14477e-07	TCF19
3799.11	-0.225978	0.036239	-6.23576	4.49596e-10	1.36719e-07	TPX2
5266.95	0.220642	0.0355268	6.21059	5.27858e-10	1.5687e-07	COG4
4806.16	0.26329	0.0426527	6.17289	6.70534e-10	1.94842e-07	KCNMA1
1491.08	-0.314185	0.0510827	-6.15051	7.72357e-10	2.19551e-07	KLF4
1064.78	-0.57675	0.0938689	-6.1442	8.03656e-10	2.23587e-07	PTMAP5
66687.3	0.163384	0.0268923	6.07551	1.23598e-09	3.36701e-07	HSPA5
36494.1	-0.180646	0.0299544	-6.03069	1.63264e-09	4.28256e-07	ENO1
4506.22	0.288774	0.047888	6.0302	1.63756e-09	4.28256e-07	SYT7
2943.22	0.309747	0.0517521	5.98521	2.16111e-09	5.54092e-07	SPATA13
4363.66	0.303734	0.0515856	5.88796	3.90985e-09	9.83177e-07	PEG3
2590.07	0.236009	0.0402104	5.86936	4.37477e-09	1.07933e-06	TSC22D3
2363.82	-0.329378	0.0564838	-5.83137	5.49754e-09	1.31379e-06	KRT10
1169.43	-0.389443	0.0667941	-5.8305	5.52605e-09	1.31379e-06	CCNB2
6473.36	0.263338	0.0452109	5.82465	5.72311e-09	1.33635e-06	AL589743.1
2523.76	0.285947	0.0491537	5.81741	5.97653e-09	1.37069e-06	ECHDC2
1261.93	-0.379388	0.0652481	-5.81455	6.07984e-09	1.37069e-06	REEP4
1511.73	0.298871	0.0515827	5.79401	6.87243e-09	1.52312e-06	HSF4
139.791	-1.26677	0.218881	-5.78748	7.14506e-09	1.55715e-06	PLOD2
8567.62	0.244485	0.0422985	5.77999	7.47047e-09	1.60137e-06	STAT3
22897.4	0.203696	0.0354449	5.74685	9.09208e-09	1.91755e-06	PTPRF
5946.32	0.33744	0.0589306	5.72605	1.02795e-08	2.13357e-06	GOLGA3
15063.7	-0.211172	0.0370797	-5.69508	1.23311e-08	2.51941e-06	PGAM1
2221.72	0.269972	0.0474308	5.69192	1.25617e-08	2.52704e-06	ADCY6
7784.05	-0.221422	0.0389608	-5.6832	1.32197e-08	2.61911e-06	DDIT4
6254.15	-0.273595	0.0482036	-5.67582	1.38025e-08	2.69376e-06	IFIT1
765.755	0.585925	0.103325	5.67068	1.42235e-08	2.7351e-06	MYO15B
3238.89	-0.249497	0.0443402	-5.62687	1.8351e-08	3.47765e-06	BTG2
2237.9	0.352284	0.0627084	5.61781	1.93393e-08	3.61258e-06	ZFHX3
1732.61	-0.33206	0.0595058	-5.5803	2.4011e-08	4.42209e-06	HMGB3
28157.2	-0.198929	0.0357964	-5.55725	2.74059e-08	4.97722e-06	HNRNPA2B1
4010.98	-0.382373	0.0695707	-5.49617	3.88122e-08	6.95217e-06	ATP1B1
6016.15	-0.24056	0.0442634	-5.43474	5.48772e-08	9.69696e-06	HNRNPA0
17437.8	-0.171057	0.0315879	-5.41525	6.12021e-08	1.053e-05	EIF1
2911.64	-0.255091	0.0470997	-5.41597	6.09573e-08	1.053e-05	BIRC5
10941.5	0.273483	0.0506876	5.39547	6.83436e-08	1.1606e-05	LCP1
1219.3	-0.369475	0.0687313	-5.37565	7.63056e-08	1.2792e-05	UBE2C
10087.5	0.184127	0.0346257	5.31763	1.05125e-07	1.71826e-05	SREBF2
3801.72	-0.238182	0.0447733	-5.31973	1.03921e-07	1.71826e-05	CCNB1
4538.82	-0.216874	0.0408987	-5.3027	1.141e-07	1.84193e-05	IFIT3
17678.6	0.128567	0.0244802	5.25188	1.50558e-07	2.40085e-05	PDIA6
14062.3	0.223388	0.0426028	5.24352	1.57545e-07	2.482e-05	NKX3-1
764.731	-0.378057	0.0724643	-5.21714	1.81703e-07	2.82851e-05	NRARP
6771.12	0.235604	0.0451887	5.21377	1.85037e-07	2.84653e-05	SPATA20
1601.44	0.279847	0.0537167	5.20968	1.89162e-07	2.87614e-05	ZC3H12A
2697.88	-0.282073	0.0544321	-5.18211	2.19395e-07	3.29748e-05	H1F0
665.027	0.436962	0.0843941	5.17764	2.24712e-07	3.33901e-05	AZGP1
1360.33	-0.298607	0.0579865	-5.1496	2.61038e-07	3.81807e-05	CKS1B
432.385	-0.50702	0.098482	-5.14835	2.62792e-07	3.81807e-05	HOXC13
26092.2	0.248365	0.048317	5.14033	2.74252e-07	3.91884e-05	SRRM2
1744.74	-0.281204	0.054716	-5.13933	2.75722e-07	3.91884e-05	UBE2T
2507.72	0.267068	0.0521004	5.12603	2.95915e-07	4.11636e-05	KIFC2
1763.92	0.389993	0.0760622	5.12729	2.93946e-07	4.11636e-05	RAB3B
3271.58	-0.271729	0.0531898	-5.10867	3.24435e-07	4.4656e-05	NDRG1
4383.05	0.217652	0.0427212	5.09471	3.49282e-07	4.72519e-05	SGPL1
1616.2	-0.330332	0.0648715	-5.09209	3.54136e-07	4.72519e-05	PTTG1
2957.67	0.397674	0.0780678	5.09395	3.50677e-07	4.72519e-05	NFAT5
8775.7	0.176144	0.0348075	5.06053	4.18098e-07	5.46704e-05	CPT1A
2473.25	-0.301347	0.0595276	-5.06231	4.14209e-07	5.46704e-05	MYBL2
3386.45	0.299814	0.0592846	5.05719	4.25471e-07	5.50837e-05	NBEAL2
2272.77	0.221104	0.0439651	5.02908	4.92846e-07	6.3181e-05	PCYOX1L
2082.7	0.246926	0.049121	5.02689	4.98502e-07	6.32855e-05	SERINC5
2616.27	0.330223	0.0658391	5.0156	5.28673e-07	6.64704e-05	MICAL3
6177.81	0.254862	0.050859	5.01115	5.41054e-07	6.73793e-05	HIPK2
13888.1	-0.38367	0.07689	-4.98985	6.04256e-07	7.45401e-05	GDF15
842.897	0.359342	0.0720796	4.98535	6.18508e-07	7.55852e-05	GPR137B
12640	0.185365	0.037362	4.96132	7.00151e-07	8.47701e-05	PRRC2B
5924.92	0.189833	0.0383658	4.94798	7.49889e-07	8.99592e-05	SLC50A1
1888.11	0.234489	0.0475157	4.93497	8.01647e-07	9.52939e-05	C14orf159
3953.67	-0.236606	0.0482673	-4.90199	9.48722e-07	0.00010906	FOXM1
20746.7	0.239974	0.0489597	4.90146	9.51256e-07	0.00010906	DHRS7
6237.14	-0.27536	0.0561533	-4.90372	9.40392e-07	0.00010906	HMGN2
1718.71	0.293361	0.0598279	4.90342	9.41829e-07	0.00010906	DNASE1
846.741	0.443827	0.0905799	4.89984	9.59156e-07	0.00010906	CAP2
10584.8	-0.18146	0.0373016	-4.86467	1.14649e-06	0.000128132	IFIT2
5762.59	-0.210533	0.0432713	-4.86541	1.14217e-06	0.000128132	RRM1
777.105	-0.372791	0.0766819	-4.86153	1.16483e-06	0.000129079	RAET1L
31312.6	-0.145711	0.0299951	-4.85782	1.18687e-06	0.00012933	YWHAE
5096.9	0.26478	0.0544887	4.85935	1.17771e-06	0.00012933	ABCC1
31417.7	0.198028	0.0408465	4.84811	1.24643e-06	0.000134697	CDH1
3487.26	0.248194	0.0513024	4.83787	1.31239e-06	0.000140663	C1orf85
3553.64	0.349457	0.072294	4.83382	1.33935e-06	0.000142385	PLEKHH1
3418.1	-0.183884	0.0381751	-4.81685	1.45845e-06	0.000153796	NTPCR
4449.39	0.344261	0.0714947	4.81519	1.47059e-06	0.000153835	GPR158
5435.97	-0.198038	0.0411741	-4.80978	1.51095e-06	0.000155659	PSMA7
359.314	0.451898	0.0939563	4.80967	1.51183e-06	0.000155659	PCDH11Y
690.687	0.35462	0.0739363	4.79629	1.61628e-06	0.000165113	CCDC84
16460.8	0.143283	0.0299662	4.78147	1.74014e-06	0.000176388	TMED10
5934.39	0.18713	0.0391864	4.77537	1.79376e-06	0.000180425	SUMF2
3774.99	-0.220089	0.0462831	-4.75528	1.98173e-06	0.000197704	TOP2A
1196.54	-0.271731	0.0571774	-4.75242	2.00997e-06	0.000197704	MCM10
874.854	-0.431527	0.0908034	-4.75233	2.0109e-06	0.000197704	GINS2
153749	0.104204	0.0219853	4.73974	2.13987e-06	0.000207267	MT-CO2
850.939	-0.412097	0.0869229	-4.74095	2.12723e-06	0.000207267	PRR11
1360.2	-0.302968	0.0639862	-4.7349	2.19164e-06	0.00021072	TAF5L
1226.65	0.265923	0.056291	4.72407	2.31167e-06	0.000220638	SLC4A4
4663.8	0.163489	0.034707	4.71056	2.47039e-06	0.000232395	C16orf58
2095.05	0.261653	0.0555456	4.7106	2.46985e-06	0.000232395	ADPGK
1646.51	0.249051	0.052928	4.70546	2.53298e-06	0.00023658	COLEC12
2572.46	-0.325352	0.0692262	-4.69984	2.60367e-06	0.000241458	S100P
2715.22	0.189003	0.0403332	4.68604	2.78542e-06	0.000256494	PPM1H
9072.31	0.239203	0.0510764	4.68323	2.82395e-06	0.000258223	ERBB2
5283.24	0.281786	0.0602316	4.67837	2.89162e-06	0.000262575	LPIN1
1167.68	0.295991	0.0633138	4.67499	2.93972e-06	0.000265102	SLC25A30
2411.93	-0.227735	0.0487733	-4.66926	3.02285e-06	0.00026889	PRMT6
1596.07	-0.296599	0.0635067	-4.67036	3.00671e-06	0.00026889	LIMK1
1581.06	-0.299094	0.0641927	-4.65931	3.17266e-06	0.000280309	RNF115
69287.4	0.227375	0.04896	4.64409	3.41577e-06	0.000299762	MT-RNR1
5553.49	-0.290409	0.0627468	-4.62827	3.68731e-06	0.000321435	TOB1
1577.45	0.21896	0.047358	4.6235	3.77311e-06	0.000326736	SFTPA2
4679.95	0.168171	0.0364608	4.61236	3.98125e-06	0.000335863	TGOLN2
4901.72	0.188467	0.0408443	4.61428	3.94455e-06	0.000335863	PTPRS
3705.7	0.210883	0.0457173	4.61276	3.97362e-06	0.000335863	UNC13B
138.031	0.748787	0.162258	4.61478	3.93514e-06	0.000335863	RP13-104F24.1
12796.2	0.17289	0.0376061	4.59739	4.27824e-06	0.000358605	IGF2R
2566.75	0.240746	0.0524681	4.58843	4.46591e-06	0.000371951	HERC2P2
9027.61	0.203842	0.0444566	4.5852	4.53552e-06	0.000374998	TTC3
681.203	0.367922	0.0802609	4.58408	4.55985e-06	0.000374998	SLC22A31
1026.97	0.318008	0.0694496	4.57898	4.67254e-06	0.000381863	CCDC159
3337.77	-0.195376	0.042706	-4.57491	4.76435e-06	0.00038456	RRAGA
2519.32	-0.345986	0.0756175	-4.57547	4.75143e-06	0.00038456	RACGAP1
272.996	0.820406	0.179843	4.56179	5.07203e-06	0.000406883	CHRNA2
834.724	0.298573	0.0655549	4.55455	5.24972e-06	0.000416032	RP11-395B7.7
1206.52	-0.32012	0.0702796	-4.55495	5.23972e-06	0.000416032	GAPDHP1
1275.79	-0.358864	0.0789687	-4.54438	5.50968e-06	0.000434003	CDCA3
1185.9	0.263025	0.058237	4.51646	6.28811e-06	0.000489822	TTLL3
1722.19	-0.399536	0.0884656	-4.51629	6.29322e-06	0.000489822	DLGAP5
1762.84	0.321989	0.0715604	4.49955	6.80984e-06	0.000526896	GON4L
461.203	0.484438	0.107799	4.49389	6.99348e-06	0.000537098	PTPN14
443.424	-0.510952	0.113723	-4.49296	7.02385e-06	0.000537098	RNFT2
2732.01	0.275053	0.0613863	4.4807	7.44003e-06	0.000565615	INADL
4581.52	0.258777	0.057892	4.47	7.82195e-06	0.000591213	LPHN1
1350.17	-0.286796	0.0644625	-4.44903	8.62579e-06	0.000648223	FAM83D
4621.59	0.216781	0.0487545	4.44637	8.73337e-06	0.000652558	GLYATL1
5241.6	0.163078	0.0367771	4.43423	9.24006e-06	0.000686494	VMP1
14878.6	-0.135702	0.0306479	-4.42778	9.52076e-06	0.000703353	LDHB
1072.32	0.292498	0.0660784	4.42653	9.57606e-06	0.000703464	CELSR1
11372.7	0.189904	0.0429319	4.42338	9.71675e-06	0.000709811	LAMA3
1905.3	0.286415	0.0647912	4.42058	9.84348e-06	0.000715074	TUBGCP6
1665.31	0.2975	0.0673794	4.4153	1.00872e-05	0.000728728	PILRB
506.707	0.398265	0.0903915	4.406	1.05298e-05	0.000756523	ZNF789
5872.94	-0.162202	0.0368701	-4.39928	1.08612e-05	0.000776075	KDM5B
655.204	-0.344345	0.0784474	-4.38951	1.13608e-05	0.00080736	KRT6B
2808.77	0.359772	0.082088	4.38277	1.17182e-05	0.000828252	TNRC18
37358.8	-0.177736	0.040584	-4.37946	1.18975e-05	0.000836405	HNRNPA1
623.047	-0.373749	0.0854186	-4.37549	1.21157e-05	0.000847195	RAD51AP1
2344.8	0.276348	0.0632597	4.36847	1.25122e-05	0.000870261	GGA1
7362.25	0.322358	0.0738476	4.36517	1.27021e-05	0.0008788	SEL1L
12381.8	-0.146347	0.0335507	-4.36195	1.28906e-05	0.000887144	ODC1
840.274	-0.299305	0.0686358	-4.36077	1.29606e-05	0.000887291	PDXP
50065.2	-0.120587	0.0276764	-4.35704	1.31835e-05	0.000894906	TUBB
4007.81	0.19841	0.0455422	4.35662	1.32087e-05	0.000894906	FYCO1
975.037	0.389314	0.0894637	4.35164	1.35123e-05	0.000910759	ZDHHC17
5536.97	0.208444	0.047936	4.34837	1.37152e-05	0.000919692	CDK5RAP3
200.492	0.525819	0.1212	4.33843	1.43504e-05	0.000957378	SERPIND1
4878.25	-0.173132	0.0399343	-4.33541	1.45486e-05	0.000961098	BNIP3L
31922.9	0.178731	0.0412264	4.33534	1.45532e-05	0.000961098	PSAP
4513.95	0.181027	0.0417765	4.33322	1.46941e-05	0.000965528	MCCC1
8384.22	-0.164587	0.0380822	-4.32188	1.54704e-05	0.00101146	SRSF3
2817.47	0.178231	0.0412853	4.31705	1.58128e-05	0.00102869	NAAA
5681.98	-0.305842	0.0709151	-4.31279	1.61206e-05	0.00104353	MORF4L1
333.046	0.545134	0.126516	4.30881	1.64133e-05	0.00105724	DNAH1
6244.96	-0.160318	0.0372262	-4.30658	1.65797e-05	0.00106273	ENSA
4365.95	-0.221077	0.0514704	-4.29523	1.74511e-05	0.00111312	RBM3
4065.96	-0.256154	0.059916	-4.27522	1.90949e-05	0.00121206	STMN1
1176.1	0.342767	0.0802579	4.27081	1.94761e-05	0.00123029	SLC9A7
3306.42	0.250805	0.0587699	4.26758	1.97608e-05	0.00124227	ABCA3
1332.44	-0.236787	0.0555633	-4.26157	2.02998e-05	0.00127005	RNF5
1312.71	-0.338542	0.0795238	-4.25712	2.07074e-05	0.00128938	KIF4A
5310.29	-0.198285	0.0466699	-4.24868	2.15032e-05	0.00133168	DANCR
1309.45	0.270376	0.0636511	4.24777	2.15905e-05	0.00133168	SZT2
1037.95	0.301314	0.0709689	4.24572	2.17889e-05	0.00133761	ALS2CL
2634.72	0.218611	0.0516151	4.23541	2.2813e-05	0.00138909	CUX1
8553.87	0.238705	0.0563627	4.23515	2.28399e-05	0.00138909	ENDOD1
4301.09	0.214382	0.0507459	4.22461	2.39358e-05	0.001449	MAN1B1
1179.97	-0.268983	0.0637756	-4.21764	2.4687e-05	0.00148759	CDCA8
412.735	-0.432638	0.102604	-4.21657	2.48041e-05	0.00148779	CDC25C
969.82	0.29204	0.0695628	4.19822	2.69022e-05	0.00160627	TTC18
10686.8	0.299735	0.0714941	4.19244	2.75967e-05	0.00164025	GCN1L1
7524.97	0.195247	0.0465902	4.19074	2.78049e-05	0.00164514	IVD
1843.7	0.252006	0.0601495	4.18967	2.7936e-05	0.00164546	PLXNB1
4270.03	-0.194884	0.046562	-4.18547	2.84577e-05	0.00165675	SNRPB
751.696	-0.316272	0.0755898	-4.18406	2.86345e-05	0.00165675	APOBEC3B
722.127	-0.316388	0.0756077	-4.18461	2.85661e-05	0.00165675	CDKN2C
423.098	0.390339	0.0932415	4.18632	2.83509e-05	0.00165675	EFCAB12
4123.06	-0.143134	0.0342385	-4.1805	2.90866e-05	0.00166141	UBE2L3
1200.15	-0.255486	0.0611148	-4.18043	2.90963e-05	0.00166141	RARRES3
1632.05	0.315966	0.0755551	4.18192	2.89053e-05	0.00166141	GGT1
6645.92	0.15681	0.0375675	4.17409	2.99173e-05	0.00170087	ACIN1
1984.55	0.218479	0.052362	4.17248	3.01306e-05	0.00170558	DPP9
4674.66	-0.178425	0.0427815	-4.17062	3.03775e-05	0.00171214	NCAPD2
986.478	-0.279048	0.0669892	-4.16557	3.1057e-05	0.00173567	ASF1B
1135.96	0.482147	0.115746	4.16555	3.10605e-05	0.00173567	INSR
731.22	0.331814	0.0798027	4.15794	3.21134e-05	0.00178687	NPHP3
1699.19	-0.244469	0.0588908	-4.15122	3.30706e-05	0.00183234	BUB1
739.684	0.366217	0.0882542	4.14957	3.33102e-05	0.00183782	ABCC10
6281.17	0.144381	0.0348256	4.14583	3.38592e-05	0.00186027	TAPBP
208.502	0.535298	0.129479	4.13424	3.56135e-05	0.00194846	TTR
1713.37	0.266218	0.0644183	4.13265	3.586e-05	0.00195377	ATP13A2
1370.19	0.266785	0.0645986	4.12989	3.62936e-05	0.00196035	ARHGEF34P
1664.26	0.293168	0.0710019	4.12902	3.64305e-05	0.00196035	TRIO
264.619	-0.514497	0.124578	-4.12993	3.62877e-05	0.00196035	AMOTL2
7300.47	-0.212828	0.0515957	-4.12491	3.70877e-05	0.00198754	CYCS
17912.4	0.170656	0.0414954	4.11266	3.91134e-05	0.00208754	CNDP2
180.496	-0.613974	0.149445	-4.10837	3.98467e-05	0.00211803	TGM3
2501.35	0.233153	0.0570678	4.08554	4.3975e-05	0.00232801	STK36
17280.4	-0.137416	0.0336773	-4.08038	4.49616e-05	0.00236112	SET
2945.63	0.18119	0.0444037	4.08051	4.49373e-05	0.00236112	NFRKB
478141	0.132881	0.0326717	4.06716	4.759e-05	0.00248915	MT-CO1
7352.82	0.172822	0.0425313	4.06341	4.83609e-05	0.00251939	KIAA0368
97233.4	0.112925	0.027875	4.05111	5.09754e-05	0.00262109	HSPA8
4343.21	-0.164417	0.0405767	-4.05201	5.078e-05	0.00262109	CDK4
37099.3	-0.183091	0.0452117	-4.04964	5.12956e-05	0.00262109	RPL41
4523.36	0.300494	0.0742043	4.04955	5.13154e-05	0.00262109	LRP10
187.575	-0.543127	0.134091	-4.05043	5.11235e-05	0.00262109	TMPO-AS1
1807.78	0.231758	0.0572887	4.04544	5.22252e-05	0.00265719	IL17RC
378.684	-0.430627	0.106557	-4.04129	5.31569e-05	0.00269411	CENPW
5305.21	0.207124	0.0513121	4.03656	5.42418e-05	0.00273522	GALNT2
544.17	0.411057	0.101849	4.03593	5.43865e-05	0.00273522	AAK1
5587.71	0.175178	0.0434515	4.03157	5.54056e-05	0.0027758	RGL2
3481.08	-0.191054	0.0474821	-4.0237	5.72908e-05	0.00285929	MAGEF1
1045.48	0.304945	0.0759529	4.01492	5.94652e-05	0.00295653	GPR157
2128.68	0.263732	0.0659048	4.00171	6.28874e-05	0.00310735	PACS1
1358.49	0.299911	0.0749518	4.00138	6.29739e-05	0.00310735	TRPV6
52768.9	0.17647	0.0441293	3.99893	6.36294e-05	0.00312789	SCD
5882.61	0.210979	0.052775	3.99772	6.39559e-05	0.00313216	SCAMP4
377.272	-0.403706	0.101055	-3.99491	6.47189e-05	0.0031577	BBC3
856.666	0.270128	0.0676495	3.99305	6.52278e-05	0.00316798	CSAD
2174.5	0.292323	0.0732202	3.99238	6.54142e-05	0.00316798	MLLT4
623.863	0.312729	0.0783605	3.9909	6.58217e-05	0.00317596	AGAP6
770.865	0.275298	0.0690592	3.98641	6.7081e-05	0.00321301	HOXC6
1205.99	-0.275828	0.0691876	-3.98667	6.70069e-05	0.00321301	SKA2
5442.68	0.152965	0.0383849	3.98504	6.747e-05	0.00321985	GPR107
971.05	-0.308405	0.0774477	-3.98211	6.83053e-05	0.00324785	STIL
247.414	0.666492	0.167429	3.98075	6.86994e-05	0.00325476	ZNF577
13862.1	-0.177329	0.0445796	-3.97781	6.95529e-05	0.0032833	H2AFZ
16336.7	0.170271	0.0428446	3.97416	7.06282e-05	0.00331016	CALD1
1634.44	0.2388	0.0600771	3.9749	7.04102e-05	0.00331016	NBPF9
6829.86	-0.128881	0.032456	-3.97093	7.15914e-05	0.00333142	FAM162A
2852.51	0.196698	0.0495343	3.97094	7.15889e-05	0.00333142	PIK3CD
2527.44	0.301831	0.076048	3.96896	7.2187e-05	0.00334722	URB1
4565.53	0.290586	0.0733115	3.96372	7.3792e-05	0.00340956	SPTBN2
1524.91	0.206266	0.0520551	3.96246	7.41806e-05	0.00341544	SLC38A7
2803.58	0.183098	0.0463089	3.95384	7.6907e-05	0.00352855	ACPP
22559.3	-0.202183	0.0511737	-3.95091	7.78538e-05	0.0035471	TPI1
671.75	0.348412	0.0881817	3.95107	7.78025e-05	0.0035471	ARHGAP8
719.817	-0.306196	0.0775803	-3.94682	7.91957e-05	0.00358326	EIF1AXP1
1410.8	-0.390514	0.0989418	-3.9469	7.91686e-05	0.00358326	CCNA2
8031.44	0.173948	0.0442437	3.93158	8.43881e-05	0.00380503	INTS3
1071.7	-0.286627	0.0729671	-3.92816	8.5597e-05	0.00384628	TROAP
11175.3	0.313329	0.0798943	3.92179	8.78918e-05	0.00393587	PIEZO1
2631.77	0.330462	0.0843143	3.91941	8.87658e-05	0.00396144	ZSWIM8
510.525	0.357704	0.0914239	3.91259	9.13125e-05	0.00406123	ZMAT1
11320	-0.169623	0.0436078	-3.88974	0.000100353	0.00444819	HNRNPA3
1160.06	-0.314352	0.0808356	-3.88878	0.000100749	0.00445065	NEK2
1129.27	0.229246	0.0589868	3.8864	0.000101743	0.00447944	ATP2C2
7350.65	0.145754	0.0375728	3.87924	0.000104784	0.00459786	ETFA
1869.37	-0.260279	0.067127	-3.87741	0.000105573	0.00461695	NCAPG2
31003.7	0.181813	0.046901	3.87653	0.000105955	0.00461823	ABHD2
1407.58	-0.219044	0.0565237	-3.87526	0.000106512	0.00462544	AURKA
249.113	-0.504298	0.130157	-3.87454	0.000106828	0.00462544	SAP30
747.638	0.264639	0.0684458	3.8664	0.000110452	0.00476656	MAP3K9
31747.8	-0.237478	0.0614795	-3.86271	0.000112135	0.00482329	EIF4G2
509.133	0.327075	0.0847972	3.85715	0.000114718	0.00491821	FICD
337.099	-0.472651	0.122642	-3.8539	0.00011625	0.00496759	SLC16A10
4850.83	-0.203987	0.0531018	-3.84143	0.000122318	0.00520443	PCNA
1725.22	0.263634	0.0686387	3.84089	0.000122588	0.00520443	ALDH1A3
3190.84	0.189705	0.0494222	3.83846	0.000123809	0.00523925	SLC44A4
1499.44	-0.266425	0.0695359	-3.83148	0.000127377	0.00537284	GTPBP6
3257.51	-0.172536	0.0450952	-3.82603	0.000130227	0.00547538	SENP3
1644.48	-0.223571	0.0585335	-3.81953	0.000133705	0.0056036	SPC24
4404.91	-0.194431	0.0509908	-3.81305	0.00013726	0.00573424	MTHFD2
597.766	0.342566	0.0898836	3.81122	0.000138285	0.00575866	SLC35E3
8904.95	0.252009	0.0661678	3.80864	0.000139733	0.00580048	ABCC4
5765.99	0.160015	0.0420726	3.80329	0.000142784	0.00590838	SPECC1L
1350.41	0.341762	0.0900586	3.79488	0.000147715	0.00609313	NOTCH3
3146.5	-0.262155	0.069214	-3.78761	0.000152105	0.00625448	TYMS
739.008	-0.275514	0.0728945	-3.77963	0.000157062	0.00643807	POC1A
11617.2	-0.113785	0.0301906	-3.76891	0.000163963	0.00669995	ILF2
3383.27	-0.162496	0.0431326	-3.76737	0.000164979	0.00672044	ARF6
186.146	-0.514506	0.136767	-3.76191	0.000168622	0.00684751	PRR15
7375.67	0.172524	0.0458837	3.76004	0.000169888	0.00687756	GSE1
2333.68	0.224703	0.0598261	3.75593	0.0001727	0.00696982	TMEM184B
1575.11	0.217115	0.0578658	3.75205	0.000175397	0.00703524	PTPN13
1982.85	0.221289	0.0589767	3.75214	0.000175333	0.00703524	BACE1
1996.09	0.27744	0.0739687	3.75077	0.000176292	0.00704954	PTPRU
4916.17	-0.216861	0.0578701	-3.74737	0.000178698	0.00712393	TMPO
3212.36	0.218166	0.0583671	3.73783	0.000185615	0.0073772	TOR1AIP1
3571.8	0.151446	0.0405565	3.7342	0.000188315	0.00746185	ABHD4
5608.94	-0.133837	0.0359585	-3.72199	0.000197661	0.00773381	TP53
17974.7	0.148225	0.0398035	3.72391	0.000196159	0.00773381	PDIA4
36776.9	-0.190773	0.0512543	-3.72209	0.000197583	0.00773381	ALDOA
950.892	-0.244011	0.0655556	-3.7222	0.000197491	0.00773381	TATDN3
1125.14	-0.27554	0.0740423	-3.72138	0.000198136	0.00773381	CLN6
25125.4	0.215148	0.0578405	3.71969	0.00019947	0.00773969	ACADVL
772.411	-0.358465	0.0963616	-3.72	0.000199222	0.00773969	KIAA0101
2333.07	0.180396	0.0485086	3.71885	0.000200132	0.0077424	MINA
8401.14	-0.182254	0.0490505	-3.71563	0.000202695	0.0078184	HMGB1
1153.53	0.322532	0.0868283	3.7146	0.000203528	0.00782744	EVC
2827.82	-0.153068	0.0412437	-3.7113	0.000206196	0.00790682	PNP
12048.4	0.168361	0.0454291	3.70602	0.000210544	0.00802645	SREBF1
2524.32	0.169328	0.0456847	3.70644	0.000210189	0.00802645	TTC6
2940.17	0.161679	0.0436384	3.70496	0.000211421	0.00803645	MARK3
5099.73	0.183792	0.0496786	3.69962	0.000215925	0.00815816	KIAA0319L
2189.84	-0.185084	0.0500238	-3.69993	0.000215658	0.00815816	SMARCA2
4259.52	0.250355	0.0676828	3.69895	0.000216494	0.00815816	PKD1
1715.9	0.557124	0.150688	3.6972	0.000217987	0.00819079	SIPA1L3
263.922	0.517684	0.140254	3.69105	0.000223329	0.00836749	LAMA1
1077.93	-0.27304	0.074075	-3.686	0.000227811	0.008511	ZBED3
880.496	-0.300527	0.0816183	-3.68211	0.000231312	0.00859547	EGLN3
321.338	0.502811	0.136558	3.68203	0.000231386	0.00859547	DPP4
11396.1	-0.144286	0.0392238	-3.67854	0.000234576	0.00867531	CDKN1A
5389.65	0.147232	0.0400281	3.67823	0.000234862	0.00867531	NSD1
1253.74	-0.292611	0.0796042	-3.67582	0.000237088	0.00870834	SH3BGRL
3237.17	-0.30168	0.0820618	-3.67625	0.000236684	0.00870834	H1FX
1480.51	0.292916	0.0797251	3.67408	0.00023871	0.00874336	DPY19L3
2486.48	0.210865	0.0574233	3.67212	0.000240543	0.00878585	ABCC5
964.326	0.466899	0.127503	3.66187	0.000250376	0.00911955	PLXNA3
962.115	-0.311484	0.0853515	-3.64943	0.000262826	0.00954132	CEBPB
1978.56	0.416629	0.114181	3.64885	0.000263415	0.00954132	SPEN
6684.34	0.196173	0.0537766	3.64792	0.00026437	0.00954944	GOLGB1
1854.39	0.285639	0.078391	3.64377	0.000268674	0.00967817	KMT2A
2069.09	0.224738	0.0617399	3.64008	0.000272553	0.00976411	CELSR2
166.106	0.598334	0.164345	3.64072	0.00027188	0.00976411	CES3
7316.32	0.167919	0.0462311	3.63217	0.000281043	0.0100134	CSNK1D
1335.95	-0.196375	0.0540632	-3.63233	0.000280879	0.0100134	CDCA7L
533.006	-0.381965	0.105209	-3.63054	0.000282831	0.0100497	FBXO5
1460.53	-0.20213	0.055724	-3.62735	0.000286347	0.0100999	DUT
966.405	0.384163	0.105902	3.62752	0.000286157	0.0100999	FP15737
205.159	0.473663	0.130588	3.62716	0.000286559	0.0100999	ANKRD6
2745.52	-0.224111	0.0618347	-3.62437	0.000289672	0.0101821	SNRPD1
208.948	-0.477114	0.131765	-3.62095	0.000293519	0.0102897	TUSC1
742.313	-0.347733	0.0961586	-3.61625	0.000298905	0.0104505	ZIC2
90.7286	-0.749245	0.207346	-3.6135	0.000302093	0.0105338	EIF5AP4
636.704	0.333544	0.0924532	3.6077	0.000308921	0.0107432	ARSG
7014	0.189438	0.0526072	3.60099	0.00031701	0.0109953	WNK1
334.846	-0.395564	0.109894	-3.59951	0.000318819	0.0110288	MNS1
251.955	-0.566869	0.157627	-3.59627	0.000322811	0.0111374	IER5L
2096.06	-0.297708	0.0828148	-3.59487	0.000324553	0.0111681	PLK1
9858.51	0.158058	0.0440251	3.59019	0.000330442	0.0113408	GNS
294.856	0.62941	0.175382	3.58879	0.000332213	0.0113718	TBC1D3
6106.76	0.234426	0.0653855	3.58528	0.000336713	0.0114957	DLG5
5337.65	-0.202277	0.0564539	-3.58305	0.000339612	0.0115046	TBCA
4128.81	0.227433	0.0634537	3.58424	0.000338067	0.0115046	SRCAP
7396.1	0.236839	0.0660885	3.58367	0.000338801	0.0115046	GTF3C1
5215.2	-0.195909	0.0547306	-3.57952	0.000344221	0.0116306	IRF2BPL
13259	-0.139319	0.0389835	-3.5738	0.000351837	0.0116767	TUBA1C
21175.1	-0.151631	0.0424133	-3.57508	0.000350119	0.0116767	YBX1
3931.92	-0.15771	0.0440922	-3.57682	0.000347794	0.0116767	BUB3
2710.25	0.208573	0.0583591	3.57397	0.000351612	0.0116767	NBPF15
619.773	0.30072	0.084138	3.57413	0.000351397	0.0116767	JMJD7-PLA2G4B
2274.47	0.326975	0.091452	3.57537	0.000349731	0.0116767	GRIN3A
701.019	-0.350446	0.0979771	-3.57682	0.000347802	0.0116767	ISCA2
2957.98	0.307263	0.0860048	3.57263	0.000353416	0.0116994	GOLGA8B
519.457	0.379408	0.10627	3.57021	0.000356689	0.0117779	ASAP3
1580.66	-0.190285	0.0533112	-3.56932	0.000357913	0.0117886	DNAJC9
4357.49	-0.15329	0.0429623	-3.568	0.000359713	0.0118181	TOMM6
5172.8	0.202731	0.0568442	3.56643	0.000361884	0.0118333	HERPUD1
1864.25	0.215997	0.0605654	3.56635	0.000361986	0.0118333	SMPD1
7817.03	0.128799	0.036147	3.5632	0.000366362	0.0119168	BCAP31
597.701	0.339615	0.0952968	3.56376	0.000365579	0.0119168	HEXDC
1962.21	-0.212608	0.0597058	-3.56093	0.000369546	0.0119905	RBM42
6778.1	-0.116518	0.0327593	-3.5568	0.000375395	0.0121314	PCBP1
1758.89	-0.176058	0.0495048	-3.55639	0.000375979	0.0121314	IQGAP3
2247.4	0.2311	0.0649904	3.55591	0.000376671	0.0121314	ITGA6
4862.54	0.128786	0.0362347	3.55422	0.000379101	0.0121797	MLPH
6823.78	-0.13163	0.0370576	-3.55203	0.000382271	0.0122514	UQCRB
1193.63	0.259907	0.073234	3.54899	0.000386719	0.0123636	SORL1
3219.96	-0.205682	0.057991	-3.5468	0.000389945	0.0124364	COX7B
3312.91	0.145652	0.0410922	3.54451	0.000393344	0.0124885	ACOX1
2307.38	0.182369	0.0514527	3.54441	0.00039349	0.0124885	NCOA1
433.444	-0.425153	0.120065	-3.54104	0.000398559	0.0126188	RNF166
5276.41	0.138847	0.0393015	3.53286	0.000411093	0.0129182	GLUD1
3677.79	0.170141	0.0481546	3.53323	0.000410516	0.0129182	TEX2
1332.12	0.223106	0.0631348	3.5338	0.000409635	0.0129182	SSH3
2763.59	-0.361175	0.102249	-3.5323	0.000411969	0.0129182	OSTC
6225.3	0.184759	0.0523261	3.53092	0.000414114	0.0129544	TRIM25
16105.6	0.164942	0.0467221	3.53028	0.000415123	0.012955	NUMA1
312.05	-0.381602	0.10813	-3.52909	0.00041699	0.0129823	E2F8
731.425	0.307432	0.0871375	3.52812	0.000418522	0.012999	CAPS
9341.55	0.106353	0.0301802	3.52394	0.000425186	0.0131747	DAG1
3144.11	0.241268	0.0685054	3.52189	0.00042848	0.0132454	ITGAV
290.751	0.385001	0.109363	3.52039	0.000430909	0.0132891	GJB1
2592.1	0.208829	0.0593747	3.51713	0.000436238	0.0133903	MAN2B2
2139.07	0.240586	0.068401	3.51729	0.000435983	0.0133903	PABPC1L
14633.6	-0.111279	0.0316532	-3.51557	0.000438813	0.0134378	BTF3
614.626	0.298606	0.0849929	3.5133	0.000442573	0.0134977	HINFP
492.249	0.449456	0.127935	3.51315	0.000442835	0.0134977	CLCN5
2963.78	0.22294	0.0634829	3.51182	0.000445049	0.0135336	HOOK2
1361.2	-0.245122	0.0698731	-3.5081	0.000451317	0.0136924	KIFC1
1108.01	-0.41066	0.117088	-3.50727	0.000452725	0.0137033	TXLNG
5786.29	0.15841	0.0451872	3.50565	0.000455493	0.0137552	PDCD4
5961.03	0.176529	0.0504103	3.50183	0.000462066	0.0139216	SH3GLB2
2208.15	0.26902	0.0768558	3.50032	0.000464703	0.0139689	MAN2A2
15375.2	0.130132	0.0372138	3.49688	0.000470733	0.0140532	SCARB2
9260.44	0.132616	0.0379153	3.49768	0.000469316	0.0140532	LONP2
2974.11	-0.25325	0.072421	-3.49691	0.000470684	0.0140532	UBE2S
2942.81	-0.159971	0.0457674	-3.49531	0.000473515	0.0141041	DYNLRB1
23304.2	0.165329	0.0473366	3.49262	0.000478301	0.0142142	PRUNE2
1624.77	-0.202277	0.0579467	-3.49074	0.000481683	0.0142178	CDCA5
2486.77	0.221222	0.0633708	3.49092	0.000481362	0.0142178	SECISBP2L
280.009	-0.438214	0.1255	-3.49175	0.000479871	0.0142178	FRY
18401.9	0.136666	0.0392186	3.48472	0.000492657	0.014509	ADAMTS1
2649.37	0.147606	0.0423716	3.4836	0.000494714	0.0145368	SYNRG
7492.75	0.193358	0.0555628	3.47999	0.000501438	0.0147013	SSFA2
204.067	0.510445	0.146722	3.479	0.000503297	0.0147229	RPLP0P2
2913.71	0.1655	0.0476117	3.47603	0.000508892	0.0148533	R3HDM2
1842.9	0.180048	0.051828	3.47395	0.000512861	0.0149358	SUMF1
1581.37	0.265267	0.0763823	3.47289	0.000514882	0.0149458	SYTL1
497.238	0.332308	0.0956951	3.47258	0.00051549	0.0149458	VSIG10L
1484.32	-0.271634	0.0782885	-3.46966	0.000521122	0.0150756	KIF20A
1430.27	0.20105	0.057988	3.46709	0.000526124	0.0151868	IQSEC1
160.746	-0.583402	0.16839	-3.46458	0.000531051	0.0152952	SNRPEP2
10352	0.149333	0.0431364	3.46187	0.000536429	0.0153936	SYNGR2
664.332	0.272062	0.0785926	3.46168	0.000536822	0.0153936	CLCN6
353.055	-0.417918	0.120792	-3.45982	0.000540544	0.0154664	UBE2SP1
3344.7	0.164062	0.0474619	3.4567	0.000546831	0.0156121	DIDO1
4917.66	-0.121469	0.0351515	-3.45559	0.00054909	0.0156425	UBE2V1
2793.21	0.144862	0.0419335	3.45456	0.000551199	0.0156612	KDM4A
546.152	0.274335	0.0794231	3.4541	0.000552141	0.0156612	DCST2
2390.76	0.203986	0.0592211	3.44449	0.000572137	0.0161932	NVL
1278.23	0.186484	0.0541967	3.44087	0.00057985	0.0163552	CD99L2
414.923	-0.31991	0.09298	-3.44063	0.000580362	0.0163552	PRAC2
2837.67	0.209923	0.0610571	3.43814	0.000585723	0.0164354	TRRAP
3013.34	-0.225715	0.0656413	-3.43861	0.000584719	0.0164354	SLC44A1
151712	0.10306	0.0299962	3.43577	0.000590876	0.0165445	MT-CYB
76830.2	0.148025	0.0432056	3.42605	0.000612425	0.0170432	HSP90B1
1217.81	-0.278344	0.0812418	-3.42612	0.000612278	0.0170432	KLF16
163.883	-0.489138	0.142773	-3.42598	0.000612595	0.0170432	RP11-3J10.4
1897.86	0.269235	0.0786106	3.42492	0.000614978	0.0170731	LRSAM1
828.946	-0.281277	0.0821533	-3.42381	0.000617508	0.0171071	LMO4
3980.69	-0.151665	0.0443686	-3.41831	0.000630124	0.0174197	NUDT21
5111.03	0.128682	0.0377475	3.40901	0.000651987	0.0179566	NDST1
1370.74	-0.248727	0.0729644	-3.40888	0.000652292	0.0179566	PHLDA2
1416.62	-0.245845	0.0722352	-3.40339	0.000665546	0.0182829	C17orf89
3955.14	-0.146798	0.043214	-3.39701	0.000681269	0.0186756	TMA7
3706.67	-0.324372	0.0955596	-3.39445	0.000687673	0.0188118	SMC4
1976.13	-0.166451	0.0490826	-3.39124	0.000695769	0.0189691	ILF3-AS1
4982.7	0.219957	0.0648646	3.39102	0.000696328	0.0189691	SUGP2
1418.68	-0.227729	0.0672345	-3.38709	0.000706387	0.0192031	MRPS17
1103.95	0.287581	0.0849399	3.3857	0.000709979	0.0192608	C15orf52
6013.98	-0.102262	0.0302117	-3.38486	0.000712152	0.0192797	RCC2
220.414	0.47715	0.141047	3.38292	0.000717202	0.0193763	KRT19
2187.77	0.345185	0.102088	3.38124	0.000721603	0.019415	CREBBP
283.35	0.350793	0.103745	3.38131	0.0007214	0.019415	FAM184B
5650.15	0.136196	0.0403292	3.37712	0.000732501	0.0194679	VCL
4531.67	0.186372	0.0551697	3.37817	0.000729702	0.0194679	TOM1L2
13432.2	0.203981	0.0603892	3.37778	0.00073073	0.0194679	ACACA
2384.85	-0.205283	0.0607521	-3.37902	0.000727446	0.0194679	HNRNPA1P48
931.829	-0.271743	0.0804088	-3.37951	0.000726144	0.0194679	EXO1
1608.13	-0.321593	0.095225	-3.37719	0.000732299	0.0194679	SMN1
1135.87	0.263906	0.0781697	3.37607	0.000735289	0.0195023	ZNF142
3256.3	-0.13897	0.0411799	-3.37469	0.000738982	0.0195256	PSMB7
2653.01	0.221873	0.0657475	3.37463	0.000739154	0.0195256	MKL2
1465.54	-0.235358	0.0697899	-3.37238	0.000745207	0.0196458	NFYC
2776.1	-0.155189	0.0460281	-3.37162	0.000747282	0.0196609	SF3B14
493.341	0.296348	0.0879972	3.3677	0.000757979	0.0199023	GNMT
5395.57	-0.107836	0.0320581	-3.36377	0.000768852	0.0199474	MTA2
2409.57	-0.198404	0.0589734	-3.36429	0.000767401	0.0199474	FANCI
1004.3	0.291606	0.0866538	3.36519	0.000764921	0.0199474	MAP3K12
783.35	-0.306919	0.0912097	-3.36498	0.000765484	0.0199474	CDKN3
400.42	-0.358101	0.106426	-3.36479	0.000766007	0.0199474	HNRNPUP1
345.408	0.458185	0.136124	3.36594	0.000762835	0.0199474	ST3GAL3
2486.24	0.19024	0.0565897	3.36174	0.000774539	0.0200552	KMT2C
1303.78	0.284165	0.084602	3.35885	0.000782681	0.020226	RALGAPA2
1749.69	0.16069	0.0479534	3.35097	0.000805299	0.0207285	EP400
543.674	0.393126	0.117302	3.35141	0.000804008	0.0207285	RP4-717I23.3
356.891	-0.454419	0.13575	-3.34748	0.000815507	0.02095	CENPA
1827.24	-0.301862	0.0901907	-3.34693	0.000817109	0.02095	GINS1
943.989	0.247319	0.07396	3.34396	0.000825927	0.0210934	RNF24
2051.49	-0.299789	0.0896432	-3.34424	0.000825073	0.0210934	RCOR1
1637.57	0.186814	0.055886	3.34277	0.000829473	0.0211427	SS18L1
8094.28	-0.124074	0.0371263	-3.34194	0.000831936	0.0211642	HN1
2077.01	-0.224875	0.0673354	-3.33963	0.0008389	0.0212999	CDC20
1054.78	0.270494	0.081056	3.33712	0.000846503	0.0214513	SEMA4D
2159.69	-0.195067	0.0585148	-3.33364	0.000857171	0.0215961	FAF1
1473.67	0.326859	0.0980347	3.33412	0.000855703	0.0215961	ZNF862
279.19	-0.394546	0.118332	-3.33424	0.000855314	0.0215961	AC009005.2
2141.71	0.212781	0.0638391	3.33308	0.000858893	0.0215978	ABCA7
3897.62	0.175239	0.0526066	3.33112	0.000864979	0.0217092	PRSS8
6036.45	0.130122	0.0390831	3.32938	0.000870409	0.0218014	HADHB
333.84	0.399923	0.120138	3.32887	0.000871991	0.0218014	DENND6B
20193.8	-0.133457	0.0401163	-3.32674	0.000878673	0.0218757	GPI
825.323	0.234726	0.0705453	3.32731	0.000876896	0.0218757	AC005154.6
484.206	0.275892	0.082942	3.32633	0.000879978	0.0218757	FRMPD1
153.893	-0.482727	0.145167	-3.32531	0.000883206	0.0219142	TOX3
2484.97	0.17986	0.0541021	3.32446	0.000885911	0.0219397	PCYOX1
687.403	0.235225	0.0707756	3.32354	0.000888824	0.0219702	STAG3L5P
3920.67	-0.140728	0.0423561	-3.32248	0.000892198	0.0219706	PSMC1
3053.82	0.176399	0.0530921	3.32251	0.0008921	0.0219706	SPG7
2866.08	-0.184922	0.0556812	-3.32108	0.000896701	0.0219869	FEN1
3161.32	0.20586	0.0619883	3.32095	0.000897131	0.0219869	ATG13
430.295	0.319592	0.0962422	3.3207	0.000897904	0.0219869	ATP7B
948.23	-0.376624	0.113476	-3.31896	0.000903522	0.0220831	RFC3
3151.77	0.20096	0.0605867	3.31689	0.000910238	0.0222057	GPR56
2887.83	0.139639	0.0421351	3.31408	0.000919459	0.0223889	SEPN1
716.437	0.303457	0.0916218	3.31206	0.000926103	0.0225088	NCR3LG1
244.309	-0.387888	0.117162	-3.3107	0.000930625	0.0225767	CBR3
260.504	-0.391257	0.118216	-3.30969	0.000934008	0.0226168	MEX3B
1695.94	-0.19712	0.0596151	-3.30655	0.000944534	0.0228294	LRRC8A
5773.19	-0.161404	0.0488292	-3.30549	0.000948103	0.0228352	SUMO2
853.933	-0.233717	0.0707068	-3.30544	0.000948263	0.0228352	MALSU1
1761.56	0.168749	0.0510749	3.30394	0.000953349	0.0229154	ANGEL1
3013.86	0.191174	0.0578804	3.30291	0.000956872	0.0229159	PIGT
9143.03	-0.339313	0.10273	-3.30295	0.000956741	0.0229159	MIF
2539.34	-0.176584	0.0535318	-3.29868	0.000971397	0.0231788	ALDOC
1159.83	-0.301149	0.0912803	-3.29917	0.000969725	0.0231788	WDHD1
2895.4	0.209397	0.0635042	3.29737	0.000975948	0.023245	GOLGA2
11380.2	0.119018	0.0361087	3.29611	0.000980328	0.0233069	TMEM66
157.488	-0.510771	0.155008	-3.29513	0.000983771	0.0233463	CXCR4
7366.62	0.154464	0.0469238	3.29181	0.000995442	0.0234953	LAMB2
8599.76	0.159347	0.0484053	3.29193	0.000995031	0.0234953	OGT
1114.87	0.408703	0.124128	3.2926	0.000992671	0.0234953	NOS3
6177.96	0.112647	0.0342389	3.29002	0.0010018	0.0235741	CCNL2
1948.32	0.206789	0.0628566	3.28986	0.00100238	0.0235741	AC093838.4
1091.58	0.197752	0.0601977	3.28505	0.00101964	0.0239368	PHYKPL
14719.9	0.147573	0.0449459	3.28334	0.00102586	0.0240397	RPN2
836.682	-0.250338	0.0762911	-3.28136	0.00103308	0.024093	BNIP3P1
660.895	0.551337	0.167987	3.28202	0.00103065	0.024093	IYD
297.31	0.553396	0.168657	3.2812	0.00103366	0.024093	STON1
1310.43	0.265588	0.0810193	3.27809	0.00104513	0.0243171	KIF5C
2167.4	0.16657	0.0508394	3.2764	0.0010514	0.0244023	CRELD1
2866.55	0.259137	0.0790992	3.2761	0.00105253	0.0244023	CPNE7
530.882	-0.362129	0.110729	-3.2704	0.00107394	0.0248546	HES4
3840.78	0.185389	0.0567132	3.26888	0.00107972	0.0249443	ANKH
564.977	-0.298307	0.0914784	-3.26096	0.00111036	0.0256068	CHRAC1
2083.87	0.185392	0.0568884	3.25887	0.00111856	0.0256632	MAPK12
1370.98	0.212139	0.0650964	3.25884	0.00111869	0.0256632	PLXDC2
343.31	0.387725	0.118964	3.25917	0.00111739	0.0256632	NFASC
9007.23	0.124653	0.0382692	3.25727	0.00112491	0.0257606	FKBP10
4305.27	0.141486	0.0434568	3.25577	0.00113083	0.0257844	C6orf89
7760.58	0.21293	0.0654023	3.2557	0.00113113	0.0257844	RRBP1
1807.25	0.23441	0.0720038	3.25552	0.00113186	0.0257844	HIP1
452.971	-0.285715	0.0877807	-3.25488	0.00113441	0.0257974	DUSP4
2313.7	-0.160119	0.0492153	-3.25344	0.00114017	0.0258385	NDUFB1
1221.84	0.194103	0.0596542	3.2538	0.00113872	0.0258385	ZNF552
1163.39	-0.223255	0.0686852	-3.25041	0.00115239	0.0260293	DHFRP1
506.517	0.316512	0.0973772	3.25037	0.00115257	0.0260293	CLCN4
9631.11	0.124768	0.0384025	3.24895	0.00115833	0.0261143	GUCY1A3
1793.87	0.168607	0.0519209	3.24738	0.00116473	0.0261236	RBFOX2
3403.59	0.212863	0.0655317	3.24824	0.00116123	0.0261236	NXF1
968.215	-0.291296	0.0896959	-3.2476	0.00116384	0.0261236	CEP55
558.395	0.244781	0.0754531	3.24415	0.00117803	0.0263339	KIAA1161
986.602	-0.314729	0.0970152	-3.24412	0.00117814	0.0263339	TNFRSF19
1705.57	0.180143	0.0555689	3.2418	0.00118779	0.0264971	MANEAL
1689.62	0.212448	0.0655421	3.24139	0.00118949	0.0264971	TMEM25
508.665	0.431969	0.13335	3.23937	0.00119792	0.0266396	PRKY
1171.6	0.318639	0.0983972	3.2383	0.00120244	0.0266947	OBSCN
2132.33	0.182018	0.0562377	3.23658	0.00120973	0.0268109	PDE4DIP
1803.52	0.181399	0.0561015	3.23341	0.00122323	0.0270642	SASH1
717.531	-0.244366	0.0756367	-3.23079	0.00123448	0.0271394	BLOC1S4
7152.33	-0.266314	0.0824327	-3.23069	0.00123493	0.0271394	PTP4A1
519.44	-0.402958	0.124721	-3.23087	0.00123413	0.0271394	LINC00909
101.656	-0.670572	0.207545	-3.23096	0.00123373	0.0271394	C2orf72
3233.77	0.160592	0.0497432	3.22842	0.00124478	0.0273099	TSPAN14
7304.37	0.183052	0.0567285	3.2268	0.00125183	0.0273729	CANT1
12638	0.199759	0.0619047	3.22688	0.0012515	0.0273729	FLNB
16361.4	-0.109881	0.0341148	-3.22093	0.00127776	0.0278932	RPS20
726.411	0.29595	0.0919075	3.22009	0.00128152	0.0279287	POLR2J3
1447.21	0.225942	0.0702406	3.21668	0.00129683	0.0282151	PCDHGC3
475.644	0.391202	0.121637	3.21614	0.00129928	0.0282215	MARK4
471.109	-0.278272	0.08658	-3.21405	0.00130878	0.0283807	CENPM
1101.01	0.197937	0.061605	3.213	0.00131357	0.0284165	CORO2A
387.546	-0.347597	0.108193	-3.21274	0.00131477	0.0284165	IER5
32127.1	-0.167365	0.0521349	-3.21023	0.00132629	0.0285241	NPM1
930.592	0.234411	0.0730043	3.21092	0.0013231	0.0285241	BTN3A1
755.532	-0.240861	0.0750193	-3.21065	0.00132433	0.0285241	FAM64A
1272.18	-0.187941	0.0585834	-3.2081	0.00133617	0.0286893	UHRF1
4245.15	0.141492	0.0441398	3.20554	0.00134811	0.0288713	AP1G2
5533.15	-0.186797	0.0582806	-3.20514	0.00134999	0.0288713	CALM2
4645.14	0.281993	0.0879892	3.20486	0.00135127	0.0288713	POLR2A
2852.89	0.146441	0.045784	3.19853	0.00138131	0.0293691	ACO1
5492.31	0.149537	0.0467466	3.19889	0.00137958	0.0293691	CALU
5529.51	0.190814	0.05965	3.1989	0.00137951	0.0293691	NOMO2
2279.81	0.201244	0.0629673	3.196	0.00139347	0.0295795	ZNF692
292.937	0.321011	0.100491	3.19442	0.00140114	0.0296941	TNRC6C-AS1
3733.62	0.176988	0.0554986	3.18905	0.0014274	0.0301924	H6PD
1668.31	0.185875	0.0582921	3.18867	0.00142927	0.0301924	ZNF445
97.4443	0.690491	0.21669	3.18654	0.00143987	0.0303672	DAB1
2066.07	0.255729	0.080274	3.1857	0.00144405	0.0304064	MAPK8IP3
4696.76	-0.141201	0.0443342	-3.18492	0.00144794	0.0304392	COX8A
1471.06	0.172161	0.0540962	3.18251	0.00146007	0.030645	NAGA
3390.85	0.164621	0.0517407	3.18165	0.00146437	0.0306861	RAB11FIP1
3417.99	0.199308	0.0626568	3.18095	0.00146792	0.030711	ZMIZ1
2566.09	0.211551	0.0665151	3.18049	0.00147026	0.030711	MORC2
390.097	-0.530279	0.167043	-3.17451	0.00150089	0.0313009	CDKN2A
406.855	-0.329748	0.103916	-3.17324	0.0015075	0.0313887	LINC01133
758.547	-0.209048	0.0659154	-3.17146	0.00151672	0.0314892	DDB2
2118.79	0.249038	0.0785265	3.17138	0.00151714	0.0314892	ENGASE
2353.12	-0.143729	0.04534	-3.17003	0.00152422	0.0315859	NCS1
8066.15	0.225823	0.071314	3.1666	0.0015423	0.03191	AHNAK
1212.15	0.184086	0.058174	3.1644	0.00155401	0.0321016	PLBD2
3008.64	0.147421	0.0465963	3.16379	0.00155727	0.032118	FAAH
18945.9	-0.124786	0.0395525	-3.15494	0.00160533	0.0330052	RPS16
162.435	-0.435272	0.137953	-3.15522	0.0016038	0.0330052	UBE2D3P1
263.212	-0.434261	0.137679	-3.15416	0.0016096	0.0330411	RP11-1136G11.6
658.407	0.246533	0.0782209	3.15176	0.00162292	0.0332622	FAXDC2
913.264	0.315346	0.100111	3.14996	0.00163293	0.0334149	NPIPB3
6957.29	0.119401	0.0379347	3.14753	0.00164656	0.0335888	EXOC7
161.069	-0.541714	0.172098	-3.14771	0.00164557	0.0335888	NUP62CL
2384.78	0.147369	0.0469486	3.13895	0.00169554	0.0343819	TBC1D20
1373.87	0.168655	0.0537148	3.13982	0.00169053	0.0343819	FBXO31
1082.93	0.239105	0.0761753	3.13888	0.00169596	0.0343819	PACSIN3
244.61	0.409913	0.130557	3.13971	0.00169113	0.0343819	RP11-20I23.8
1079.79	0.227487	0.0725026	3.13764	0.00170314	0.0344207	NPIPB5
132.567	-0.716952	0.228482	-3.1379	0.00170164	0.0344207	MIR210HG
3104.87	-0.295991	0.0943733	-3.13639	0.00171041	0.0345144	PFKP
639.292	0.294037	0.0938204	3.13404	0.00172415	0.0347381	SPIRE2
4418.58	-0.174565	0.0557325	-3.13219	0.00173505	0.0348346	TRA2B
2575.02	0.190608	0.0608472	3.13258	0.00173279	0.0348346	ZNF106
370.748	0.415185	0.132568	3.13188	0.00173693	0.0348346	SLC44A3
5123.32	0.127597	0.0407547	3.13085	0.00174301	0.034903	ATP13A1
905.932	0.307563	0.0983336	3.12775	0.0017615	0.0352192	CHM
1506.99	0.21595	0.069126	3.12401	0.00178403	0.0355609	NAT9
2102.57	0.224479	0.0718536	3.12411	0.00178341	0.0355609	SLC43A2
14165.9	0.160125	0.0512782	3.12268	0.00179215	0.0356659	MYO1C
1067.2	-0.24907	0.0797727	-3.12225	0.00179475	0.0356659	CHAF1B
1647.35	0.251352	0.0805531	3.12033	0.0018065	0.0358449	CTSF
3163.56	0.145045	0.046531	3.11717	0.00182596	0.0361463	PRPF3
219.711	0.389703	0.125026	3.11697	0.00182722	0.0361463	CTC-459F4.1
9111.25	0.103268	0.0331469	3.11547	0.00183651	0.0362205	ENAH
4369.79	0.181941	0.0583938	3.11576	0.0018347	0.0362205	ZFR
1228.29	0.266873	0.0856965	3.11416	0.00184469	0.0362795	FAM193B
674.062	-0.27577	0.0885551	-3.1141	0.00184505	0.0362795	DEPDC1B
6209.56	0.147784	0.0474637	3.11362	0.00184808	0.0362846	CMTM4
3266.54	0.194082	0.0623989	3.11033	0.00186876	0.0366355	ARID1A
3601.41	-0.172318	0.0554342	-3.10852	0.00188029	0.0367514	PTGFRN
930.988	-0.262525	0.0844534	-3.10852	0.00188028	0.0367514	LAGE3
12561.1	0.181375	0.0583928	3.10612	0.00189563	0.0369958	CAPN2
5695.51	-0.158002	0.0509621	-3.10038	0.00193271	0.0375165	TAGLN2
3356.17	-0.167359	0.053983	-3.10022	0.00193378	0.0375165	IFI44
977.596	0.216266	0.0697432	3.10089	0.0019294	0.0375165	LINC00969
2293.42	0.220901	0.0712452	3.10058	0.00193145	0.0375165	ZNF320
4585.01	0.128617	0.0415108	3.09839	0.00194573	0.0375794	CRTAP
31378.9	-0.169132	0.0545945	-3.09797	0.00194852	0.0375794	PKM
880.346	0.226459	0.073069	3.09925	0.0019401	0.0375794	IQSEC2
3723.71	-0.28854	0.0931266	-3.09837	0.00194589	0.0375794	H2AFX
1791.48	0.268837	0.0868026	3.0971	0.00195422	0.0376339	PCSK7
226.826	-0.468975	0.151533	-3.09486	0.00196903	0.0378634	PIM1
250.848	0.54725	0.177068	3.09061	0.00199744	0.0383532	CPEB2
587.638	0.247641	0.0801439	3.08995	0.00200189	0.0383823	LRRC37A4P
2293.93	-0.2546	0.0824721	-3.08711	0.00202114	0.0386946	P4HA1
3743.84	-0.169721	0.0550569	-3.08265	0.00205164	0.039221	DEK
8260.19	0.149264	0.0484647	3.07985	0.00207108	0.039535	F11R
4416.94	0.144225	0.0468478	3.07859	0.00207981	0.039616	SCARB1
4071.33	-0.144255	0.0468608	-3.07837	0.00208139	0.039616	MCM3
1234.62	0.231887	0.0754156	3.07479	0.0021065	0.0400358	RP11-640M9.2
1838.55	-0.210808	0.068583	-3.07376	0.00211381	0.0401163	WDR34
4945.17	-0.105222	0.0342391	-3.07315	0.00211813	0.0401401	VGLL4
3023.7	0.157654	0.0513159	3.07223	0.00212467	0.0402057	SIAE
14743.3	0.127144	0.0414006	3.07106	0.00213302	0.0403054	APP
8093.76	-0.174478	0.0568477	-3.06922	0.00214619	0.0403727	DHFR
402.115	0.34309	0.111798	3.06884	0.00214893	0.0403727	ZNF324B
183.073	0.50121	0.163315	3.06899	0.00214786	0.0403727	SP140L
138.707	-0.594378	0.193675	-3.06894	0.00214817	0.0403727	BCL2
561.609	0.235503	0.0768464	3.06459	0.00217966	0.0408672	GSTA1
535.121	0.625607	0.204157	3.06434	0.0021815	0.0408672	IGF1R
3850.24	-0.219262	0.0716075	-3.062	0.00219864	0.0411294	NSA2
31650.2	0.140614	0.0459324	3.06133	0.00220357	0.0411627	EIF4B
170.949	-0.417897	0.136539	-3.06063	0.00220871	0.0411999	C10orf10
1331.02	0.217012	0.0709201	3.05995	0.00221371	0.0412342	ATHL1
834.586	-0.253155	0.0828429	-3.05584	0.00224427	0.0417441	SSBP2
1135.91	0.180918	0.0592433	3.05382	0.00225945	0.0419668	KIAA1549
596.784	-0.228454	0.0748624	-3.05165	0.00227587	0.0422117	RP11-345P4.9
3767.34	0.135494	0.0444468	3.04844	0.0023003	0.0423048	SMARCC2
9004.69	-0.152475	0.0500142	-3.04863	0.00229888	0.0423048	CHCHD2
7399.25	0.157257	0.0515643	3.04972	0.00229052	0.0423048	OSBP
1657.49	-0.206838	0.0678341	-3.04917	0.00229477	0.0423048	CDC25B
3928.7	0.22549	0.0739633	3.04868	0.00229851	0.0423048	EME2
115.709	0.480166	0.157491	3.04885	0.00229717	0.0423048	RP11-395P17.3
19382.2	0.0858014	0.0281791	3.04486	0.0023279	0.0427306	ATP2A2
6225.65	0.203073	0.0666996	3.04459	0.00232999	0.0427306	ARG2
93.8033	0.675693	0.221967	3.04412	0.00233365	0.0427378	SLC6A17
2556.25	0.145005	0.0476647	3.0422	0.00234858	0.0429511	EP300
888.151	0.252439	0.0830227	3.0406	0.00236109	0.0431195	INPP4A
3160.39	0.128987	0.0424774	3.03659	0.00239267	0.0434535	RABEP1
2358.41	0.15095	0.0496967	3.03742	0.00238614	0.0434535	CLK3
1409.65	0.184092	0.0606201	3.03682	0.00239092	0.0434535	TMEM198B
534.456	0.30845	0.101572	3.03677	0.0023913	0.0434535	ZNF767
802.196	-0.272602	0.0897953	-3.03582	0.00239883	0.0435051	MEX3D
952.474	0.253611	0.0836596	3.03147	0.00243369	0.0440761	MSH5
33849.7	-0.101567	0.0335218	-3.02989	0.00244647	0.0441851	RPS8
19264.6	0.189775	0.0626293	3.03013	0.00244451	0.0441851	AR
4811.63	0.138762	0.0458112	3.029	0.00245368	0.0442542	GBF1
1129.75	0.304164	0.100507	3.02629	0.00247574	0.0445906	FAM156B
9347.01	0.114848	0.0379732	3.02444	0.0024909	0.0448019	CYB561
2200.38	0.189128	0.0626588	3.01838	0.00254131	0.0456459	KCNN2
199.967	-0.547398	0.181441	-3.01695	0.00255329	0.045798	RP11-249L21.4
2180.91	-0.159298	0.052858	-3.0137	0.00258081	0.0462283	FAM127B
470.898	0.297338	0.0986907	3.01282	0.00258829	0.0462989	PITPNM2
2668.27	-0.249461	0.0828272	-3.01183	0.00259682	0.046388	PDCD5
479.747	0.365936	0.121518	3.01138	0.00260065	0.046393	PYROXD2
1245.88	0.209385	0.0695932	3.0087	0.0026237	0.0466134	TMC6
171877	-0.262299	0.0871593	-3.00942	0.0026175	0.0466134	RNA18S5
342.971	0.51954	0.172658	3.00908	0.00262044	0.0466134	SSPO
511.445	0.273846	0.0911385	3.00472	0.00265824	0.047163	NRBP2
10049	0.100349	0.0334145	3.00317	0.00267181	0.0473396	CD9
1353	-0.177628	0.0591573	-3.00263	0.00267655	0.0473594	OAS1
2863.54	0.155199	0.0517141	3.00109	0.00269012	0.0475352	MAVS
764.697	0.276447	0.0921362	3.00041	0.00269614	0.0475772	ANKRD46
3089.2	0.142289	0.0474388	2.99942	0.00270493	0.0476039	NEK6
166.193	-0.551914	0.183997	-2.99958	0.00270354	0.0476039	C18orf56
2003.75	0.300015	0.100066	2.99818	0.00271596	0.0476927	RP11-396K3.1
88.9091	-1.1281	0.376279	-2.99803	0.00271727	0.0476927	CTD-2031P19.4
1106.45	0.227993	0.0760945	2.99619	0.0027338	0.0478864	ADCY9
147.884	-0.540295	0.18034	-2.99598	0.00273563	0.0478864	TMSB15A
1814.44	0.20841	0.0695732	2.99555	0.00273947	0.0478895	CDK11A
276.519	-0.623524	0.208316	-2.99317	0.00276093	0.0482001	B4GALT6
757.137	0.204706	0.0684284	2.99154	0.00277572	0.0483937	TMEM175
704.505	0.213408	0.0714291	2.98769	0.00281096	0.0489191	SMCR8
23854.9	0.223613	0.0748511	2.98743	0.00281334	0.0489191	MYH9
411.593	-0.343884	0.115262	-2.9835	0.00284968	0.0494853	CLEC11A
129.944	-0.547004	0.183449	-2.98177	0.00286587	0.0497005	RP11-587D21.1
1707.96	-0.261447	0.0877451	-2.97962	0.00288609	0.0499848	PBK
2617.62	-0.139408	0.046808	-2.9783	0.00289854	0.0501339	RNF26
6259.2	-0.115732	0.0388653	-2.97778	0.0029034	0.0501518	SUPT16H
842.153	0.247227	0.0830386	2.97726	0.00290841	0.050172	TMEM79
574.628	0.308667	0.103692	2.97676	0.00291315	0.0501876	AC138035.2
1507.34	0.16225	0.0545293	2.97545	0.00292555	0.0503349	ITPKB
1455.4	-0.251696	0.0846072	-2.97487	0.0029311	0.0503641	RP11-490H24.5
1882.19	0.189809	0.0638312	2.97361	0.00294322	0.0504681	KIAA0895L
2669.88	0.303452	0.102054	2.97343	0.00294487	0.0504681	NCOA2
5859.58	0.13723	0.0461836	2.97139	0.00296452	0.0507383	ALDH6A1
7444.62	0.100458	0.0338289	2.96959	0.00298195	0.0507708	PDXDC1
5909.54	-0.139948	0.0471227	-2.96986	0.00297939	0.0507708	VEGFA
1589.72	-0.2006	0.0675411	-2.97005	0.00297755	0.0507708	PLK2
2109.29	0.311099	0.104734	2.97036	0.00297451	0.0507708	KMT2D
1763.31	-0.156331	0.0526745	-2.96787	0.00299873	0.0509902	HDDC2
3536.32	0.157687	0.0532254	2.96264	0.00305015	0.0517971	PARP4
1807.58	-0.205291	0.0693067	-2.96206	0.00305588	0.0518271	IER2
1498	0.172717	0.0583608	2.95947	0.00308173	0.0520486	PHACTR4
939.292	0.223496	0.0755174	2.95952	0.00308114	0.0520486	USP43
255.685	-0.472565	0.159693	-2.95921	0.00308425	0.0520486	TNS4
258.071	0.491447	0.166077	2.95915	0.00308487	0.0520486	SEC31B
1583.05	0.268486	0.0907608	2.95817	0.00309467	0.0521467	ZNF528
2375.07	-0.180645	0.0611054	-2.95628	0.00311372	0.05229	MEA1
2347.64	0.198869	0.0672685	2.95634	0.00311311	0.05229	CCNL1
752.891	0.344297	0.116469	2.95614	0.00311516	0.05229	WASH3P
144.084	0.494282	0.167241	2.95551	0.00312152	0.0523295	CYP11A1
2090.77	-0.168707	0.0570914	-2.95504	0.0031263	0.0523425	MRPL16
153.64	-0.599192	0.202825	-2.95423	0.00313449	0.0524124	CEACAM1
505.736	-0.349768	0.11847	-2.95237	0.00315348	0.0526627	FAM72D
247592	0.12409	0.0420462	2.95127	0.00316468	0.0527823	MT-CO3
6075.53	-0.205358	0.0696041	-2.95038	0.00317386	0.0528681	HDAC2
4420.71	-0.107918	0.0366007	-2.94851	0.00319308	0.0530529	ATP5H
146.326	0.525014	0.178054	2.94862	0.00319192	0.0530529	ALDH5A1
10054.4	0.118148	0.0400908	2.947	0.00320876	0.0531111	CLSTN1
2980.97	0.213388	0.0724033	2.94722	0.0032065	0.0531111	TNRC6A
683.009	0.294382	0.0998696	2.94766	0.00320188	0.0531111	KLF6
333.035	0.40302	0.136803	2.946	0.00321916	0.0532159	FAM229A
1199.94	-0.177347	0.060211	-2.94543	0.00322508	0.0532465	RAP1A
3082.35	-0.122988	0.0417855	-2.94331	0.00324723	0.0535445	PDCD2
212.619	-0.405774	0.137938	-2.94171	0.0032641	0.053755	ARG1
2069.13	0.147998	0.0503264	2.94075	0.00327415	0.0538525	ARFGAP2
1837.24	0.223911	0.0761917	2.93879	0.00329497	0.0541269	FLCN
2385.16	0.172013	0.0585641	2.93718	0.00331217	0.0543411	PHF20
215.304	0.416064	0.141705	2.93613	0.00332334	0.0544561	NPIPB6
2068.27	0.160817	0.0547912	2.93509	0.00333447	0.0545701	TMEM63A
9624.38	0.116498	0.0397124	2.93355	0.00335113	0.0546717	SEL1L3
1293.87	-0.167459	0.0570767	-2.93394	0.00334692	0.0546717	EXOSC6
968.605	-0.208892	0.071222	-2.93297	0.0033574	0.0546717	RAP2B
127.707	-0.469968	0.160236	-2.93298	0.0033573	0.0546717	RP1-232L22__B.1
110.614	-0.526796	0.179797	-2.92995	0.00339012	0.0551358	MRPS36P1
1865.75	0.235739	0.0804848	2.92899	0.00340063	0.0551686	WDR46
414.089	-0.268207	0.0915582	-2.92937	0.00339654	0.0551686	KAZALD1
147.428	0.515859	0.176144	2.92861	0.00340479	0.0551686	MOGAT2
3027.36	-0.183107	0.0626573	-2.92236	0.00347392	0.0562191	COX5B
4150.5	-0.175164	0.0599676	-2.92098	0.00348938	0.0563994	SAP18
153.112	0.539305	0.184924	2.91636	0.00354141	0.0571697	AOC3
4744.8	-0.108611	0.0372575	-2.91516	0.00355508	0.0572951	UQCRFS1
1763.41	0.386432	0.132571	2.91491	0.00355794	0.0572951	ACAP2
1507.14	-0.210394	0.072229	-2.91287	0.00358127	0.0575998	CARHSP1
3536.67	-0.317561	0.109095	-2.91087	0.00360421	0.0578976	SOX4
7331.64	0.102112	0.0351313	2.90658	0.00365401	0.0581972	SLC45A3
9247.76	-0.130076	0.0447378	-2.90751	0.00364321	0.0581972	UBE2D3
2112.12	-0.144328	0.0496548	-2.90662	0.00365354	0.0581972	PRSS23
2155.86	-0.153682	0.0528339	-2.90877	0.00362849	0.0581972	SAPCD2
935.222	-0.184347	0.0633872	-2.90827	0.0036344	0.0581972	TUBBP1
725.511	-0.228338	0.078545	-2.9071	0.00364797	0.0581972	ATG4D
128.162	-0.500645	0.172237	-2.90672	0.0036524	0.0581972	STC1
9609.4	-0.129192	0.0444786	-2.90459	0.00367735	0.058434	PTBP1
4364.26	-0.133389	0.0459243	-2.90455	0.00367782	0.058434	MRPS21
2799.88	0.117525	0.0404784	2.90341	0.00369123	0.0585534	CYB5R1
2737.24	0.157252	0.0541661	2.90315	0.00369429	0.0585534	PIGS
3700.94	0.238646	0.0822177	2.90261	0.00370064	0.0585557	GAA
444.16	0.368886	0.127098	2.90238	0.00370339	0.0585557	RGS11
261.783	0.725981	0.250197	2.90164	0.00371218	0.0586238	MAGED4
2008.5	-0.18062	0.0622757	-2.90032	0.00372778	0.0587991	PRPS2
12902.4	-0.122618	0.0422973	-2.89896	0.00374399	0.0588418	SHMT2
1341.99	0.190218	0.0656106	2.89919	0.00374128	0.0588418	EIF4BP7
190.64	-0.386081	0.133173	-2.89911	0.00374229	0.0588418	DHRS3
853.505	-0.23681	0.0817342	-2.89731	0.00376372	0.0590809	POLD3
959.36	0.221254	0.0763961	2.89614	0.00377779	0.0592307	MPPE1
7507.95	0.133243	0.0460218	2.89522	0.00378896	0.0593347	NPEPPS
1885.35	0.171454	0.0592476	2.89385	0.00380546	0.0594506	CREB3L2
3140.04	0.278135	0.0961097	2.89393	0.00380449	0.0594506	LRIG1
4931.82	-0.24843	0.0858725	-2.89301	0.00381567	0.0595391	DDX60
1798.7	-0.238859	0.0826012	-2.89171	0.00383152	0.059715	CENPU
280.843	0.389445	0.134717	2.89083	0.00384227	0.0598114	FAM45B
13922.8	0.10782	0.037331	2.88822	0.00387427	0.0599979	ITGB1
26334.5	0.127568	0.044172	2.88798	0.0038772	0.0599979	SORD
2460.37	0.1796	0.0621854	2.88814	0.0038753	0.0599979	POR
3785.65	0.187403	0.0648646	2.88914	0.003863	0.0599979	RBM5
667.048	0.362784	0.12559	2.88863	0.00386924	0.0599979	MAP3K6
5508.13	-0.146409	0.050704	-2.88752	0.00388297	0.0600162	KPNA2
2630.07	0.122586	0.0424596	2.88712	0.00388791	0.0600217	NFX1
266.655	0.391211	0.135525	2.88663	0.00389396	0.0600441	FAM13A-AS1
1612.02	-0.180979	0.0627528	-2.88399	0.0039267	0.0604776	AGR2
1444.05	-0.196355	0.0681225	-2.88238	0.00394678	0.0606389	MELK
253.586	0.340971	0.118309	2.88204	0.00395108	0.0606389	MAP7D3
605.857	0.362134	0.12565	2.88209	0.00395041	0.0606389	SLC27A3
2083.98	0.145707	0.0505855	2.88041	0.00397152	0.0608668	RREB1
407.695	-0.307798	0.10687	-2.88012	0.00397524	0.0608668	PITPNA-AS1
2787.73	0.137532	0.0477672	2.87922	0.00398664	0.0609699	TMEM63B
37443.1	0.127828	0.044425	2.87739	0.00400981	0.0610387	P4HB
6042.72	0.151087	0.0525069	2.87748	0.00400867	0.0610387	NCSTN
206.269	-0.476074	0.165431	-2.87778	0.00400486	0.0610387	POLE2
149.897	-0.51349	0.178406	-2.8782	0.00399949	0.0610387	LRRC49
1122.6	0.310729	0.108034	2.87621	0.00402479	0.0611956	ATP8B2
2327.14	0.145928	0.0507491	2.87549	0.00403403	0.0612351	MAU2
1166.16	0.240047	0.0834865	2.87527	0.00403676	0.0612351	MAF
1862.77	0.188201	0.0654885	2.87379	0.00405575	0.0614519	MBD6
141.26	0.437532	0.152298	2.87287	0.00406761	0.0615603	SCDP1
7696.59	0.089295	0.0311386	2.86767	0.00413512	0.0624374	RPS4Y1
641.114	0.255262	0.0890078	2.86786	0.00413262	0.0624374	NLGN2
6706.58	0.120309	0.0419843	2.86556	0.00416271	0.0627815	CKAP4
187.848	0.385023	0.134407	2.8646	0.0041754	0.0629004	APOF
3489.78	0.12534	0.0437897	2.86231	0.00420569	0.0630576	PTDSS1
2149.36	0.157624	0.0550654	2.86249	0.00420321	0.0630576	ASH1L
1102.94	-0.182521	0.0637741	-2.86199	0.00420995	0.0630576	HJURP
531.218	0.381554	0.133267	2.86309	0.00419536	0.0630576	OFD1
149.868	0.440999	0.154055	2.86261	0.0042017	0.0630576	AC034220.3
1372.47	0.215038	0.0751828	2.86021	0.00423366	0.0633402	ATF6B
270.112	0.473941	0.16614	2.85266	0.00433545	0.064789	SNED1
1130.68	0.229429	0.0804504	2.8518	0.00434718	0.0648902	STK3
11650	0.130875	0.0458984	2.85141	0.00435253	0.0648958	MAP4
2765.15	0.153781	0.0539657	2.84961	0.00437724	0.0651899	UBN1
1944.6	0.182224	0.063983	2.84801	0.00439935	0.0653927	MPHOSPH9
1039.69	-0.291668	0.102415	-2.8479	0.00440086	0.0653927	NAA38
15539.4	-0.0796432	0.0279774	-2.8467	0.00441756	0.0655345	RAN
4033.15	0.143422	0.0503855	2.84649	0.00442042	0.0655345	TMED3
7238.35	-0.113182	0.0397687	-2.84601	0.00442706	0.0655585	ATP5F1
6954.61	0.230999	0.0812282	2.84383	0.00445752	0.0658605	MBOAT2
661.298	0.244752	0.0860634	2.84385	0.00445715	0.0658605	COL7A1
376308	0.183381	0.0644956	2.8433	0.00446487	0.0658946	MT-RNR2
8597.04	0.157543	0.0554455	2.8414	0.00449153	0.0662133	SLC39A6
23164.2	0.129326	0.0455565	2.83881	0.00452821	0.0666038	EPHX1
8759.09	0.196726	0.0692965	2.8389	0.00452691	0.0666038	MAP1B
1771.03	-0.215612	0.0759724	-2.83804	0.00453921	0.0666907	HMGN3
1194.06	-0.156725	0.0552627	-2.836	0.00456822	0.0668166	MRPL2
1357.77	0.202797	0.0715058	2.8361	0.00456685	0.0668166	ITGA5
1100.81	0.243409	0.0858111	2.83657	0.00456007	0.0668166	PPP1R12C
234.242	0.320414	0.112947	2.83686	0.00455597	0.0668166	RP1-90J20.11
1968.55	-0.165738	0.0584823	-2.83398	0.00459726	0.0671662	NT5C3B
1631.97	0.140685	0.0496537	2.83332	0.00460667	0.0672285	ABHD16A
3246.27	-0.165709	0.0585189	-2.83172	0.00462988	0.0673563	MAPKAP1
6874.53	0.175894	0.062117	2.83165	0.00463082	0.0673563	DBT
93.6677	0.551893	0.194902	2.83165	0.00463087	0.0673563	RP1-90J20.12
624.599	0.249711	0.0882087	2.83091	0.00464156	0.0674367	NEK8
2441.03	0.180944	0.0639309	2.8303	0.00465044	0.0674907	ZNF83
17894.7	-0.0856375	0.0302631	-2.82977	0.00465815	0.0675277	HNRNPC
447.526	0.280237	0.0990727	2.8286	0.00467521	0.0676999	C19orf44
424.739	0.330802	0.117081	2.82541	0.00472202	0.0683022	ACOX3
3566.66	0.118792	0.0420778	2.82314	0.00475553	0.0686279	TBRG1
1698.43	-0.209536	0.074216	-2.82332	0.00475288	0.0686279	ZNF652
219.726	0.35444	0.125562	2.82282	0.00476029	0.0686279	KIAA1324
2603.74	-0.214196	0.0759028	-2.82197	0.00477294	0.0687345	CDK2AP2
780.655	-0.201807	0.0715311	-2.82125	0.00478365	0.0687623	CDC25A
350.899	0.282704	0.100209	2.82114	0.00478539	0.0687623	POTEI
1372.05	0.202441	0.0717748	2.82051	0.00479478	0.0688217	FAM160A2
807.07	0.230032	0.0816504	2.81728	0.00484317	0.06944	PPP1R37
4199.63	-0.15059	0.05348	-2.81582	0.00486535	0.0696285	ATP5L
10411.1	-0.159154	0.0565235	-2.81571	0.00486697	0.0696285	KIF5B
926.561	-0.22064	0.0783728	-2.81526	0.00487378	0.0696498	C16orf80
455.8	0.282924	0.100526	2.81445	0.0048861	0.0697496	SORBS2
263741	0.0896412	0.0318573	2.81384	0.0048954	0.0697962	MT-ND4
2111.86	-0.209567	0.0744854	-2.81353	0.00490004	0.0697962	SF3A2
4065.36	0.170629	0.0606813	2.81189	0.00492512	0.0700772	MLXIP
2012.77	0.175808	0.0626546	2.80598	0.0050164	0.0712983	TP53BP1
341.211	0.425185	0.151571	2.80519	0.00502865	0.0713948	UPK3BL
6001.01	0.112185	0.0400033	2.8044	0.00504096	0.0714239	CCDC85C
2798.17	0.17024	0.0607054	2.80436	0.00504171	0.0714239	YTHDF3
1913.67	0.182619	0.0651601	2.80262	0.00506893	0.0714239	LGALS3BP
751.82	-0.202908	0.0723821	-2.80329	0.00505845	0.0714239	GTSE1
1379.69	-0.226836	0.0809284	-2.80292	0.00506427	0.0714239	CEP57
625.389	0.284753	0.101563	2.80371	0.0050518	0.0714239	TMTC2
718.857	0.289536	0.10327	2.80366	0.00505255	0.0714239	RP11-1407O15.2
167.631	0.527195	0.188172	2.80166	0.005084	0.0715591	ARPC4-TTLL3
1515.29	0.246511	0.0880045	2.80112	0.0050926	0.0716031	PDIA5
1430.65	0.224012	0.080011	2.79977	0.0051139	0.0718253	LPIN3
3155.56	0.153808	0.0549472	2.7992	0.00512301	0.0718419	ARHGEF11
6276	-0.192927	0.068927	-2.799	0.00512607	0.0718419	MCM4
2192.8	0.156056	0.0557687	2.79827	0.00513766	0.0719273	EPHX2
417.658	0.252948	0.090413	2.7977	0.00514679	0.071978	ZSCAN22
2722.13	-0.187286	0.0669743	-2.79638	0.00516779	0.0721944	NUSAP1
3524.02	0.188249	0.0673781	2.79392	0.00520736	0.0726696	NPIPA1
1248.84	0.168916	0.0604746	2.79317	0.00521949	0.0726838	ZBTB40
421.018	-0.368831	0.132047	-2.79317	0.00521938	0.0726838	FOXN2
2879.42	0.139829	0.0501098	2.79046	0.00526334	0.0732023	STAT2
1665.45	-0.173525	0.0621915	-2.79018	0.00526792	0.0732023	RFC2
98.3431	0.50577	0.181378	2.78849	0.00529548	0.0735071	AC135178.1
2852.48	0.167596	0.0601178	2.7878	0.00530675	0.0735854	UTRN
595.543	0.245318	0.0880184	2.78713	0.00531779	0.0736604	ADAMTS13
1176.61	0.208254	0.0747351	2.78655	0.00532717	0.0737123	SULT1A1
1139.5	-0.164042	0.0588917	-2.78548	0.00534483	0.0738657	MAST3
2770.79	0.181767	0.0652617	2.78519	0.00534956	0.0738657	SLC5A6
3464.17	-0.121874	0.0437843	-2.78351	0.00537737	0.0741714	SRSF7
935.439	-0.316161	0.113618	-2.78267	0.00539141	0.0742229	KIF14
125.773	0.663641	0.238496	2.7826	0.00539246	0.0742229	RRN3P3
3690.91	0.128241	0.0460951	2.7821	0.00540081	0.074253	PUM1
3279.15	0.150827	0.054246	2.78043	0.00542871	0.074253	UBE4B
1631.35	-0.152659	0.0548916	-2.7811	0.00541744	0.074253	TMEM203
3442.01	0.159145	0.0572315	2.78072	0.00542385	0.074253	LDLR
1393.1	0.206596	0.074268	2.78176	0.00540651	0.074253	FAM193A
1096.35	0.280313	0.100792	2.78111	0.0054173	0.074253	PPP1R12B
1503.06	0.191915	0.0690609	2.77892	0.00545396	0.0745204	SSH1
4007.91	-0.112392	0.0404939	-2.77554	0.00551104	0.0751432	HNRNPAB
1429.52	0.217286	0.0782845	2.77559	0.00551012	0.0751432	POLG
8112.82	-0.110317	0.0397894	-2.77252	0.00556236	0.0756551	SSRP1
4365.83	-0.128782	0.0464501	-2.77248	0.00556316	0.0756551	TRMT112
908.458	0.222183	0.0801632	2.77164	0.00557751	0.0756551	ZDHHC14
142.176	0.385269	0.138982	2.77207	0.00557013	0.0756551	CTD-2517M14.5
159.728	0.568388	0.20507	2.77168	0.00557679	0.0756551	CNTNAP3
4673.58	0.158181	0.0571024	2.77013	0.00560336	0.0758483	EFCAB14
2041.09	0.183096	0.0660899	2.77042	0.00559849	0.0758483	ANKRD13A
8616.99	0.129118	0.0466394	2.76844	0.00563251	0.0761641	ERBB3
2026.89	-0.150763	0.0545903	-2.76173	0.00574966	0.0775878	ASH2L
370.517	-0.473339	0.171389	-2.76179	0.00574852	0.0775878	SPC25
11330.7	0.129142	0.0467688	2.76128	0.00575755	0.0776124	CLCN3
2081.9	-0.247707	0.0897179	-2.76095	0.00576336	0.0776124	HEATR2
4610.01	0.115976	0.0420203	2.76001	0.00578001	0.0777566	PACSIN2
5285.7	-0.112808	0.0408795	-2.75953	0.00578853	0.0777911	ATPAF1
1604.99	-0.170545	0.0618261	-2.75846	0.00580748	0.0779657	ZNF721
13251.2	-0.0856066	0.0310494	-2.75711	0.00583144	0.0780639	PCBP2
691.65	0.257797	0.0934971	2.75728	0.00582848	0.0780639	WASH2P
463.93	0.345696	0.125386	2.75704	0.0058327	0.0780639	RTN1
505.738	0.247695	0.0898761	2.75596	0.005852	0.0782421	MAPK11
301.621	0.299698	0.108866	2.75291	0.00590689	0.0788148	DICER1-AS1
3291.18	0.359503	0.130581	2.7531	0.00590338	0.0788148	ANKHD1-EIF4EBP3
472.858	0.33244	0.120791	2.75219	0.00591989	0.0789077	NLRC5
334.673	0.337068	0.122501	2.75155	0.00593141	0.0789808	PI4KAP2
1066.33	-0.192688	0.0700683	-2.75	0.00595944	0.0792733	MTX2
5813.74	0.0896185	0.0326044	2.74866	0.0059839	0.079437	ZDHHC5
8680.96	-0.120439	0.0438203	-2.74847	0.00598747	0.079437	HINT1
4869.93	0.133182	0.0484594	2.74833	0.00598997	0.079437	ACY1
1987.65	0.165448	0.060212	2.74776	0.00600044	0.0794383	MTHFR
1081.02	0.20914	0.0761157	2.74766	0.00600222	0.0794383	PDP2
723.991	0.240295	0.087474	2.74704	0.00601357	0.079508	KIAA0922
6989.94	-0.136256	0.0496195	-2.74603	0.0060322	0.0796738	SRSF2
2026.48	0.126938	0.0462448	2.74492	0.0060526	0.0798626	CUL7
12898.8	0.0947713	0.0345456	2.74337	0.00608129	0.0799185	ADAM15
2508.88	0.213744	0.07789	2.74417	0.00606634	0.0799185	CRELD2
1200.58	0.252098	0.0918861	2.74359	0.00607717	0.0799185	CLEC16A
1728.73	-0.314247	0.114538	-2.7436	0.00607703	0.0799185	CKS2
1357.93	-0.155223	0.0566085	-2.74205	0.00610574	0.0801593	ACOT7
7684.8	0.155822	0.0568506	2.74091	0.00612695	0.080357	ADAM9
776.708	0.268707	0.0980496	2.74052	0.00613415	0.0803708	RP11-334C17.5
1952.11	0.141877	0.0517782	2.7401	0.00614207	0.0803941	BICD2
4821.06	0.182717	0.0667357	2.73792	0.00618291	0.0808477	TPP1
1319.53	0.381649	0.139426	2.73729	0.00619476	0.0809218	KDM5A
3300.94	0.104421	0.0381738	2.7354	0.00623047	0.0811512	NIPAL3
510.947	-0.259144	0.0947382	-2.73537	0.00623095	0.0811512	RP11-121L10.3
644.277	0.276316	0.100996	2.73591	0.00622072	0.0811512	YJEFN3
279.378	-0.331823	0.121326	-2.73497	0.00623867	0.0811709	ZBTB12
908.062	-0.201194	0.0736987	-2.72996	0.00633426	0.0823152	STK32C
1569.77	0.301621	0.110496	2.7297	0.0063392	0.0823152	MYO5A
3125.04	0.15178	0.0556178	2.72898	0.00635296	0.0823233	SCAP
1382.17	-0.163793	0.0600195	-2.729	0.00635261	0.0823233	MRPL50
463.563	-0.349137	0.12795	-2.72869	0.00635871	0.0823233	ZNF524
1899.57	0.176902	0.0649052	2.72554	0.00641968	0.0830303	GRIPAP1
931.031	-0.252627	0.092703	-2.72513	0.00642765	0.0830513	CDCA2
9200.28	-0.117475	0.0431325	-2.72359	0.00645776	0.0831334	RPL36A
4259.01	-0.201639	0.0740324	-2.72367	0.00645618	0.0831334	H2AFV
519.667	0.310454	0.113991	2.7235	0.00645943	0.0831334	LINC01106
156.358	0.397113	0.145765	2.72435	0.0064429	0.0831334	MSH5-SAPCD1
667.058	0.19197	0.070502	2.72291	0.00647106	0.0832011	JAG1
1020.72	-0.191537	0.0703762	-2.72162	0.00649626	0.0834431	SNRPG
1165.8	0.304151	0.111793	2.72065	0.00651531	0.0836057	TBC1D2B
673.918	0.244164	0.0897686	2.71992	0.00652973	0.0837086	OPHN1
9519.46	0.135988	0.0500329	2.71796	0.00656852	0.0841197	SLC30A4
171.838	0.394771	0.145262	2.71765	0.00657467	0.0841197	HSPA8P5
4707.91	0.10658	0.0392314	2.71671	0.00659335	0.0842763	IL6R
679.669	-0.347048	0.127766	-2.71627	0.00660215	0.0843064	SKA3
10816.1	-0.0857372	0.0315703	-2.71576	0.00661243	0.0843553	GSR
1918.15	-0.144149	0.0531267	-2.71332	0.00666136	0.0847315	MCM5
1978.49	0.153917	0.0567226	2.7135	0.00665757	0.0847315	ANKZF1
359.054	0.314562	0.115928	2.71342	0.00665929	0.0847315	LL22NC03-N14H11.1
4169.29	0.134353	0.0495753	2.71008	0.00672671	0.0854796	ENTPD6
2855.39	0.145898	0.0538523	2.70923	0.00674395	0.0855318	RBM6
4785.55	-0.160912	0.059399	-2.709	0.00674858	0.0855318	MRPL3
341.59	-0.335518	0.123857	-2.70891	0.00675044	0.0855318	GPX8
1728.43	-0.421596	0.155769	-2.70654	0.00679882	0.0860614	NME2
3091.53	0.154031	0.0569244	2.70589	0.00681226	0.086148	CBFA2T2
1740.65	-0.168357	0.062234	-2.70522	0.00682592	0.0862374	HEXIM1
12582.3	-0.116684	0.0431469	-2.70435	0.00684379	0.0863798	RPS27A
239.892	0.318226	0.117774	2.702	0.0068923	0.0869081	AC159540.1
1936.87	0.191353	0.0708849	2.69949	0.00694456	0.0874828	HOMER2
7374.06	0.155105	0.057481	2.69836	0.00696811	0.0875264	COL6A1
14100.9	0.171236	0.063455	2.69855	0.00696429	0.0875264	KIAA1244
1039.29	-0.205941	0.0763033	-2.69898	0.00695529	0.0875264	EMC6
835.538	0.266142	0.0986448	2.69798	0.00697608	0.0875424	ZNF37BP
5392.76	-0.199728	0.0740672	-2.69658	0.0070055	0.0878274	RP4-706A16.3
835.838	0.224215	0.0831816	2.69549	0.00702844	0.0880305	IGHMBP2
6342.84	-0.115156	0.0427653	-2.69275	0.00708652	0.0882978	KHDRBS1
2993.03	0.133952	0.0497292	2.69363	0.0070678	0.0882978	EFNA1
3415.82	0.139964	0.0519655	2.69341	0.00707248	0.0882978	RNF41
1468.2	-0.165884	0.0616078	-2.69257	0.00709029	0.0882978	KAT5
831.687	0.196887	0.0731056	2.69318	0.0070773	0.0882978	PKNOX1
381.173	-0.259812	0.0964504	-2.69373	0.00706564	0.0882978	GSG2
646.905	-0.23446	0.0870957	-2.69198	0.00710288	0.0883704	RP11-304L19.5
3636.95	0.167602	0.0622743	2.69136	0.00711622	0.0884522	POGZ
1914.38	0.194004	0.0721	2.69076	0.00712894	0.0885261	TNK2
954.63	0.161702	0.0601066	2.69025	0.00713983	0.088574	SMYD4
885.78	-0.325557	0.121027	-2.68995	0.00714634	0.088574	CHEK1
12880.9	-0.0852466	0.0317229	-2.68723	0.00720482	0.0891298	H3F3B
7269.18	-0.201341	0.0749168	-2.68753	0.0071982	0.0891298	RPS2P5
21557.7	-0.098341	0.0366196	-2.68547	0.00724268	0.0895135	ARF1
122.348	0.591131	0.220152	2.68511	0.0072506	0.0895268	CTD-2311B13.5
11358.1	-0.1674	0.062359	-2.68445	0.00726489	0.0896142	PPIAP22
4182.11	0.243659	0.09078	2.68406	0.00727349	0.0896142	EDEM3
573.48	0.245566	0.0914979	2.68384	0.00727824	0.0896142	NPIPP1
2724.29	0.183315	0.0683171	2.68329	0.00729013	0.0896761	PCMTD2
2171.54	0.181829	0.067781	2.68259	0.00730534	0.0896945	KIAA0141
2774.6	0.2278	0.0849091	2.68286	0.00729945	0.0896945	RP11-427H3.3
162.785	-0.410696	0.153153	-2.68161	0.00732698	0.0898758	CTB-58E17.1
7808.55	0.134374	0.0501423	2.67985	0.00736556	0.0902644	SEC16A
1540.8	0.213837	0.0798176	2.67907	0.00738269	0.0903895	KIAA0556
6013.55	-0.155357	0.0580237	-2.67747	0.00741809	0.0906944	LSM4
515.64	-0.241577	0.090231	-2.67732	0.00742146	0.0906944	GK
1282.63	-0.205412	0.0767606	-2.67601	0.00745055	0.090947	FTH1P8
1090.26	0.217552	0.081305	2.67576	0.00745604	0.090947	MROH1
2504.63	0.177748	0.0664965	2.67304	0.00751677	0.0915675	TNFRSF1A
141.556	-0.668433	0.250082	-2.67285	0.00752092	0.0915675	GBP4
3350.65	0.113137	0.0423667	2.67043	0.0075754	0.091974	ANKRD52
2900.64	0.167395	0.0626712	2.671	0.00756255	0.091974	FAM21A
1212.24	-0.39103	0.146421	-2.6706	0.00757168	0.091974	CCDC85B
589.387	0.265503	0.0994387	2.67001	0.00758482	0.0920029	FBXL8
118.731	0.473045	0.177219	2.66926	0.00760185	0.092124	BSN
299.521	0.30162	0.113014	2.66888	0.00761051	0.0921436	HIST2H2BF
1005.43	0.300126	0.112551	2.66657	0.0076629	0.092692	MPDZ
2404.58	0.220061	0.0825554	2.66562	0.00768475	0.0928704	ATP2B4
829.267	0.193377	0.0725949	2.66379	0.00772657	0.0932036	FCGBP
134.14	0.496345	0.18632	2.66394	0.00772321	0.0932036	RP11-420A23.1
1417.89	0.203341	0.0763513	2.66322	0.00773958	0.0932246	FKBP9
263.554	0.303562	0.113988	2.66309	0.00774257	0.0932246	CD177
1853.61	0.148211	0.0556701	2.6623	0.0077608	0.0932722	SIDT2
890.264	-0.184901	0.0694476	-2.66245	0.00775731	0.0932722	CDKN2AIPNL
459.96	-0.370946	0.139457	-2.65993	0.00781566	0.0938453	KIF15
1969.89	0.15543	0.0584482	2.65927	0.00783094	0.0939426	NAGLU
5632.14	0.175075	0.065877	2.65761	0.0078697	0.094321	UGGT1
400.428	0.312541	0.117669	2.6561	0.007905	0.0946574	SLC25A27
1276.8	-0.201211	0.0757961	-2.65463	0.0079395	0.0949835	PRAC1
122486	0.0839525	0.0316391	2.65344	0.00796756	0.095145	MT-ND2
418.94	-0.286421	0.10794	-2.65352	0.00796568	0.095145	GLS2
272.59	-0.351016	0.132346	-2.65225	0.00799566	0.0953935	SOX11
701.276	0.289062	0.109094	2.64966	0.00805733	0.0960416	SLC27A1
4824.91	0.163709	0.0617956	2.6492	0.00806821	0.0960837	GRHL2
192.617	-0.680152	0.256861	-2.64793	0.00809852	0.0963569	APBA1
2170.27	-0.129975	0.0491248	-2.64581	0.00814952	0.0968755	SMAP2
1444.15	0.164689	0.0622566	2.64532	0.0081614	0.0969286	QTRT1
3209.67	0.116853	0.0441885	2.64442	0.00818313	0.0970986	BSCL2
1753.73	0.133795	0.0506287	2.64267	0.00822543	0.097512	ACAD8
17477.7	0.171374	0.0648797	2.64141	0.00825613	0.0976133	LIMCH1
1322.68	0.187602	0.071009	2.64194	0.00824325	0.0976133	LMBR1
524.089	-0.371209	0.140537	-2.64136	0.00825739	0.0976133	BRCA2
101.021	-0.497246	0.188273	-2.6411	0.00826384	0.0976133	S100A9
11954.6	0.0993867	0.0376606	2.63901	0.00831495	0.0980047	KIAA1522
5726.46	-0.138119	0.0523486	-2.63844	0.00832889	0.0980047	PPP2CA
4771.34	0.155851	0.0590659	2.63859	0.00832508	0.0980047	MINK1
2377.19	-0.15897	0.0602325	-2.63928	0.00830829	0.0980047	GORASP2
431.17	-0.263567	0.0999036	-2.63821	0.00833445	0.0980047	BLOC1S5
2687.95	0.174295	0.066085	2.63743	0.00835363	0.0980539	TTC37
2057.57	0.205212	0.0778071	2.63745	0.00835317	0.0980539	MTSS1L
5781.58	-0.100888	0.0382696	-2.63624	0.00838299	0.0983103	NGFRAP1
5188.64	0.162308	0.0615755	2.63591	0.00839118	0.0983182	RXRA
13318.2	-0.123066	0.0467244	-2.63388	0.00844163	0.0986607	PHGDH
874.27	-0.208359	0.0790959	-2.63426	0.00843203	0.0986607	ZFP36L2
2462.22	-0.23694	0.0899607	-2.63382	0.00844305	0.0986607	FNDC3A
2788.5	-0.136456	0.0518517	-2.63166	0.00849685	0.0992007	MEPCE
361.279	0.321744	0.122292	2.63094	0.00851499	0.0993238	METTL4
274.157	0.335257	0.127597	2.62747	0.0086023	0.100253	AIFM2
271.48	0.396362	0.150903	2.6266	0.00862431	0.10042	NDUFA6-AS1
895.697	-0.220573	0.0840153	-2.62539	0.00865488	0.100597	ZNF385A
264.683	-0.370962	0.141294	-2.62546	0.00865319	0.100597	IGF2BP3
501.934	0.397008	0.151418	2.62193	0.00874324	0.101533	ZNF420
781.846	-0.175816	0.0670663	-2.62153	0.00875362	0.101564	IFT52
2517.33	-0.259536	0.0990139	-2.62121	0.00876183	0.101569	PRC1
15345.1	0.108374	0.041358	2.62037	0.00878332	0.101694	DDX17
8724.41	0.142347	0.0543334	2.61989	0.00879593	0.101694	CTTN
1646.57	-0.148793	0.0567873	-2.62018	0.00878846	0.101694	TSPAN1
10142.4	0.117222	0.0447674	2.61848	0.00883232	0.102015	SND1
1342.46	0.222123	0.0848379	2.61821	0.00883929	0.102015	HIVEP2
775.476	0.250001	0.0954973	2.61789	0.00884758	0.10202	PLCB3
76678.9	0.103312	0.0394822	2.61667	0.00887911	0.102204	CALR
155.17	0.376288	0.143799	2.61676	0.00887691	0.102204	UPK3A
18216.9	-0.0830432	0.0317489	-2.61562	0.00890646	0.102428	RPS15A
1091.07	-0.154248	0.0589981	-2.61446	0.00893695	0.102431	AJUBA
3050.12	0.160225	0.0612854	2.61441	0.00893806	0.102431	LSS
621.652	0.284056	0.108646	2.61451	0.00893565	0.102431	PRKD2
203.587	-0.339158	0.129716	-2.61462	0.00893271	0.102431	CTD-3074O7.5
3223.66	0.146172	0.0559268	2.61364	0.00895835	0.102529	WASH5P
313.958	-0.276853	0.105932	-2.61349	0.00896228	0.102529	DUSP5
3194.93	-0.111762	0.0427909	-2.6118	0.00900656	0.102676	WDR45B
1496.08	0.152258	0.058291	2.61203	0.00900065	0.102676	ALDH4A1
3653.4	0.164989	0.0631576	2.61233	0.00899262	0.102676	MAP7D1
352.832	0.342419	0.131094	2.61201	0.00900126	0.102676	RP11-384K6.6
3562.63	0.144326	0.0552685	2.61135	0.00901844	0.102722	PCNXL3
498.546	-0.320856	0.122889	-2.61094	0.00902942	0.102758	IKZF5
2272.57	0.137745	0.0527768	2.60995	0.00905555	0.102966	GABARAPL1
722.576	0.277383	0.106361	2.60793	0.00910907	0.103484	CHST15
3645.75	0.165693	0.0635462	2.60744	0.00912221	0.103511	NISCH
1022.32	0.166292	0.0637878	2.60695	0.00913515	0.103511	SLC39A11
1491.46	0.206795	0.0793177	2.60718	0.0091292	0.103511	NBPF11
816.148	-0.217588	0.0834763	-2.60658	0.00914514	0.103534	RP11-146N23.1
818.272	-0.198506	0.0761715	-2.60604	0.00915963	0.103608	CCT8P1
19204.8	-0.14007	0.053773	-2.60485	0.00919154	0.103821	RPS23
697.142	0.242486	0.0930941	2.60474	0.00919431	0.103821	STYK1
359.514	-0.25487	0.0978754	-2.60403	0.00921358	0.103949	CRADD
648.022	-0.233541	0.0897539	-2.60202	0.00926767	0.104429	C21orf119
680.883	0.236704	0.0909818	2.60167	0.00927723	0.104429	FBXO10
824.978	0.277128	0.106524	2.60156	0.0092801	0.104429	RP11-488L18.1
422.413	-0.355219	0.136563	-2.60113	0.00929163	0.104469	MXD3
681.898	0.304822	0.117227	2.60027	0.00931503	0.104642	TRIM49D2P
1180.85	-0.1429	0.0550088	-2.59777	0.00938313	0.105251	LRRC42
751.218	-0.250778	0.0965388	-2.59769	0.00938536	0.105251	DIAPH3
792.198	-0.184177	0.0710099	-2.59368	0.00949541	0.106275	NEURL1B
1247.99	0.196786	0.0758773	2.59348	0.00950107	0.106275	PPP1R13B
784.38	0.219269	0.0845407	2.59365	0.00949642	0.106275	SPTBN5
540.399	-0.204894	0.0790143	-2.59313	0.00951076	0.106293	RPIA
6389.65	0.10855	0.0418719	2.59242	0.00953029	0.106417	SLC39A7
1918.28	0.178683	0.0689406	2.59185	0.00954627	0.106417	N4BP2L2
1053.56	0.191945	0.0740522	2.59202	0.00954142	0.106417	KIF13A
1672.34	0.24099	0.093003	2.59121	0.00956398	0.106524	ZNF276
16291.9	0.107157	0.0413704	2.59018	0.00959271	0.106662	EIF4A2
20214.2	0.124788	0.048175	2.59031	0.00958883	0.106662	MME
8389.33	-0.117777	0.0454789	-2.5897	0.00960602	0.106719	TAF15
3092.74	-0.133308	0.0514908	-2.58898	0.00962618	0.10677	UQCC2
1410.85	-0.158388	0.0611785	-2.58895	0.00962691	0.10677	CTD-2228K2.5
2563.88	0.150691	0.0582585	2.58659	0.00969299	0.107224	CERS4
2804.11	0.150921	0.0583462	2.58664	0.00969168	0.107224	MMP15
1917.6	0.182641	0.0706011	2.58694	0.00968313	0.107224	PDLIM5
518.857	-0.240789	0.0931009	-2.58632	0.00970071	0.107224	CCL5
1961.47	0.168449	0.0651652	2.58496	0.00973906	0.107557	SLC26A6
4642.79	0.125517	0.048562	2.58466	0.00974737	0.107558	WWP1
289.307	-0.289463	0.112032	-2.58375	0.00977332	0.107754	FUZ
3405.52	0.218849	0.0847317	2.58285	0.00979879	0.107944	GOLGA4
428.547	-0.311588	0.120682	-2.5819	0.00982581	0.10815	NFIB
770.682	0.3516	0.136225	2.58103	0.00985055	0.108331	HERC2P3
1514.26	-0.167735	0.0650462	-2.57871	0.00991698	0.10897	MRPS12
9707.96	0.0943925	0.0366143	2.57802	0.0099367	0.109095	HADHA
98.957	-0.513555	0.19941	-2.57537	0.0100132	0.109843	C2orf54
130.481	-0.416353	0.161703	-2.57481	0.0100296	0.10993	MAGI2
12500.6	-0.0949049	0.0368716	-2.57393	0.010055	0.110046	RPL21
3450.37	0.138529	0.0538216	2.57387	0.0100569	0.110046	CPSF1
1127.68	0.150341	0.0584263	2.57317	0.0100772	0.110083	DDIT3
504.54	0.220974	0.085873	2.57327	0.0100743	0.110083	JAKMIP3
6120.67	0.129975	0.0505311	2.57217	0.0101063	0.110125	CTD-2008A1.2
17125.4	0.16656	0.0647506	2.57233	0.0101016	0.110125	HSPB1
754.559	0.179603	0.0698134	2.57261	0.0100935	0.110125	NBPF14
276.918	0.366065	0.142373	2.57117	0.0101355	0.110352	BMS1P5
307.747	0.258409	0.100528	2.57051	0.0101548	0.110469	FBXL20
1866.14	-0.178624	0.0695201	-2.56939	0.0101877	0.110735	UBA5
1783.28	0.198524	0.0773336	2.56712	0.0102548	0.11132	PLA2G4F
160.394	-0.39583	0.1542	-2.56699	0.0102585	0.11132	ANKRD37
3473	-0.124996	0.048705	-2.56639	0.0102762	0.11142	CHTOP
2050.54	0.141257	0.0550635	2.56534	0.0103075	0.111666	PIR
2819.95	0.153647	0.0599145	2.56444	0.0103343	0.111679	CHORDC1
461.719	0.229715	0.0895707	2.56462	0.010329	0.111679	RNF150
252.389	-0.284323	0.110848	-2.56499	0.010318	0.111679	RP1-223E5.4
2229.48	0.183588	0.0716283	2.56307	0.0103752	0.112029	MUM1
1963.89	0.209137	0.0816329	2.56192	0.0104094	0.112305	TNKS
641.559	0.202885	0.0792052	2.56151	0.0104218	0.112346	ID3
1052.62	-0.154476	0.0603266	-2.56065	0.0104476	0.112531	RNF135
756.945	-0.216294	0.0845285	-2.55883	0.0105026	0.112752	LINC00467
525.735	-0.228979	0.089472	-2.55922	0.0104906	0.112752	CHCHD2P6
728.35	-0.250265	0.0978018	-2.5589	0.0105003	0.112752	CCNE2
334.673	0.317029	0.12387	2.55936	0.0104864	0.112752	ZC4H2
9856.14	0.11691	0.0457126	2.55751	0.0105425	0.112902	WDR6
2668.13	-0.142681	0.0557814	-2.55786	0.0105319	0.112902	SEPHS1
188.141	0.637117	0.249091	2.55777	0.0105347	0.112902	SLC35E2
2876.8	0.137318	0.0537012	2.55707	0.0105559	0.112954	TPM1
1239.62	0.180214	0.0704912	2.55655	0.0105716	0.113029	CPS1
1750.75	0.181318	0.0709547	2.5554	0.0106066	0.113309	CDYL2
693.179	0.2262	0.0885283	2.55512	0.0106151	0.113309	TRIM56
4990.67	-0.30333	0.118757	-2.5542	0.0106431	0.113515	CDK1
1468.68	-0.130296	0.0510529	-2.55218	0.010705	0.114082	2003-09-01
1279.84	-0.199932	0.0783541	-2.55164	0.0107216	0.114166	FAM13A
1295.99	0.151824	0.0595222	2.55072	0.0107502	0.114377	BTN3A3
786.524	0.231879	0.0909328	2.55	0.0107722	0.114518	ZBED6
5841.23	0.0869139	0.0341557	2.54464	0.0109392	0.115092	ATP6AP1
2730.84	-0.100975	0.0396854	-2.54438	0.0109472	0.115092	WBP11
3579.74	-0.121505	0.0477427	-2.54499	0.0109282	0.115092	TMEM248
3272.43	0.135331	0.0531277	2.54727	0.0108569	0.115092	ELOVL1
1224.61	0.136424	0.0536402	2.54332	0.0109805	0.115092	LANCL2
4272.65	0.14164	0.0556114	2.54696	0.0108665	0.115092	ESRP2
1215.36	0.158082	0.0621267	2.54452	0.0109429	0.115092	SLC29A2
2080.47	0.160603	0.0630836	2.54587	0.0109004	0.115092	RALB
1080.34	-0.176602	0.0693925	-2.54497	0.0109286	0.115092	SNRPEP4
3184.61	0.180723	0.0710472	2.5437	0.0109686	0.115092	COL4A5
629.613	-0.210048	0.0825414	-2.54476	0.0109352	0.115092	ZSWIM1
412.584	0.215002	0.0844888	2.54474	0.0109358	0.115092	SEMA3G
1725.3	-0.220151	0.0865568	-2.54342	0.0109772	0.115092	MOCOS
549.203	0.242561	0.0953512	2.54386	0.0109633	0.115092	ANK1
2413.24	0.244195	0.0959396	2.5453	0.0109184	0.115092	PLXNA1
275.502	-0.283193	0.111353	-2.54319	0.0109846	0.115092	MSMB
1572.36	-0.303164	0.11913	-2.54483	0.0109332	0.115092	MAD2L1
151.308	0.372766	0.146442	2.54548	0.0109127	0.115092	DLGAP1-AS2
2980.78	0.142397	0.0560075	2.54246	0.0110075	0.115236	ATP6V0A1
4190.81	-0.320515	0.126078	-2.54219	0.011016	0.115236	RPL17-C18orf32
694.483	-0.186099	0.0732191	-2.54168	0.0110321	0.115313	DUSP7
706.438	-0.224381	0.0883176	-2.54062	0.0110657	0.115571	LRRC37BP1
702.607	0.213123	0.0839084	2.53995	0.0110868	0.115675	WASH7P
4449.83	-0.649881	0.255885	-2.53974	0.0110934	0.115675	SCOC
2110.25	0.217145	0.0855183	2.53916	0.0111119	0.115776	ATP11A
183.417	0.319466	0.125866	2.53814	0.0111442	0.116021	RP11-274B21.2
2612.35	-0.117062	0.0461335	-2.53747	0.0111658	0.116079	SNHG8
2454.89	0.163914	0.064606	2.53713	0.0111764	0.116079	PDZD8
333.039	-0.322944	0.127277	-2.53732	0.0111703	0.116079	RPS11P5
554.828	-0.205369	0.0809626	-2.53659	0.0111939	0.116167	ZNF48
96.3074	0.506173	0.199761	2.5339	0.0112802	0.11697	RP11-37B2.1
451.515	0.255976	0.101059	2.53294	0.0113111	0.117198	PLEKHM1P
1035.25	0.197236	0.0778942	2.5321	0.011338	0.117384	VIPAS39
4901.5	0.123814	0.0489057	2.53169	0.0113515	0.117431	GALNT10
1500.76	-0.15658	0.0618971	-2.52968	0.0114165	0.117917	ATF5
244.196	0.301865	0.119325	2.52977	0.0114137	0.117917	WDR92
1460.15	0.21077	0.0833636	2.52832	0.011461	0.118282	ACOT2
3978.31	-0.134781	0.0533148	-2.52802	0.0114707	0.118289	FUBP1
3601.18	0.14381	0.0569372	2.52577	0.0115445	0.118956	PPT1
6112.5	0.0952187	0.03773	2.52369	0.0116131	0.119381	RAB5B
2684.76	-0.176685	0.0700068	-2.52383	0.0116085	0.119381	RAB1A
417.561	0.240137	0.0951392	2.52406	0.0116008	0.119381	ATP8A1
12127.8	0.19329	0.0765997	2.52338	0.0116234	0.119393	LAMC1
2874.2	-0.113258	0.0449055	-2.52215	0.0116641	0.119717	TIMM8B
1378.47	0.215127	0.085377	2.51974	0.0117443	0.120446	IFRD1
307.432	0.269374	0.106957	2.51854	0.0117842	0.12076	KRT8P45
27546.8	0.110434	0.0438668	2.51748	0.0118196	0.120861	PDIA3
4265.04	0.181577	0.0721205	2.51769	0.0118126	0.120861	CUL4A
800.203	-0.198212	0.0787362	-2.51742	0.0118218	0.120861	ALKBH3
195.135	-0.315142	0.125208	-2.51695	0.0118375	0.120928	PEBP1P2
2508.55	-0.14625	0.0581254	-2.51611	0.0118658	0.121108	HIGD2A
2039.38	-0.147111	0.0584731	-2.51588	0.0118737	0.121108	HK2
7120.11	0.103351	0.0410843	2.51559	0.0118835	0.121113	PITRM1
276.597	0.486085	0.19326	2.51519	0.0118967	0.121154	DPY19L1
2460.32	-0.177359	0.0705352	-2.51448	0.0119209	0.121305	FAM192A
261.293	-0.395031	0.157157	-2.51361	0.0119503	0.12151	SNX22
1266.47	-0.14361	0.0571835	-2.51139	0.0120257	0.122182	PARL
5878.4	-0.0885872	0.0352859	-2.51056	0.0120541	0.12228	PSMB1
36798.8	0.218339	0.0869652	2.51065	0.0120508	0.12228	ELOVL5
531.494	0.240753	0.0959194	2.50995	0.0120747	0.122395	POLG2
4300.01	0.0834553	0.0332536	2.50966	0.0120846	0.1224	TIMMDC1
238.252	-0.324573	0.129383	-2.50862	0.0121205	0.122668	APOLD1
441.727	-0.34714	0.138404	-2.50817	0.0121358	0.122729	CFB
5915.66	-0.0991797	0.0395662	-2.50668	0.0121872	0.123058	MRPS16
3638.81	-0.130844	0.0521967	-2.50674	0.0121851	0.123058	TRIB3
753.027	0.254387	0.101505	2.50615	0.0122055	0.123148	PKD1P6
208.476	-0.293325	0.117094	-2.50502	0.0122443	0.123444	LFNG
10876.7	0.121758	0.0486156	2.50449	0.0122627	0.12346	HMGCS2
2028.25	-0.140461	0.0560909	-2.50418	0.0122737	0.12346	SLIRP
4356.98	-0.149901	0.0598607	-2.50416	0.0122742	0.12346	C4orf3
755.852	-0.259307	0.103577	-2.50351	0.0122967	0.123496	ZBED5-AS1
316.16	-0.50826	0.203005	-2.50369	0.0122906	0.123496	ALG10B
1849.83	-0.14847	0.0593146	-2.5031	0.0123111	0.123546	MMP16
1730.28	0.136313	0.0544744	2.50232	0.0123381	0.123722	HEXA
111.571	-0.416891	0.166648	-2.50163	0.0123624	0.123871	SSTR5
13924.6	-0.0683368	0.0273306	-2.50038	0.012406	0.124055	SLC25A3
813.72	-0.171161	0.0684698	-2.4998	0.0124265	0.124055	BHLHE40
222.098	-0.330477	0.132204	-2.49974	0.0124283	0.124055	BLNK
202.795	0.397114	0.158836	2.50016	0.0124139	0.124055	CECR1
125.736	-0.420134	0.168044	-2.50015	0.0124142	0.124055	SDCBP2
408.282	-0.232423	0.0930068	-2.49899	0.0124547	0.124224	DUS4L
1560.91	-0.244635	0.097998	-2.49633	0.0125485	0.125065	NDUFC1
1884.43	-0.220505	0.0884169	-2.49392	0.0126341	0.125822	LSM3
7223.88	-0.106795	0.0428275	-2.49362	0.012645	0.125834	REPIN1
584.3	0.238706	0.0957773	2.4923	0.0126918	0.126204	MON1A
2307.86	-0.145958	0.0585743	-2.49184	0.0127082	0.126271	TCEB1
1076.13	-0.206492	0.0828825	-2.49138	0.0127249	0.12634	CKAP2L
7678.08	-0.143841	0.0577719	-2.48981	0.012781	0.126639	PIK3R3
1264.62	0.226367	0.0909203	2.48973	0.012784	0.126639	LMLN
305.778	-0.294714	0.118368	-2.48981	0.0127813	0.126639	MIR4458HG
884.039	0.186982	0.0751273	2.48887	0.0128151	0.126755	TTLL7
132.748	-0.477684	0.191921	-2.48896	0.0128117	0.126755	ZIC5
7854.94	-0.105038	0.042225	-2.48757	0.0128618	0.126963	HNRNPD
2220.9	-0.130486	0.0524571	-2.48748	0.0128652	0.126963	TFDP1
347.735	0.298745	0.120078	2.48793	0.012849	0.126963	RP11-480A16.1
1604.78	-0.188778	0.0759198	-2.48655	0.0128988	0.127199	CHMP2B
2758.73	0.1461	0.0587752	2.48574	0.0129281	0.127295	SLK
1859.28	0.156557	0.0629796	2.48585	0.0129244	0.127295	PCYT2
196.562	0.324587	0.13061	2.48517	0.0129491	0.127406	CRISP3
5418.04	-0.181474	0.0730822	-2.48316	0.0130224	0.127935	ASNS
699.781	-0.194904	0.078484	-2.48336	0.0130151	0.127935	CDCA4
3201.67	0.109999	0.0443027	2.48289	0.0130322	0.127935	NRBP1
638.771	-0.227581	0.0916877	-2.48213	0.0130599	0.128035	FBXO33
97.6772	0.550026	0.221599	2.48207	0.013062	0.128035	BMX
2538.71	0.142525	0.0574487	2.48092	0.0131044	0.128355	TCEB3
1662.95	0.150853	0.0608269	2.48005	0.0131366	0.128477	ABCB8
1653.45	-0.157826	0.0636329	-2.48025	0.0131289	0.128477	PSMD9
1270.83	0.205026	0.0826914	2.47941	0.01316	0.128514	NOTCH1
3574.85	0.234057	0.0943987	2.47945	0.0131586	0.128514	TACC1
21281.7	0.0947822	0.0382403	2.47859	0.0131901	0.128616	SELENBP1
434.259	-0.330171	0.133201	-2.47874	0.0131848	0.128616	ENO2
1203.45	-0.157767	0.0636743	-2.47772	0.0132224	0.128738	EEF1E1
656.127	-0.244308	0.0985929	-2.47795	0.0132141	0.128738	POLR3F
2363.96	-0.134851	0.0544362	-2.47723	0.0132406	0.128796	ABHD10
1212.98	0.41403	0.167148	2.47703	0.013248	0.128796	TMEM135
5252.25	0.160423	0.0647838	2.47629	0.0132757	0.128874	TMEM245
2027.06	-0.211975	0.085596	-2.47646	0.0132693	0.128874	RP11-889L3.1
2216.58	0.14827	0.0598837	2.47597	0.0132875	0.128893	SPATS2
912.513	0.17454	0.0705034	2.47562	0.0133003	0.128922	THADA
15570.2	0.134506	0.0543642	2.47416	0.013355	0.12926	KIAA0100
323.994	0.263572	0.106521	2.47436	0.0133477	0.12926	IFITM1
2560.38	0.252915	0.102265	2.47314	0.0133931	0.129533	MDM4
513.349	0.266188	0.107787	2.46957	0.0135277	0.130737	GABBR1
3966.2	-0.0942201	0.0381572	-2.46926	0.0135391	0.130752	MCM6
1369.36	0.228592	0.0925939	2.46876	0.0135581	0.130838	BBS4
370.257	0.286821	0.116232	2.46766	0.0135999	0.131145	RP4-800G7.2
3926.75	0.0885439	0.0358873	2.46727	0.0136146	0.13119	ZNFX1
1760.32	0.164698	0.0667671	2.46675	0.0136346	0.131285	KIAA0907
2655.05	0.177776	0.0720938	2.4659	0.0136668	0.131499	NEURL4
618.756	-0.225106	0.0913071	-2.46537	0.0136872	0.131501	PHF5A
361.064	-0.29305	0.118862	-2.46545	0.013684	0.131501	ACTL10
548.685	0.192183	0.0780312	2.4629	0.0137818	0.132313	OGDHL
1677.66	0.181132	0.0735551	2.46253	0.0137961	0.132335	SHROOM1
871.451	0.200543	0.0814448	2.46232	0.0138042	0.132335	ZNF677
3903.91	0.104166	0.0423134	2.46178	0.0138249	0.132381	ZDHHC7
1558.74	0.139465	0.0566547	2.46166	0.0138294	0.132381	ZNF507
100.101	-0.497937	0.202319	-2.46114	0.0138495	0.132477	HNRNPA3P5
3310.38	0.129189	0.05251	2.46027	0.0138833	0.132704	NADSYN1
640.416	-0.220437	0.0896204	-2.45967	0.0139065	0.132731	KIF23
293.42	-0.26037	0.105846	-2.4599	0.0138976	0.132731	AC144652.1
2166.4	0.121415	0.049412	2.45719	0.0140029	0.133554	NEU1
3807.29	-0.121113	0.0493412	-2.45459	0.0141044	0.134423	SLC25A11
3200.71	-0.141091	0.0574982	-2.45383	0.0141342	0.134512	PSMB6
1707.49	-0.149519	0.0609285	-2.454	0.0141275	0.134512	C21orf59
153.874	-0.412476	0.168233	-2.45181	0.0142139	0.135172	MYOF
1130.32	-0.215245	0.0878317	-2.45065	0.0142599	0.135423	RBX1
225.113	-1.27865	0.521765	-2.45062	0.014261	0.135423	GUSBP2
15663.4	0.161494	0.0659194	2.44988	0.0142906	0.135506	ACSL1
99.3817	-0.425054	0.173485	-2.45009	0.0142822	0.135506	LIPT2
96.2842	0.491571	0.20072	2.44904	0.0143239	0.135724	ANO9
1765.9	0.131315	0.0536502	2.44761	0.0143809	0.136165	ARID1B
1849.14	-0.244828	0.100051	-2.44702	0.0144042	0.136287	ACBD3
9225.17	0.113697	0.0464975	2.44522	0.0144764	0.136871	HUWE1
1153.69	0.162845	0.0666305	2.444	0.0145253	0.137234	GNL3L
172.32	0.455447	0.186382	2.44362	0.0145408	0.137282	CTD-2517M22.14
1527.94	-0.184307	0.0755005	-2.44114	0.0146411	0.138029	RNASEH2A
121.374	0.511675	0.209598	2.44122	0.0146378	0.138029	COLQ
2867.45	0.147477	0.0604203	2.44084	0.014653	0.138042	CHID1
2107.34	-0.113301	0.0464458	-2.43942	0.0147109	0.138388	NDUFA8
4292.65	0.132243	0.0542066	2.43962	0.0147027	0.138388	RALGDS
411.001	0.302175	0.123916	2.43856	0.0147461	0.13862	RPL32P3
1723.48	0.138635	0.0568701	2.43775	0.0147792	0.138831	RAB26
4104.43	-0.158336	0.0649767	-2.43681	0.0148177	0.139092	SLMO2
2731.95	-0.125416	0.0514836	-2.43603	0.0148494	0.139188	UBAP1
8185.39	-0.157583	0.064702	-2.43552	0.0148705	0.139188	RBM8A
247.735	0.331029	0.135882	2.43616	0.0148443	0.139188	PAQR6
1345.16	0.421569	0.17308	2.43569	0.0148633	0.139188	RP11-761N21.2
3663.33	-0.174346	0.0716366	-2.43376	0.0149429	0.13973	RPL9P7
4009.64	-0.256115	0.105241	-2.4336	0.0149497	0.13973	ERH
1059.84	0.176201	0.0724174	2.43313	0.0149691	0.139811	EDA
198.131	-0.333469	0.13713	-2.43178	0.0150249	0.140232	SPHK1
20740.1	0.0861737	0.0354818	2.42867	0.0151542	0.141238	GANAB
4174.46	-0.117754	0.0484812	-2.42886	0.0151465	0.141238	UNC119B
6030.57	-0.174281	0.0717793	-2.428	0.0151822	0.141384	UQCRH
122.919	-0.460058	0.189497	-2.42778	0.0151916	0.141384	SFN
7830.81	-0.115492	0.0475879	-2.42692	0.0152278	0.141621	RHOB
4592.33	0.15601	0.0642958	2.42644	0.0152476	0.141704	TSC2
1195.88	-0.15116	0.0623175	-2.42564	0.0152813	0.141917	AKR7A2
672.327	-0.201886	0.0832609	-2.42474	0.0153192	0.142167	AURKB
2912.96	0.127597	0.0526644	2.42284	0.0153999	0.142598	CLIP1
2636.57	-0.131558	0.0543129	-2.42223	0.0154258	0.142598	NOP10
4346.25	0.138253	0.0570716	2.42245	0.015416	0.142598	SDC3
1966.48	-0.174171	0.0718926	-2.42266	0.0154073	0.142598	ANAPC11
1466.35	0.192731	0.0795667	2.42225	0.0154245	0.142598	TAF1
179.425	-0.317515	0.131097	-2.42198	0.0154362	0.142598	GS1-124K5.4
103.41	-0.454145	0.18752	-2.42185	0.0154419	0.142598	RP11-307P22.1
1244.51	0.174701	0.0721718	2.42063	0.0154936	0.142974	RABEP2
1982.89	0.208172	0.0860511	2.41917	0.015556	0.143348	DHTKD1
126.996	0.420866	0.173968	2.41922	0.015554	0.143348	SOBP
2218.55	0.120058	0.0496459	2.41828	0.0155939	0.143424	KLHL36
1885.91	0.139878	0.0578461	2.41811	0.0156015	0.143424	LMTK2
1442.59	-0.149087	0.0616583	-2.41795	0.0156082	0.143424	ACBD5
1364.61	0.16018	0.0662432	2.41806	0.0156036	0.143424	ERN1
1351.35	0.218482	0.0903993	2.41685	0.0156553	0.143756	RBM33
1506.45	0.161478	0.0668299	2.41626	0.0156809	0.14389	LMBR1L
400.998	0.275255	0.113988	2.41478	0.0157447	0.144374	FAM160A1
3400.06	-0.0957572	0.0396604	-2.41443	0.0157599	0.144412	EIF4A3
14239.4	-0.0902167	0.0373707	-2.4141	0.015774	0.144441	EIF4H
126.66	0.412905	0.171113	2.41305	0.0158197	0.144758	ADAMTSL4
565.069	-0.202736	0.0840743	-2.41139	0.0158916	0.145314	ORC1
633.135	0.216698	0.0899284	2.40967	0.0159671	0.145865	KLHL1
396.278	-0.316168	0.131218	-2.40948	0.0159751	0.145865	RP3-395M20.12
421.258	0.386251	0.16032	2.40925	0.0159854	0.145865	RNF207
2748.24	-0.122311	0.0507725	-2.40899	0.0159967	0.145867	TOMM22
619.908	0.309952	0.12878	2.40683	0.0160917	0.14663	DIS3L2
1856.25	-0.151789	0.063076	-2.40645	0.0161083	0.14668	BRE
3317.85	0.147711	0.0614335	2.4044	0.016199	0.147403	DGCR2
133.817	0.42189	0.175511	2.40379	0.0162262	0.147548	RP11-206L10.3
2389.39	0.159521	0.0664054	2.40222	0.0162958	0.147919	LPAR3
763.192	-0.21024	0.0875234	-2.40211	0.016301	0.147919	C19orf12
132.992	0.399311	0.16623	2.40216	0.0162985	0.147919	CTD-2583A14.11
5160.69	0.134725	0.0560952	2.40172	0.0163183	0.147974	DPP7
2212.45	-0.129333	0.0538665	-2.401	0.0163504	0.148162	TRA2A
1324.56	-0.165455	0.0689208	-2.40066	0.0163657	0.148198	ZNF268
8199	0.104835	0.0436846	2.39982	0.0164031	0.148374	SLC35E2B
185.112	0.426251	0.177626	2.39971	0.0164079	0.148374	GOLGA6L5P
275.68	-0.322582	0.134442	-2.39942	0.0164211	0.148392	TMPRSS11E
947.82	0.146867	0.0612198	2.39901	0.0164393	0.148453	ZSCAN30
5072.74	0.091772	0.0382757	2.39765	0.0165004	0.148576	CD151
14682.7	-0.0920221	0.0383878	-2.39717	0.0165223	0.148576	PEBP1
878.851	-0.195171	0.0814249	-2.39695	0.0165324	0.148576	FAM117A
1252.41	-0.211188	0.0880921	-2.39736	0.0165139	0.148576	NCAPH
715.679	-0.273504	0.114095	-2.39715	0.016523	0.148576	GMCL1
245.716	0.294751	0.122896	2.39837	0.016468	0.148576	PINK1-AS
167.544	-0.400947	0.167239	-2.39745	0.0165096	0.148576	NMU
1001.98	-0.178541	0.0745226	-2.39579	0.0165846	0.148942	TTC27
1439.11	0.179108	0.0747748	2.39529	0.0166071	0.149043	TSPAN9
3896.37	0.105082	0.0438996	2.39369	0.0166801	0.149181	PEX10
3404.41	-0.125175	0.052287	-2.394	0.0166658	0.149181	CLTA
2400.45	0.134818	0.05632	2.39379	0.0166752	0.149181	BABAM1
7650.07	-0.14481	0.0605	-2.39355	0.016686	0.149181	RPLP0P6
652.976	0.180492	0.0754067	2.39358	0.0166847	0.149181	DIO1
204.085	-0.364929	0.15247	-2.39344	0.0166911	0.149181	OR51E1
254.279	-0.755528	0.315861	-2.39196	0.0167587	0.149683	AL163636.6
126.87	0.393453	0.164559	2.39095	0.016805	0.149995	GPRASP1
1070.86	0.224318	0.093875	2.38954	0.0168695	0.150468	TMEM63C
155.119	-0.438157	0.183427	-2.38873	0.0169066	0.150696	FCGR2A
162.835	-0.404153	0.169217	-2.38837	0.0169231	0.150741	FUT3
92.0361	0.700232	0.293336	2.38713	0.0169805	0.151148	NEK3
3849.93	0.170152	0.0712945	2.38661	0.0170047	0.151261	LPCAT3
641.423	0.242488	0.101615	2.38634	0.0170172	0.151269	CC2D2A
1275.61	-0.226751	0.0951057	-2.3842	0.0171161	0.151942	PIAS2
196.864	-0.342943	0.143829	-2.38438	0.017108	0.151942	ADAT3
6647.98	0.127566	0.0535378	2.38273	0.0171848	0.152089	SAR1B
1937.12	0.149336	0.0626776	2.3826	0.0171908	0.152089	TSC1
1188.33	-0.158184	0.0663788	-2.38305	0.0171699	0.152089	BTG3
3070.35	-0.188225	0.0789941	-2.38277	0.0171827	0.152089	C19orf43
660.844	-0.271282	0.113833	-2.38316	0.0171647	0.152089	NCK2
4115.29	0.132678	0.055716	2.38134	0.01725	0.152303	DKFZP761J1410
1439.79	-0.138475	0.0581443	-2.38158	0.0172387	0.152303	RITA1
1275.15	-0.139353	0.058512	-2.38161	0.0172371	0.152303	MRPL36
1111.53	0.171323	0.0719644	2.38066	0.0172817	0.152377	ZNF202
1026.29	-0.214366	0.0900447	-2.38067	0.0172814	0.152377	KCNG1
13022.1	0.114439	0.0480795	2.3802	0.0173033	0.152465	MIA3
2394.04	-0.115788	0.0486627	-2.37941	0.0173406	0.15269	MRP63
20123	-0.10988	0.0461903	-2.37885	0.0173669	0.152819	RPL31
1920.06	0.154619	0.0650046	2.37859	0.0173792	0.152825	CARS2
107.469	0.491413	0.206658	2.3779	0.0174115	0.153005	CTD-2516F10.2
5530.46	0.129366	0.0544139	2.37744	0.0174332	0.153094	HID1
5069.08	-0.132362	0.0556842	-2.377	0.017454	0.153174	SAR1A
237.136	0.289862	0.121985	2.37621	0.0174915	0.1534	TMPPE
459.978	0.249687	0.10509	2.37595	0.017504	0.153407	RNFT1
6556.34	-0.192267	0.0809684	-2.37459	0.0175685	0.153868	RPS29
122.148	-0.424434	0.17876	-2.37432	0.0175813	0.153877	STOX1
5635.52	0.141213	0.0594867	2.37386	0.0176032	0.153966	MBOAT7
1014.26	-0.1993	0.0839707	-2.37345	0.017623	0.154036	PLEKHA1
455.243	-0.216958	0.0914254	-2.37306	0.0176415	0.154095	NUDT1
3921.59	-0.109984	0.0463653	-2.37212	0.0176862	0.154382	GMPS
926.544	-0.190931	0.0805164	-2.37133	0.0177244	0.154612	TRAPPC5
1240.13	-0.147324	0.0621517	-2.37039	0.0177694	0.154902	ENY2
3280.37	-0.115851	0.0488839	-2.36993	0.0177914	0.154905	COA4
1478.36	0.171965	0.0725699	2.36964	0.0178053	0.154905	JRK
647.864	0.338522	0.142856	2.36968	0.0178036	0.154905	RP11-73M18.2
2675.34	0.118184	0.0499217	2.3674	0.0179137	0.155745	SCAMP2
1936.91	-0.11913	0.0503364	-2.36668	0.0179486	0.155944	FAM32A
860.313	-0.188287	0.0795934	-2.36561	0.0180006	0.156292	TNFAIP8
2160.56	-0.146367	0.0619018	-2.36451	0.0180541	0.15645	CHMP5
1442.99	0.153827	0.0650704	2.364	0.0180786	0.15645	CTSA
971.271	0.162504	0.0687347	2.36422	0.018068	0.15645	GPRIN2
609.624	-0.261556	0.110622	-2.36441	0.0180587	0.15645	RPS10-NUDT3
755.132	-0.374868	0.158534	-2.3646	0.0180498	0.15645	SLC25A40
691.995	-0.202433	0.0856618	-2.36317	0.0181193	0.156698	TIGD6
1846.71	0.127199	0.0538488	2.36215	0.0181694	0.157028	KRTCAP3
12575	-0.0664898	0.0281652	-2.36071	0.0182399	0.157317	TXNRD1
2249.82	-0.122078	0.0517071	-2.36095	0.0182282	0.157317	UBE2J2
559.857	-0.239583	0.10149	-2.36065	0.0182427	0.157317	SKA1
297.67	-0.388773	0.1647	-2.36049	0.018251	0.157317	AKAP7
2190.78	-0.117376	0.0497474	-2.35943	0.0183029	0.15766	PSMD10
930.979	-0.162137	0.0687309	-2.35901	0.0183237	0.157736	MED18
557.47	0.337543	0.143123	2.35841	0.0183535	0.157889	WDR60
366.836	0.326404	0.13842	2.35807	0.0183701	0.157927	RRAGB
93.5259	0.456129	0.193528	2.35692	0.0184274	0.158316	HTATIP2
4855.17	0.107518	0.0456508	2.35523	0.0185111	0.15893	CAT
7852.12	-0.137096	0.0582153	-2.35499	0.0185233	0.158931	PPA1
867.728	0.179001	0.0760244	2.35453	0.0185463	0.158945	PRKCH
258.448	0.489713	0.207993	2.35447	0.0185493	0.158945	USP32P2
1068.66	-0.208162	0.088428	-2.35403	0.0185713	0.159023	MIPEP
1276.53	0.259366	0.11019	2.3538	0.0185827	0.159023	MAST2
2974.23	-0.144506	0.0614386	-2.35203	0.0186711	0.159571	MMP24-AS1
197.736	0.349184	0.148458	2.35207	0.0186691	0.159571	LINC01002
984.12	-0.142965	0.0608296	-2.35025	0.0187606	0.160231	ARL3
2468.93	-0.161252	0.0686292	-2.34962	0.0187928	0.160401	LSMD1
1410.1	0.181346	0.0772266	2.34823	0.018863	0.16079	DOCK5
495.072	-0.222299	0.0946575	-2.34846	0.0188513	0.16079	IFIT5
1792.97	0.113388	0.048314	2.34689	0.0189309	0.161264	OSBPL2
498.723	0.223885	0.0954718	2.34504	0.0190251	0.161961	ZNF812
4015.11	-0.0869684	0.0370996	-2.34419	0.0190686	0.162214	SDC4
4620.76	0.139691	0.0595968	2.34394	0.0190812	0.162214	RBL2
1380.69	-0.196503	0.083842	-2.34373	0.019092	0.162214	RAD51C
1207.94	0.16889	0.0720916	2.34271	0.0191443	0.162447	ZNF512
838896	-0.294115	0.125538	-2.34284	0.0191377	0.162447	RNA28S5
929.225	-0.236554	0.100992	-2.34231	0.0191649	0.162516	GFER
89.8834	0.507113	0.216554	2.34174	0.0191941	0.162658	AMY2B
2351.31	0.116045	0.0495642	2.34131	0.0192163	0.162741	TSPAN17
3853.44	0.132779	0.0567336	2.34039	0.0192636	0.162931	DCTN1
725.999	-0.321772	0.137479	-2.34052	0.0192567	0.162931	MASTL
2962.28	0.172353	0.0736823	2.33914	0.019328	0.16337	TRIP11
462.988	-0.228111	0.0975296	-2.33889	0.019341	0.163374	RP11-34P1.2
1241.52	0.213105	0.0911504	2.33795	0.0193897	0.163679	FBXW4
3929.92	-0.120806	0.0516827	-2.33745	0.0194157	0.163688	COX5A
938.931	-0.159868	0.0683922	-2.33751	0.0194126	0.163688	RABL5
1095.24	-0.307703	0.131705	-2.3363	0.0194755	0.164086	NUF2
1186.02	-0.155766	0.0667108	-2.33494	0.0195467	0.16458	UXS1
3693.68	0.194277	0.0832315	2.33417	0.0195868	0.164812	KIF1A
580.219	-0.217273	0.0931414	-2.33272	0.0196629	0.165345	DNTTIP1
1543.37	0.13823	0.0592908	2.3314	0.0197325	0.165824	SUFU
688.522	0.162894	0.0698824	2.33097	0.0197549	0.165906	MLYCD
2323.61	-0.147273	0.0631916	-2.33057	0.0197759	0.165906	TMEM261
150	-0.40584	0.174143	-2.33049	0.0197803	0.165906	AC005255.3
191.619	0.832079	0.357096	2.33013	0.0197995	0.165961	RNASE4
384.83	-0.223088	0.095761	-2.32964	0.0198254	0.166071	WDR54
214.748	-0.325366	0.139731	-2.32852	0.0198848	0.166462	ALDOAP2
1968.41	-0.112977	0.0485343	-2.32777	0.0199245	0.166581	GLTP
4899.84	0.119403	0.0512948	2.32778	0.019924	0.166581	PI4KA
1583.93	0.199353	0.0856743	2.32688	0.0199719	0.166871	TRIM33
678.075	-0.209287	0.0899795	-2.32594	0.0200218	0.167181	ABRACL
429.43	0.25567	0.109933	2.32568	0.0200357	0.16719	BTNL9
560.523	-0.227904	0.0980088	-2.32534	0.0200536	0.167232	PPIL3
2596.03	-0.0973912	0.0419005	-2.32434	0.0201072	0.167543	RRP1B
1815.03	0.110876	0.0477058	2.32417	0.0201165	0.167543	TYW1
1839.19	-0.171682	0.073879	-2.32383	0.0201347	0.167588	RMDN1
86.6674	0.503631	0.216761	2.32344	0.0201555	0.167654	RP11-574K11.29
1121.47	-0.156759	0.0674863	-2.32283	0.0201885	0.167739	RFC5
155.957	-0.387379	0.166774	-2.32278	0.0201912	0.167739	RP11-505K9.1
7776.52	0.22304	0.0960396	2.32238	0.0202126	0.16781	MTDH
3619.99	0.23622	0.101737	2.32188	0.0202394	0.167925	SNHG14
1665.29	0.145722	0.0628127	2.31995	0.0203435	0.168231	CIC
2111.13	0.18761	0.0808436	2.32066	0.0203055	0.168231	SLC25A29
489.702	0.204708	0.0882127	2.32062	0.0203073	0.168231	PRR5
1072.13	0.273136	0.11772	2.32021	0.0203294	0.168231	DOCK9
1185.3	0.299265	0.128984	2.32017	0.0203318	0.168231	INO80
95.1298	-0.458511	0.197654	-2.31977	0.0203534	0.168231	CERK
1725.89	0.131671	0.0567725	2.31928	0.02038	0.168234	AUP1
193.397	0.303807	0.130991	2.3193	0.020379	0.168234	RP11-7K24.3
196.14	0.69634	0.300269	2.31905	0.0203924	0.168234	AGAP10
690.13	0.168393	0.0726222	2.31875	0.0204085	0.16826	ERMAP
5870.94	0.17303	0.0746423	2.31812	0.0204428	0.168438	CPD
5527.77	-0.13348	0.0575957	-2.31753	0.0204747	0.168576	CACYBP
2292.33	-0.148086	0.0639109	-2.31706	0.0205004	0.168576	MCMBP
964.698	-0.153122	0.0660902	-2.31686	0.0205112	0.168576	KNSTRN
331.762	0.359035	0.154951	2.31708	0.0204992	0.168576	BAZ2B
1868.04	0.169883	0.0733339	2.31656	0.0205275	0.168604	KIF3A
3734.11	-0.118183	0.0510312	-2.3159	0.0205636	0.168689	PRMT1
768.962	-0.177286	0.0765457	-2.31608	0.0205537	0.168689	MAD2L2
961.28	0.197755	0.0854358	2.31466	0.0206313	0.169138	TMEM136
5808.32	0.131813	0.0569567	2.31427	0.0206528	0.169208	SETD5
227.619	-0.331357	0.143229	-2.31348	0.0206961	0.169457	LINC01003
3090.17	-0.208468	0.0901248	-2.31311	0.0207169	0.16952	EIF1AX
426.828	-0.228687	0.0988882	-2.31258	0.0207459	0.169652	CENPL
171.329	-0.346446	0.149869	-2.31165	0.0207968	0.169962	PLEKHF1
1943.18	-0.150353	0.06505	-2.31135	0.0208137	0.169993	ISOC2
1437.6	0.415609	0.179845	2.31092	0.020837	0.170078	NPIPA7
3329.45	0.129564	0.0560825	2.31025	0.0208746	0.170206	TEX264
2167.97	-0.151912	0.0657581	-2.31017	0.0208788	0.170206	ISCU
2816.13	0.220989	0.0956731	2.30983	0.0208976	0.170253	PNPLA6
15967.9	-0.104935	0.0454407	-2.30928	0.020928	0.170394	TUBB4B
2604.92	-0.121983	0.0528285	-2.30905	0.020941	0.170394	U2AF1
7231.26	-0.157058	0.0680617	-2.30758	0.0210222	0.170859	ZNF207
854.916	0.202212	0.0876305	2.30755	0.0210241	0.170859	GREB1
655.599	-0.191376	0.0829454	-2.30726	0.0210406	0.170886	C21orf58
1726.12	-0.196055	0.0850117	-2.30622	0.0210985	0.17125	DCAF13
1742.94	0.123626	0.0536174	2.3057	0.0211275	0.171379	CYTH3
883.501	-0.180452	0.0782885	-2.30496	0.0211689	0.171609	KIF18B
4815.47	-0.122601	0.0532013	-2.30447	0.0211964	0.171619	ATP5G3
103.958	0.424231	0.184082	2.30457	0.0211904	0.171619	GCG
1553.52	0.129794	0.056331	2.30412	0.0212158	0.171669	PCID2
789.554	0.221403	0.0961087	2.30367	0.021241	0.171767	CCDC64
353.236	-0.299425	0.129999	-2.30329	0.0212626	0.171836	METTL20
5885.89	0.0988326	0.0429288	2.30225	0.0213213	0.171885	HM13
1870.71	0.204124	0.0886562	2.30243	0.0213111	0.171885	FEM1B
124.467	-0.405633	0.176159	-2.30265	0.0212988	0.171885	RPS4XP11
87.7792	0.471572	0.204793	2.30268	0.021297	0.171885	RP11-313P13.3
2066.38	-0.181368	0.0788068	-2.30143	0.0213672	0.172149	ECT2
410.745	-0.211853	0.0921129	-2.29993	0.0214521	0.172726	RP11-1094M14.11
518.16	-0.217037	0.0944121	-2.29882	0.0215149	0.173125	RNF208
4097.88	-0.106211	0.0462148	-2.2982	0.0215501	0.173302	FBL
1400.05	0.182826	0.0795622	2.2979	0.0215673	0.173333	PFKFB2
873.911	-0.161982	0.0705613	-2.29562	0.0216977	0.173996	BLOC1S2
640.798	0.213052	0.0927868	2.29614	0.0216677	0.173996	RNF215
648.945	0.234759	0.102268	2.29553	0.0217029	0.173996	OPTN
255.57	-0.32431	0.141277	-2.29557	0.0217005	0.173996	ZNF503
2925.17	-0.127712	0.0556411	-2.29529	0.0217167	0.174	SOD2
2520.78	0.137069	0.0597777	2.29297	0.0218496	0.174655	RRP12
1193.47	-0.174459	0.0760854	-2.29293	0.0218519	0.174655	FAM96A
1970.18	0.219865	0.0958821	2.29308	0.0218433	0.174655	GOLGA1
1054.89	0.248217	0.10823	2.29342	0.021824	0.174655	PGGT1B
90.087	-0.476219	0.207715	-2.29266	0.0218677	0.174674	RP11-549B18.1
1983.15	0.164785	0.0719073	2.29163	0.0219269	0.17476	FHOD1
1520.69	-0.168625	0.0735815	-2.29167	0.0219245	0.17476	NDC80
325.338	-0.234629	0.102389	-2.29155	0.0219319	0.17476	RP11-115C21.2
103.753	0.470667	0.205335	2.29219	0.0218947	0.17476	ZNF223
1589.63	-0.152814	0.0667289	-2.29007	0.0220171	0.175332	PHLDA3
485.402	-0.338192	0.147738	-2.28913	0.0220716	0.175582	C4orf46
211.834	0.346139	0.151214	2.28907	0.0220753	0.175582	ABCA11P
20534.1	0.0836906	0.0365752	2.28818	0.022127	0.175869	PRRC2A
1687.64	0.130331	0.0569688	2.28776	0.0221517	0.175869	C22orf29
2045.63	0.20091	0.0878114	2.28797	0.0221392	0.175869	CLN8
589.622	0.210469	0.0920152	2.28732	0.0221769	0.175906	C11orf80
1063.52	0.337017	0.147348	2.28721	0.0221834	0.175906	AGO4
4517.1	0.117147	0.0512416	2.28617	0.0222444	0.17607	KDM2A
3184.77	-0.132507	0.0579575	-2.28628	0.0222377	0.17607	TIMM13
1118.59	-0.224387	0.0981499	-2.28617	0.0222443	0.17607	DNAJC19
8097.96	0.10719	0.0469371	2.28369	0.0223899	0.177007	GRB10
309.855	-0.243161	0.106476	-2.28372	0.0223877	0.177007	NUAK2
6609.07	-0.0946232	0.0414449	-2.28311	0.0224238	0.177062	PPIF
1990.23	0.149221	0.0653567	2.28317	0.0224203	0.177062	ACAD10
562.971	0.178168	0.0780693	2.28218	0.0224788	0.177389	CTD-3074O7.12
5202.26	0.0920709	0.0403526	2.28166	0.0225093	0.177415	DDOST
112363	0.0955881	0.0418934	2.2817	0.0225072	0.177415	MT-ND1
32762.9	0.102093	0.0447572	2.28105	0.0225456	0.177594	SQSTM1
5930.57	0.228064	0.100027	2.28003	0.0226057	0.177961	ADAM10
5927.26	-0.104782	0.0459648	-2.27962	0.0226304	0.178015	MTHFD1
1307.21	0.194104	0.0851537	2.27946	0.0226399	0.178015	MTMR3
1974.48	0.165304	0.072555	2.27833	0.0227071	0.178436	VPS41
280.15	0.30794	0.135226	2.27723	0.0227724	0.178842	ALPK2
2648.89	0.145763	0.0640196	2.27685	0.0227951	0.178913	SLC35F6
691.618	0.213205	0.0936785	2.27592	0.0228509	0.179031	CEP85
3544.01	0.214735	0.0943326	2.27637	0.0228241	0.179031	SLC46A1
1306.67	-0.254805	0.111957	-2.27591	0.0228512	0.179031	RP11-112J1.1
803.019	-0.263498	0.115842	-2.27463	0.0229283	0.179527	LIG1
1339.14	-0.240758	0.105864	-2.27422	0.022953	0.1796	HERC5
337.764	-0.351781	0.154696	-2.27402	0.022965	0.1796	RTKN2
469.951	-0.199826	0.0879115	-2.27303	0.0230243	0.179955	RP11-298C3.2
1211.44	-0.126392	0.0556222	-2.27233	0.0230666	0.180178	ZNF747
692.044	0.219571	0.096643	2.27198	0.023088	0.180238	XXyac-YRM2039.2
1585.08	0.118317	0.0520818	2.27175	0.0231018	0.180238	YPEL5
1624.92	0.118277	0.0520712	2.27145	0.0231199	0.180272	ZNF592
1483.94	-0.132348	0.0582779	-2.27099	0.0231477	0.180381	SNAP23
7045.51	0.0937719	0.0413156	2.26965	0.0232287	0.180715	PITPNA
562.373	0.221238	0.097465	2.26992	0.0232125	0.180715	PPP1R21
3781.78	-0.234306	0.103237	-2.2696	0.023232	0.180715	MZT2B
128.843	0.554937	0.244589	2.26886	0.023277	0.180957	FAM115B
19622.4	-0.0951962	0.041965	-2.26846	0.0233009	0.181026	RPL30
178.703	-0.342888	0.151168	-2.26826	0.0233135	0.181026	ARL4A
535.44	0.217821	0.0960644	2.26745	0.0233627	0.1813	ADCY7
24066	0.176597	0.0779157	2.26652	0.0234198	0.181636	STEAP2
3494.96	0.142054	0.0626956	2.26577	0.0234653	0.181665	SLC41A1
1351.78	-0.190938	0.0842579	-2.26611	0.0234447	0.181665	SHCBP1
164.433	-0.354069	0.156267	-2.26579	0.023464	0.181665	GNG4
4664.84	0.105833	0.0467148	2.26552	0.0234809	0.181678	MAGED2
807.172	-0.30542	0.134845	-2.26497	0.0235144	0.18183	GAR1
2144.93	0.149901	0.0661898	2.26471	0.0235307	0.181848	LIPA
873.932	0.204082	0.090123	2.26448	0.0235448	0.18185	THBS3
1648.41	0.116971	0.0516608	2.26422	0.0235606	0.181864	KRT6C
1775.93	0.153417	0.0677643	2.26398	0.0235755	0.181872	TTTY15
1042.87	-0.190482	0.0841861	-2.26263	0.0236584	0.182404	ENDOG
2334.59	-0.114936	0.0508191	-2.26167	0.0237176	0.182753	EIF4EBP1
2643.76	-0.140498	0.0621331	-2.26124	0.0237441	0.182849	RNF114
1948.91	-0.118667	0.0525155	-2.25965	0.0238432	0.183396	GNAI2
1091.33	0.249072	0.110219	2.25979	0.0238341	0.183396	EHBP1
656.166	-0.170628	0.0755346	-2.25893	0.0238875	0.183629	ZNF581
154.886	0.35484	0.157103	2.25865	0.0239051	0.183657	RP11-206L10.2
344.597	-0.231326	0.102481	-2.25724	0.0239929	0.184223	EPM2A
1776.63	0.159627	0.0707437	2.25641	0.024045	0.184515	ADCK2
3970.3	-0.152777	0.0677334	-2.25556	0.0240983	0.184707	MCM2
705.732	-0.219244	0.0971992	-2.25561	0.0240948	0.184707	ZNF787
6910.27	-0.0953274	0.0422821	-2.25456	0.0241611	0.185054	RBMX
28085.9	-0.108544	0.048154	-2.25409	0.0241902	0.185054	HNRNPK
1389.24	0.181429	0.0804915	2.25401	0.0241954	0.185054	SLC12A9
1074.31	-0.232682	0.103234	-2.25393	0.0242003	0.185054	FDXR
5960.55	0.119401	0.0529907	2.25325	0.0242434	0.185168	PHKB
1058.66	-0.15178	0.0673539	-2.25347	0.0242296	0.185168	RBBP8
3410.83	-0.138966	0.0617268	-2.25131	0.0243662	0.185967	AMZ2
331.077	-0.262714	0.116703	-2.25114	0.0243765	0.185967	C12orf75
177.171	0.347072	0.154195	2.25086	0.0243944	0.185995	CLUL1
1251.17	-0.2165	0.0962268	-2.24989	0.0244558	0.186355	POLD1
95.5631	-0.411746	0.183066	-2.24917	0.0245018	0.186596	CTD-2319I12.1
495.165	-0.199423	0.0886824	-2.24873	0.0245296	0.186699	EFCAB11
1449.92	0.145411	0.0647152	2.24694	0.0246441	0.186809	ANO10
3893.92	0.151536	0.0674202	2.24764	0.0245992	0.186809	FAT1
1433.21	-0.159502	0.0709504	-2.24808	0.024571	0.186809	NDUFB8
598.682	-0.190496	0.0847789	-2.24698	0.0246414	0.186809	CKLF
758.489	0.190517	0.0847793	2.24721	0.0246263	0.186809	SLC22A17
897.133	0.192339	0.0855944	2.2471	0.0246338	0.186809	WDR35
320.023	-0.286513	0.12746	-2.24786	0.0245848	0.186809	OPRK1
798.91	-0.188281	0.0838106	-2.2465	0.0246718	0.186911	GSN
2391.51	0.109235	0.0486444	2.24557	0.0247313	0.187124	ZG16B
575.198	0.176616	0.0786572	2.24539	0.0247429	0.187124	RP11-504P24.8
751.508	0.250944	0.111757	2.24545	0.0247395	0.187124	KDM7A
143.338	-0.397934	0.177282	-2.24463	0.0247916	0.187384	CCDC74B
1754.9	-0.118445	0.052817	-2.24255	0.0249257	0.188289	ARHGAP19
6583.98	0.132137	0.0589447	2.24171	0.0249798	0.188589	ZKSCAN1
2286.14	0.149903	0.0668972	2.24079	0.0250397	0.188932	TMEM8A
2518.43	-0.0961047	0.0428937	-2.24053	0.0250563	0.188948	CTBP2
2464.33	-0.163674	0.0730998	-2.23905	0.0251527	0.189566	EFNA5
142.163	0.39512	0.176492	2.23874	0.0251727	0.189607	PDIA2
1777.38	0.110869	0.0495398	2.23797	0.0252227	0.189656	SUOX
1162.52	-0.161941	0.0723589	-2.23802	0.0252195	0.189656	CLDND1
705.145	0.20556	0.0918452	2.23811	0.0252137	0.189656	SLC8B1
2698.98	0.154315	0.0690041	2.23632	0.0253307	0.190249	MOV10
561.516	0.218686	0.0977788	2.23654	0.0253166	0.190249	PGS1
115.787	0.442656	0.197999	2.23565	0.0253745	0.190469	FGFR3
1041.96	-0.188355	0.0842752	-2.235	0.025417	0.190644	MSRB1
204.135	-0.374033	0.167363	-2.23485	0.0254269	0.190644	TIAF1
3397.3	0.153329	0.0686382	2.23387	0.0254916	0.190915	FLOT2
737.511	-0.221758	0.099271	-2.23386	0.0254923	0.190915	FAM174A
8419.48	-0.125076	0.0560004	-2.23348	0.025517	0.190991	SSR1
5372.56	0.0890557	0.0398804	2.23307	0.0255443	0.191009	CMBL
1360.56	-0.163354	0.0731544	-2.233	0.0255488	0.191009	OXLD1
904.734	0.176421	0.079022	2.23256	0.0255778	0.191096	RSBN1L
771.828	0.23479	0.105174	2.23238	0.0255896	0.191096	STAM2
1340.05	-0.153581	0.0688051	-2.23212	0.0256072	0.191119	MGME1
2711.94	-0.170711	0.0765034	-2.23141	0.0256537	0.191357	MRPL4
2721.28	0.152367	0.0682919	2.23112	0.0256734	0.191394	DPP3
1159.83	0.137242	0.0615576	2.22949	0.0257811	0.191888	PDE9A
26918.6	0.203932	0.0914692	2.22951	0.0257799	0.191888	CANX
197.762	-0.29068	0.130385	-2.2294	0.0257872	0.191888	GPC3
103.628	-0.395669	0.177491	-2.22923	0.0257983	0.191888	KCTD21-AS1
1016.13	0.162364	0.0728794	2.22785	0.0258905	0.192464	NPIPA7
1014.02	0.137757	0.0618774	2.22629	0.0259946	0.193128	BRD9
2444.55	-0.151362	0.0680048	-2.22576	0.0260304	0.193175	SLAIN2
536.766	-0.243204	0.109266	-2.22579	0.0260282	0.193175	CWF19L1
1508.48	0.127463	0.0572928	2.22476	0.0260972	0.19356	CAMK2G
838.05	0.15155	0.0681466	2.22389	0.026156	0.193886	ADRA2A
1587.01	0.122997	0.0553131	2.22365	0.0261722	0.193897	SETD1B
2318.62	-0.174937	0.0787144	-2.22243	0.0262545	0.194396	NUP50
339.947	-0.350244	0.157651	-2.22164	0.0263075	0.194679	PYGO1
1447.24	-0.177892	0.0801079	-2.22065	0.0263745	0.195064	POLD4
1441.61	-0.166505	0.0750028	-2.21998	0.0264199	0.195221	NUDCD2
620.719	0.249365	0.112332	2.2199	0.0264255	0.195221	ADAT2
169.351	-0.359039	0.161771	-2.21942	0.026458	0.19535	CCDC110
591.902	-0.240967	0.108661	-2.21761	0.0265817	0.196152	MAGOHB
2880.16	-0.0962818	0.0434302	-2.21693	0.0266279	0.196162	FEM1A
12201.6	0.115253	0.0519843	2.21706	0.0266187	0.196162	IDH1
363.056	0.301511	0.135994	2.21709	0.0266171	0.196162	KANSL1L
4725.85	0.151706	0.0684548	2.21616	0.0266809	0.196441	SLC12A7
318.978	0.308624	0.139287	2.21574	0.0267091	0.196538	BCORL1
2207.82	-0.160431	0.0724197	-2.21529	0.0267401	0.196655	FAHD1
3366.22	0.186728	0.0843102	2.21477	0.0267758	0.196807	BCL9L
222.866	-0.355277	0.160487	-2.21375	0.026846	0.197212	MND1
900.493	-0.17627	0.0796595	-2.2128	0.0269117	0.197584	ORC6
1762.04	0.140735	0.0636245	2.21197	0.0269689	0.197615	USP32
11143.4	0.169902	0.0768084	2.21202	0.0269654	0.197615	ACSL3
1270.42	-0.171376	0.0774804	-2.21186	0.0269763	0.197615	SIVA1
628.107	0.232368	0.105032	2.21234	0.0269429	0.197615	NEIL1
4584.18	0.107189	0.0484776	2.2111	0.0270289	0.197848	VAT1
19078	0.145142	0.0656465	2.21096	0.0270384	0.197848	UGT2B17
2888.99	0.0936578	0.0423705	2.21045	0.027074	0.19787	PIGG
2812.56	0.106355	0.0481188	2.21027	0.0270868	0.19787	G6PC3
4125.04	0.138061	0.0624604	2.21038	0.0270787	0.19787	CHD8
1430.7	-0.162771	0.0736665	-2.20957	0.027135	0.197981	ARHGAP11A
2632.84	-0.16543	0.0748757	-2.20939	0.0271475	0.197981	RP3-417G15.1
92.4099	0.486778	0.22032	2.20941	0.0271459	0.197981	C21orf90
2784.26	-0.098524	0.0446029	-2.20891	0.0271807	0.198113	UCK2
626.53	-0.21356	0.0966914	-2.20868	0.0271971	0.198122	PRKAG2
1535.87	-0.180347	0.0816623	-2.20844	0.0272133	0.19813	UFD1L
1654.72	-0.197461	0.0894443	-2.20764	0.0272694	0.198428	JUNB
3221.94	-0.119734	0.0542707	-2.20624	0.0273675	0.198479	AACS
2733.23	-0.179582	0.0813615	-2.20721	0.0272997	0.198479	ZWINT
6898.57	-0.19095	0.0865368	-2.20657	0.0273439	0.198479	MPC2
2062.5	-0.193287	0.0875764	-2.20707	0.0273092	0.198479	RP11-36C20.1
1521.12	0.207131	0.0938815	2.2063	0.0273629	0.198479	ERC1
401.502	0.224834	0.101901	2.20639	0.0273566	0.198479	LTBP2
10728.8	0.159783	0.0724352	2.20587	0.027393	0.198553	PPAP2A
266.99	0.261119	0.118418	2.20506	0.0274499	0.198636	BFSP1
811.233	-0.279398	0.126697	-2.20524	0.0274373	0.198636	EID2
129.25	-0.345091	0.156478	-2.20537	0.0274279	0.198636	RP11-432J24.3
1332.21	0.124519	0.0564942	2.20411	0.0275169	0.198919	NPTXR
325.083	-0.516794	0.234473	-2.20407	0.0275195	0.198919	TMEM170B
102.24	-0.432635	0.196323	-2.2037	0.0275457	0.198999	CTC-444N24.8
7618.78	0.0674425	0.0306283	2.20197	0.0276676	0.199769	FECH
1549.44	-0.137465	0.0624425	-2.20146	0.0277034	0.199806	NSL1
883.091	0.165124	0.0750055	2.2015	0.0277009	0.199806	JARID2
1895.46	0.129648	0.0589161	2.20054	0.0277683	0.200164	PDS5B
39979.6	0.121362	0.0551618	2.20011	0.0277992	0.200277	ST3GAL1
1922.3	-0.109532	0.0498068	-2.19913	0.0278686	0.200429	TSEN34
2015.88	0.112439	0.0511218	2.19944	0.0278466	0.200429	CCDC113
3103.47	0.147949	0.0672743	2.19919	0.0278646	0.200429	VEZT
1072.58	0.20845	0.0947955	2.19895	0.0278817	0.200429	MICALL1
1218.7	0.13969	0.0635386	2.19851	0.027913	0.200434	CAPN13
665.639	0.177871	0.0809025	2.19858	0.0279076	0.200434	STAG3L3
251.675	0.286162	0.130219	2.19755	0.0279813	0.200814	SDHAP3
167.756	-0.584619	0.266145	-2.19662	0.0280478	0.201181	TPGS1
1061.52	-0.126154	0.0574816	-2.19469	0.0281859	0.20195	HACL1
596.721	-0.169942	0.0774301	-2.19478	0.0281795	0.20195	ST3GAL4
4361.68	0.13623	0.0620913	2.19402	0.0282339	0.201962	ITFG3
2498.73	0.164678	0.0750538	2.19414	0.0282255	0.201962	HIP1R
353.507	0.304958	0.138993	2.19405	0.0282319	0.201962	FBLN2
442.775	-0.249537	0.113866	-2.19149	0.0284162	0.203155	NSMCE2
143.935	0.319644	0.14592	2.19054	0.0284851	0.203536	RP11-737O24.3
3848.26	0.130291	0.0594931	2.19003	0.0285223	0.203626	CLK2
953.998	-0.168722	0.0770442	-2.18994	0.0285289	0.203626	PFKFB3
2463.89	-0.26998	0.123295	-2.18971	0.0285453	0.203632	JMJD1C
4436.92	0.0968817	0.0442599	2.18893	0.0286023	0.203816	FAM115A
845.442	-0.136648	0.0624263	-2.18895	0.0286006	0.203816	DNMBP
5155.79	-0.110714	0.0505875	-2.18856	0.028629	0.203896	CYC1
7517.68	0.0821698	0.0375571	2.18786	0.0286797	0.203934	SAT1
3222.72	0.126941	0.058021	2.18784	0.0286811	0.203934	C16orf62
1842.15	0.219658	0.10039	2.18806	0.0286654	0.203934	PCNT
56090.2	0.0716248	0.0327597	2.18637	0.0287884	0.204031	MT-ND5
2014.53	-0.112132	0.0512821	-2.18657	0.0287737	0.204031	TLE1
1563.5	-0.149741	0.068475	-2.1868	0.0287571	0.204031	NDUFB6
1021.32	0.179995	0.0823139	2.18669	0.0287655	0.204031	GNPTG
599.32	-0.185233	0.0847028	-2.18686	0.0287525	0.204031	MLTK
204.367	-0.518631	0.237121	-2.1872	0.0287279	0.204031	LRRC26
2451.97	0.180355	0.0824994	2.18614	0.0288052	0.20404	EMC1
2610.85	0.145387	0.0665267	2.18539	0.0288605	0.204321	PPP1R9B
4177.07	0.115131	0.0527096	2.18426	0.0289432	0.204684	AGPAT6
2021.69	-0.191913	0.0878599	-2.1843	0.0289399	0.204684	SLC25A22
390.974	0.231675	0.106077	2.18403	0.0289601	0.204693	RCE1
5370.48	0.107876	0.0494182	2.18291	0.0290425	0.205054	LETM1
2041.31	0.132228	0.060574	2.18292	0.0290417	0.205054	CHPF2
2565.42	-0.18558	0.0850256	-2.18264	0.0290622	0.205083	CKAP2
1101.85	-0.140015	0.0641796	-2.18161	0.0291383	0.205397	RPGRIP1L
145.041	-0.318152	0.145819	-2.18182	0.0291227	0.205397	HES1
1238.4	0.171272	0.0785271	2.18105	0.0291796	0.205467	STAG3L5P-PVRIG2P-PILRB
848.823	0.226674	0.103924	2.18114	0.0291727	0.205467	SEMA3C
17523.1	-0.186051	0.0853607	-2.17959	0.0292882	0.206121	PFN1
386.075	0.338162	0.155201	2.17887	0.0293414	0.206384	EOGT
130.041	-0.473367	0.21728	-2.1786	0.0293611	0.206412	RDM1
1560.03	0.142957	0.0656473	2.17765	0.0294322	0.2068	UTP20
2371.28	-0.104387	0.047947	-2.17714	0.0294705	0.206948	TRAPPC3
513.795	0.185261	0.0851097	2.17673	0.0295007	0.206948	SLC15A4
292.45	0.290885	0.133623	2.17691	0.0294872	0.206948	TMEM53
6039.34	-0.112251	0.0516029	-2.17528	0.0296091	0.207597	RPL14P1
3026.94	0.122003	0.0561145	2.17419	0.029691	0.207837	SLC11A2
788.045	-0.179298	0.0824578	-2.17442	0.0296734	0.207837	EED
870.947	-0.210844	0.096967	-2.17439	0.0296762	0.207837	ATG7
152.284	0.305714	0.140628	2.17392	0.0297109	0.207865	CTC-429P9.3
1033.42	0.137325	0.0632151	2.17234	0.0298298	0.208585	RP11-206M11.7
840.237	-0.143369	0.0660364	-2.17106	0.0299264	0.209149	DPYSL2
243.601	0.264149	0.121703	2.17044	0.0299739	0.209369	C10orf12
13530.9	-0.0932684	0.0429895	-2.16956	0.0300403	0.209721	HNRNPL
452.717	0.212798	0.0980947	2.16931	0.0300591	0.20974	LMF1
2134.67	-0.108829	0.0502025	-2.16779	0.0301747	0.209753	WBP1L
1224.43	-0.119833	0.0552723	-2.16804	0.0301557	0.209753	RP4-758J18.2
1271.44	-0.128163	0.0591265	-2.16761	0.0301885	0.209753	DCAKD
8376.29	0.128641	0.0593223	2.1685	0.0301206	0.209753	AP3D1
984.724	0.152656	0.0704171	2.16789	0.0301674	0.209753	GALNS
2408.77	-0.168543	0.0777139	-2.16876	0.0301012	0.209753	MRPS26
440.816	0.266597	0.122909	2.16905	0.0300786	0.209753	AC006483.1
159.615	0.352627	0.162681	2.1676	0.0301893	0.209753	GSTA2
6030.49	0.0820475	0.0378631	2.16695	0.0302387	0.209985	APMAP
939.577	-0.162613	0.0750949	-2.16544	0.030354	0.210596	IFT81
2902.85	0.180392	0.0833079	2.16536	0.03036	0.210596	SGSM2
1512.46	0.277245	0.12806	2.16496	0.0303911	0.210596	ERAP1
104.022	-0.389455	0.179878	-2.1651	0.0303798	0.210596	LRRC31
5511.24	0.0907975	0.0419651	2.16364	0.0304919	0.211076	GLG1
890.003	0.150291	0.0694693	2.16342	0.0305089	0.211076	HIST1H2BD
690.024	0.164939	0.0762349	2.16356	0.0304978	0.211076	CPT1B
5624.22	0.0779667	0.0360445	2.16307	0.030536	0.211152	SLC7A1
1076.09	0.156419	0.0723517	2.16193	0.0306239	0.211648	SARS2
2049.3	0.108812	0.0503447	2.16135	0.0306686	0.211799	SAT2
4132.07	-0.145144	0.0671583	-2.16122	0.0306781	0.211799	TXN
5615.75	0.108356	0.0501555	2.1604	0.0307416	0.212113	AP1M2
1211.62	0.259464	0.12011	2.16021	0.0307561	0.212113	MAN2A1
3310.99	0.171272	0.0792943	2.15995	0.0307762	0.21214	DVL3
1186.44	-0.171756	0.0795513	-2.15907	0.030845	0.21244	RNF126
383.872	-0.237068	0.109806	-2.15897	0.0308523	0.21244	CTD-2256P15.2
1098.81	-0.170067	0.0787972	-2.15828	0.0309059	0.212515	RBMXL1
1043.09	0.228028	0.105638	2.15857	0.0308832	0.212515	MIR3916
105.113	0.536393	0.248537	2.15821	0.0309118	0.212515	IPCEF1
3067.18	0.10648	0.0493437	2.15793	0.0309332	0.21255	RABGAP1
397.002	-0.245488	0.113814	-2.15692	0.0310122	0.212981	NLGN4Y
1466.55	0.158766	0.0736233	2.15646	0.0310477	0.213112	PLOD3
928.656	-0.142292	0.0660501	-2.1543	0.0312164	0.214154	MAD2L1BP
426.348	-0.285739	0.132649	-2.1541	0.0312321	0.214154	LIN9
5229.76	0.0950608	0.0441456	2.15335	0.0312914	0.214395	ASAH1
2647.69	-0.120187	0.0558176	-2.15321	0.0313022	0.214395	OST4
356.496	-0.224503	0.104274	-2.153	0.0313185	0.214395	VASH2
267.951	0.33887	0.157407	2.15282	0.0313328	0.214395	FAAH2
12589.5	-0.085739	0.0398637	-2.1508	0.0314918	0.21492	EIF5A
2124.45	-0.102013	0.0474301	-2.15082	0.0314905	0.21492	CASP2
1317.71	-0.139731	0.064967	-2.1508	0.0314918	0.21492	OCIAD2
513.423	-0.207507	0.096472	-2.15096	0.0314797	0.21492	SAMD13
1137.37	-0.227042	0.105532	-2.1514	0.0314447	0.21492	TPI1P1
2104.25	0.160761	0.074794	2.14938	0.0316042	0.215575	DENND5A
4678.79	0.12958	0.0602996	2.14894	0.031639	0.215699	ARHGAP35
1199.49	0.124124	0.0577706	2.14857	0.0316682	0.215786	FAM155B
1079.39	-0.131698	0.0613236	-2.14759	0.0317461	0.216204	DTD1
424.017	0.228263	0.106334	2.14667	0.0318198	0.216593	CLUHP3
703.661	-0.274015	0.127684	-2.14605	0.031869	0.216815	ERF
1793.36	-0.122601	0.0571399	-2.14563	0.0319029	0.216933	ZBED4
1003.6	-0.133813	0.0624094	-2.14412	0.0320233	0.217638	FAM101B
2608.59	0.134687	0.0628284	2.14373	0.0320546	0.217712	MTOR
290.075	0.31148	0.145317	2.14345	0.0320766	0.217712	RP11-197N18.2
259.246	0.331136	0.154494	2.14336	0.0320841	0.217712	PLCH2
3544.75	0.106512	0.0497006	2.14308	0.0321068	0.217754	CSNK1E
3504.45	-0.0849062	0.0396387	-2.14201	0.0321931	0.218225	PSMB3
372.314	-0.202368	0.0945275	-2.14084	0.032287	0.218522	BCL2L12
532.75	-0.252261	0.117826	-2.14097	0.0322764	0.218522	HMGN2P5
197.314	0.590292	0.275708	2.14101	0.0322735	0.218522	DYX1C1-CCPG1
9564.1	-0.106064	0.0495504	-2.14053	0.0323122	0.21858	U2AF2
3596.32	0.144376	0.0674576	2.14025	0.0323349	0.21862	SPG11
923.652	-0.184112	0.0860624	-2.13928	0.0324127	0.219033	HSPBP1
158.246	0.296294	0.138518	2.13903	0.0324332	0.219058	DNAH10OS
5033.09	-0.0789843	0.0369336	-2.13855	0.0324723	0.219209	AK2
2066.41	-0.151709	0.0709726	-2.13757	0.0325513	0.219516	SMCO4
151.595	0.37199	0.174019	2.13764	0.0325459	0.219516	SPSB1
6998.81	-0.0802396	0.0375682	-2.13584	0.0326926	0.219736	CKAP5
1759.51	0.109112	0.0510876	2.13578	0.0326971	0.219736	ZNF318
2152.13	-0.11621	0.0543994	-2.13623	0.0326604	0.219736	UNG
2188.62	-0.140275	0.0656627	-2.1363	0.0326552	0.219736	UBA3
4449.22	-0.158733	0.0743228	-2.13573	0.0327016	0.219736	CSTB
572.063	-0.164952	0.0772135	-2.13631	0.0326539	0.219736	MYLIP
178.761	0.286486	0.134107	2.13626	0.0326586	0.219736	GS1-124K5.11
7200.74	-0.0859211	0.0402623	-2.13403	0.0328401	0.220296	SOD1
4213.81	-0.141962	0.0665215	-2.13407	0.0328369	0.220296	JUN
2642.14	0.144644	0.0677845	2.13388	0.0328524	0.220296	RPS6KA2
5897.4	0.163726	0.0767241	2.13395	0.0328468	0.220296	TLN1
1731.95	0.121218	0.0568227	2.13327	0.0329023	0.220341	KIAA0513
5602.47	0.127215	0.0596402	2.13305	0.0329208	0.220341	RNF213
1565.08	0.160181	0.0751046	2.13277	0.0329433	0.220341	MEGF8
6118	-0.178834	0.0838276	-2.13335	0.0328956	0.220341	MAL2
1497.05	0.220303	0.103292	2.13282	0.0329399	0.220341	NEO1
1221.74	0.153469	0.0719941	2.13169	0.0330327	0.220826	LMAN2L
1369.75	0.245974	0.115462	2.13034	0.0331437	0.221455	RNF13
3894.53	-0.0822158	0.038625	-2.12856	0.0332904	0.222321	VDAC3
638.117	-0.163525	0.0768561	-2.12768	0.0333635	0.222696	C1orf210
5337.05	-0.112388	0.0528469	-2.12667	0.0334476	0.222847	AES
375.943	0.222874	0.104781	2.12704	0.0334171	0.222847	RP11-279F6.1
107.811	-0.448889	0.211084	-2.12659	0.0334543	0.222847	SPATA17
164.135	0.532766	0.250508	2.12674	0.0334415	0.222847	RP11-34P13.13
270.915	0.348418	0.163884	2.12601	0.0335023	0.223053	C1orf95
218.268	-0.262666	0.123571	-2.12563	0.0335341	0.223151	ANG
3975.01	-0.090905	0.0427824	-2.12482	0.0336017	0.223299	AKT1S1
1512.74	0.138069	0.0649812	2.12475	0.0336076	0.223299	QTRTD1
1590.95	-0.155919	0.0733689	-2.12514	0.0335749	0.223299	AIP
507.453	0.171911	0.0809249	2.12433	0.0336425	0.223304	ABCG1
7491.59	0.197767	0.0930949	2.12435	0.0336405	0.223304	PLEC
3153.03	-0.151085	0.071133	-2.12398	0.0336716	0.223316	MDH1
139.634	0.472882	0.222648	2.1239	0.0336784	0.223316	RP11-574K11.31
2331.88	-0.111883	0.0526983	-2.12308	0.0337471	0.223545	MIEF1
129.444	0.377825	0.177955	2.12315	0.0337416	0.223545	LINC00898
1193.2	-0.284208	0.134006	-2.12086	0.0339333	0.224458	CXCL10
171.618	0.312457	0.147321	2.12093	0.0339276	0.224458	ST13P15
228.405	0.325779	0.15361	2.12082	0.0339366	0.224458	LARGE
1845.56	-0.110928	0.0523715	-2.1181	0.0341666	0.224586	POLR2D
1217.86	0.129318	0.0610583	2.11795	0.0341791	0.224586	PITHD1
8035.5	0.149345	0.0705116	2.11802	0.0341738	0.224586	OXCT1
4200.76	0.15001	0.0708034	2.11868	0.0341175	0.224586	TACC2
711.422	0.152761	0.0721152	2.11829	0.0341504	0.224586	AGFG2
484.726	0.226229	0.106795	2.11834	0.0341462	0.224586	GGT7
423.72	0.230059	0.10853	2.11978	0.0340249	0.224586	TMEM59L
352.253	-0.258787	0.122172	-2.11822	0.0341563	0.224586	FAM207A
216.764	0.270979	0.127931	2.11817	0.0341606	0.224586	ZNF891
321.283	0.28882	0.136346	2.11828	0.034151	0.224586	PPM1L
229.471	-0.2953	0.139374	-2.11875	0.0341113	0.224586	TSNARE1
128.005	-0.332511	0.156961	-2.11843	0.0341387	0.224586	ZSCAN16-AS1
189.074	-0.429593	0.202686	-2.1195	0.034048	0.224586	IRS1
1094.8	0.144879	0.0684254	2.11732	0.0342324	0.22471	KIAA1432
732.463	-0.203441	0.096076	-2.1175	0.0342175	0.22471	ERCC6L
7287.2	-0.132643	0.0626625	-2.11678	0.0342781	0.224898	GLUL
3236.55	0.130673	0.0617545	2.11601	0.0343441	0.225081	SUN2
2288.96	-0.183386	0.0866634	-2.11607	0.0343387	0.225081	COPS8
112.527	-0.386442	0.182642	-2.11585	0.0343577	0.225081	RP11-872J21.3
200.103	0.264813	0.125169	2.11565	0.034375	0.225081	DENND2C
3187.45	0.170217	0.0804882	2.11481	0.0344459	0.225433	DDI2
[truncated: 16,959 more rows]

## Sheet: Hallmark Pathways
Statistical analysis of diffeentially expressed genes between NT and siPIP4K2A (both in CS)
pathway	pval	padj	ES	NES	nMoreExtreme	size	leadingEdge
CH.HALLMARK:HALLMARK_ANDROGEN_RESPONSE	0.00165563	0.0119732	0.538311	2.16824	0	100	KLK3, TMPRSS2, KLK2, HERC3, DHCR24, NKX3-1, AZGP1, SCD, ABHD2, ALDH1A3, ABCC4, ITGAV, ADAMTS1, KRT19, ANKH, GUCY1A3, ZMIZ1, SORD, MAF, HOMER2, PDLIM5, ELOVL5, RRP12, ACSL3, PPAP2A, SAT1, BMPR1B, SEPP1, IQGAP2, GPD1L, PGM3, PMEPA1, MAK, MAP7
CH.HALLMARK:HALLMARK_MTORC1_SIGNALING	0.00278552	0.0119732	-0.493315	-2.29346	0	196	LDHA, RRM2, GAPDH, PGK1, ENO1, PLOD2, DDIT4, BTG2, BUB1, TPI1, AURKA, MTHFD2, ALDOA, PNP, EGLN3, CDKN1A, PLK1, NFYC, GPI, CXCR4, P4HA1, DHFR, UBE2D3, STC1, SHMT2, CDC25A, MCM4, GSR, PHGDH, RAB1A, HK2, TRIB3, BHLHE40, PIK3R3, ASNS, EEF1E1, GMPS, TXNRD1, PPA1, CACYBP, MCM2, FDXR, SSR1, UNG, CCNF, DDX39A, TUBA4A, TOMM40, TUBG1, IMMT, ADD3, CCNG1, TMEM97, MTHFD2L, CCT6A, PSAT1, PGM1, PPIA, XBP1, DAPP…
CH.HALLMARK:HALLMARK_UNFOLDED_PROTEIN_RESPONSE	0.0230769	0.0475059	-0.334941	-1.43643	8	109	FUS, DDIT4, IFIT1, MTHFD2, CEBPB, NPM1, H2AFX, VEGFA, KIF5B, CKS1B, LSM4, ASNS, EIF4A3, EIF4EBP1, SSR1, IMP3, EXOSC4, PSAT1, ALDH18A1, TARS, XBP1, TATDN2
CH.HALLMARK:HALLMARK_PI3K_AKT_MTOR_SIGNALING	0.0176322	0.038331	-0.360828	-1.49122	6	92	CDK4, CDKN1A, CXCR4, UBE2D3, MAPKAP1, ARF1, CDK1, TRIB3, PIK3R3, SFN, PFN1, AKT1S1, E2F1, DAPP1, CSNK2B, MAPK9, SLC2A1, ACTR2, PTEN, ARHGDIA, CDKN1B, GSK3B, UBE2N, HRAS, MYD88, ARPC3, MAP2K6, PDK1
CH.HALLMARK:HALLMARK_SPERMATOGENESIS	0.00759494	0.0235294	-0.439917	-1.76111	2	73	CCNB2, BUB1, NEK2, AURKA, CDKN3, CDK1, NCAPH, PEBP1, GMCL1, PIAS2, ARL4A, VDAC3, KIF2C, TSN, TTK, PARP2, DMRT1, GSTM3, HSPA4L, COIL
CH.HALLMARK:HALLMARK_HYPOXIA	0.00287356	0.0119732	-0.456771	-2.05593	0	165	LDHA, GAPDH, PGK1, ENO1, DDIT4, NDRG1, BNIP3L, FAM162A, TPI1, SAP30, ALDOA, CDKN1A, GPI, MIF, ALDOC, CXCR4, PFKP, PIM1, P4HA1, BCL2, VEGFA, STC1, HK2, BHLHE40, ENO2, SDC4, GPC3, PFKFB3, JUN, GPC4, SLC25A1, FOS, CITED2, SULT2B1, CCRN4L, ISG20, B3GALT6, CDKN1C, PGM1, DPYSL4, GLRX, SLC2A1, PFKL, CP, MXI1, AK4, ADORA2B, DUSP1, CDKN1B, KLHL24, KLF7, PDK3
CH.HALLMARK:HALLMARK_GLYCOLYSIS	0.00286533	0.0119732	-0.466498	-2.13448	0	180	LDHA, PGK1, ENO1, PLOD2, PGAM1, DDIT4, STMN1, FAM162A, TPI1, AURKA, SAP30, ALDOA, CLN6, EGLN3, KIF20A, CENPA, MIF, CXCR4, PFKP, P4HA1, VEGFA, STC1, CDK1, HK2, ENO2, GPC3, TFF3, TXN, SOD1, ANG, MDH1, GPC4, SOX9, SLC25A10, CITED2, ISG20, B3GALT6, DPYSL4, PPIA, GLRX, BPNT1, MXI1, CYB5A, AK4, ADORA2B, GUSB, PDK3, RBCK1, NASP, SDHC, CLDN3, HMMR

## Sheet: PIP4K2A_allSet_sigPathways
Statistical analysis of diffeentially expressed genes between NT and siPIP4K2A (both in CS)
pathway	pval	padj	ES	NES	nMoreExtreme	size	leadingEdge
CH.HALLMARK:HALLMARK_E2F_TARGETS	0.0026455	0.0239944	-0.75971	-3.55142	0	199	RRM2, HMGB2, ASF1A, TK1, TCF19, CCNB2, HMGB3, BIRC5, UBE2T, PTTG1, MYBL2, TOP2A, RACGAP1, CDCA3, DLGAP5, RAD51AP1, TUBB, STMN1, KIF4A, CDCA8, SNRPB, CDKN2C, NCAPD2, ASF1B, CDK4, H2AFZ, AURKA, PCNA, SPC24, MTHFD2, TMPO, TP53, CDKN1A, DUT, PLK1, E2F8, UBE2S, NUDT21, SMC4, CDKN3, GINS1, HN1, CDC20, RFC3, CENPM, CDKN2A, TRA2B, H2AFX, DEK, MCM3, CDC25B, POLD3, KPNA2, MELK, NAA38, RAN, CDC25A, MCM4, RF…
CH.HALLMARK:HALLMARK_G2M_CHECKPOINT	0.00263852	0.0239944	-0.678893	-3.1727	0	196	TPX2, CCNB2, HMGB3, BIRC5, UBE2C, PTTG1, MYBL2, HMGN2, TOP2A, GINS2, RACGAP1, ODC1, STMN1, KIF4A, CDKN2C, BUB1, CDK4, STIL, H2AFZ, CCNA2, TROAP, NEK2, AURKA, SAP30, TMPO, FBXO5, SNRPD1, PLK1, BUB3, UBE2S, SMC4, EXO1, CDKN3, CENPA, HN1, CDC20, TRA2B, H2AFX, MCM3, CDC25B, PBK, KPNA2, CDC25A, KIF5B, NUSAP1, CKS1B, SRSF2, CKS2, H2AFV, MCM5, CHEK1, KIF15, BRCA2, PRC1, CDK1, MAD2L1, ATF5, HNRNPD, TFDP1…
CH.HALLMARK:HALLMARK_MYC_TARGETS_V1	0.0026455	0.0239944	-0.644706	-3.01381	0	199	LDHA, PGK1, HNRNPA2B1, RRM1, YWHAE, PSMA7, HNRNPA1, ODC1, SRSF3, UBE2L3, SET, CDK4, H2AFZ, CCNA2, HNRNPA3, EIF4G2, PCNA, TYMS, ILF2, DUT, SNRPD1, BUB3, PCBP1, CDC20, NPM1, TRA2B, DEK, HDDC2, HDAC2, PRPS2, KPNA2, RAN, HNRNPC, MCM4, SRSF7, SRSF2, SNRPG, MCM5, MAD2L1, SLC25A3, HNRNPD, TFDP1, MCM6, ERH, EIF4H, COX5A, EIF1AX, U2AF1, FBL, MCM2, CYC1, PSMB3, VDAC3, PA2G4, SNRPA, MCM7, CNBP, KARS, YWHAQ,…
C2.CP:REACTOME_DNA_REPLICATION	0.00265957	0.0239944	-0.647513	-2.99332	0	181	BIRC5, PSMA7, MCM10, GINS2, CDCA8, BUB1, SKA2, CCNA2, PCNA, SPC24, CDKN1A, FBXO5, PLK1, BUB3, KIF20A, RCC2, PSMB7, CENPA, GINS1, CDC20, PSMC1, FEN1, RFC3, CENPM, MCM3, POLD3, POLE2, MCM4, RFC2, SPC25, MCM5, RPS27A, PPP2CA, MAD2L1, PSMB1, PSMD9, MCM6, KIF23, PSMB6, AURKB, ORC1, SKA1, PSMD10, NUF2, RFC5, CENPL, NDC80, LIG1, MCM2, POLD1, POLD4, ORC6, ZWINT, NSL1, PSMB3, CKAP5, ERCC6L, CENPI, E2F2, M…
C2.CP:REACTOME_MITOTIC_G1_G1_S_PHASES	0.00266667	0.0239944	-0.660587	-2.88939	0	129	RRM2, CCNB1, MYBL2, PSMA7, MCM10, CDKN2C, CDK4, CCNA2, PCNA, TYMS, CDKN1A, FBXO5, PSMB7, PSMC1, DHFRP1, CDKN2A, MCM3, DHFR, POLE2, CDC25A, MCM4, CKS1B, MCM5, RPS27A, PPP2CA, CCNE2, CDK1, PSMB1, TFDP1, PSMD9, MCM6, PSMB6, ORC1, PSMD10, MCM2, ORC6, LIN9, PSMB3, E2F2, MCM7, E2F1, CDT1, CDC45, LIN52, RPA3, CDKN2B, PKMYT1, RPA2, RBBP4, CDC7, PSMC3, CCND3, HDAC1, PSMB8, RB1, CDC6, CDKN1B, PRIM2, ORC2, …
C2.CP:REACTOME_CELL_CYCLE_MITOTIC	0.0028169	0.0241901	-0.584808	-2.87749	0	302	RRM2, CCNB2, BIRC5, UBE2C, CCNB1, PTTG1, MYBL2, YWHAE, PSMA7, MCM10, GINS2, TUBB, CDCA8, CDC25C, CDKN2C, BUB1, CDK4, SKA2, CCNA2, NEK2, AURKA, PCNA, SPC24, TYMS, CDKN1A, FBXO5, PLK1, BUB3, KIF20A, RCC2, PSMB7, CENPA, GINS1, CDC20, PSMC1, FEN1, RFC3, DHFRP1, CENPM, CDKN2A, MCM3, DHFR, CDC25B, POLD3, POLE2, CDC25A, CEP57, MCM4, RFC2, CKS1B, SPC25, MCM5, RPS27A, PPP2CA, CCNE2, CDK1, MAD2L1, PSMB1, T…
C2.CP:REACTOME_G1_S_TRANSITION	0.00257069	0.0239944	-0.669646	-2.84179	0	105	RRM2, CCNB1, PSMA7, MCM10, CCNA2, PCNA, TYMS, CDKN1A, FBXO5, PSMB7, PSMC1, DHFRP1, MCM3, DHFR, POLE2, CDC25A, MCM4, CKS1B, MCM5, RPS27A, PPP2CA, CCNE2, CDK1, PSMB1, TFDP1, PSMD9, MCM6, PSMB6, ORC1, PSMD10, MCM2, ORC6, PSMB3, MCM7, E2F1, CDT1, CDC45, RPA3, PKMYT1, RPA2, CDC7, PSMC3, PSMB8, RB1, CDC6, CDKN1B, PRIM2, ORC2, MNAT1, CCNH, POLA2, PPP2R1B, MYC, PSMA3, PSMD8, PSMB10, PSMB5
C2.CP:REACTOME_MITOTIC_M_M_G1_PHASES	0.00268817	0.0239944	-0.619143	-2.80767	0	162	BIRC5, PSMA7, MCM10, CDCA8, BUB1, SKA2, SPC24, FBXO5, PLK1, BUB3, KIF20A, RCC2, PSMB7, CENPA, CDC20, PSMC1, CENPM, MCM3, POLE2, MCM4, SPC25, MCM5, RPS27A, PPP2CA, MAD2L1, PSMB1, PSMD9, MCM6, KIF23, PSMB6, AURKB, ORC1, SKA1, PSMD10, NUF2, CENPL, NDC80, MCM2, ORC6, ZWINT, NSL1, PSMB3, CKAP5, ERCC6L, CENPI, E2F2, MCM7, E2F1, CDT1, CENPH, RAD21, APITD1, KIF2C, CDC45, RPA3, GMNN, PMF1, RPA2, CDC7, PSM…
C2.CP:REACTOME_S_PHASE	0.00257732	0.0239944	-0.662595	-2.80167	0	104	PSMA7, GINS2, CDK4, CCNA2, PCNA, CDKN1A, PSMB7, GINS1, PSMC1, FEN1, RFC3, MCM3, CDC25B, POLD3, POLE2, CDC25A, MCM4, RFC2, CKS1B, MCM5, RPS27A, CCNE2, PSMB1, PSMD9, MCM6, PSMB6, ORC1, PSMD10, RFC5, LIG1, MCM2, POLD1, POLD4, ORC6, PSMB3, MCM7, CDT1, CDC45, RPA3, RPA2, PSMC3, PSMB8, RB1, CDC6, CDKN1B, PRIM2, ORC2, GINS4, MNAT1, CCNH, POLA2, MYC, PSMA3, CCND1, PSMD8, PSMB10, PSMB5
C2.CP:REACTOME_SYNTHESIS_OF_DNA	0.00250627	0.0239944	-0.67046	-2.76874	0	88	PSMA7, GINS2, CCNA2, PCNA, CDKN1A, PSMB7, GINS1, PSMC1, FEN1, RFC3, MCM3, POLD3, POLE2, MCM4, RFC2, MCM5, RPS27A, PSMB1, PSMD9, MCM6, PSMB6, ORC1, PSMD10, RFC5, LIG1, MCM2, POLD1, POLD4, ORC6, PSMB3, MCM7, CDT1, CDC45, RPA3, RPA2, PSMC3, PSMB8, RB1, CDC6, CDKN1B, PRIM2, ORC2, GINS4
C2.CP:KEGG_CELL_CYCLE	0.0025641	0.0239944	-0.636747	-2.76221	0	118	CCNB2, CCNB1, PTTG1, YWHAE, CDC25C, CDKN2C, BUB1, CDK4, CCNA2, PCNA, TP53, CDKN1A, PLK1, BUB3, CDC20, CDKN2A, MCM3, CDC25B, HDAC2, CDC25A, MCM4, MCM5, CHEK1, CCNE2, CDK1, MAD2L1, TFDP1, MCM6, RBX1, SFN, ANAPC11, ORC1, MAD2L2, MCM2, ORC6, E2F2, MCM7, E2F1, RAD21, TTK, YWHAQ, CDC45, CDKN2B, PKMYT1, CDKN1C, CDC7, CCND3, GADD45A, HDAC1, RB1, ESPL1, CDC26, CDC6, CDKN1B, GSK3B, BUB1B, ORC2, YWHAH
C6.ONCOGENE:CSR_LATE_UP.V1_UP	0.00271003	0.0239944	-0.620556	-2.74532	0	140	RRM2, TCF19, BIRC5, UBE2C, MYBL2, FOXM1, GINS2, FAM83D, CDCA8, ILF2, HMGB1, HN1, FEN1, UHRF1, MCM3, PBK, DIAPH3, CDK1, TCEB1, EEF1E1, SLC25A11, NUF2, MTHFD1, SHCBP1, POLD1, ZWINT, ST3GAL4, CKAP2, CASP2, EIF5A, PA2G4, CBFB, MZT1, TUBA4A, LMNB2, TUBG1, BEX1, CCDC34, RPF2, PAICS, ANLN, HAT1, GMNN, YEATS4, LYAR, CLSPN, FKBP1A, CDC7, PSMC3, CCND3, CDK5, GINS3, CDC6, DTYMK, ZNF367, ACTL6A, POLE3
C2.CP:REACTOME_CELL_CYCLE	0.00320513	0.025641	-0.54482	-2.73776	0	376	RRM2, CCNB2, BIRC5, UBE2C, CCNB1, PTTG1, MYBL2, YWHAE, PSMA7, MCM10, GINS2, TUBB, CDCA8, CDC25C, CDKN2C, BUB1, CDK4, SKA2, H2AFZ, CCNA2, NEK2, AURKA, PCNA, SPC24, TYMS, TP53, CDKN1A, FBXO5, PLK1, BUB3, KIF20A, RCC2, PSMB7, CENPA, GINS1, CDC20, PSMC1, FEN1, RFC3, DHFRP1, CENPM, NPM1, CDKN2A, H2AFX, MCM3, DHFR, CDC25B, POLD3, POLE2, HJURP, CDC25A, CEP57, MCM4, RFC2, CKS1B, SPC25, MCM5, RPS27A, CHEK…
C2.CP:REACTOME_CELL_CYCLE_CHECKPOINTS	0.00261097	0.0239944	-0.64269	-2.73424	0	110	CCNB2, UBE2C, CCNB1, PSMA7, MCM10, CDC25C, TP53, CDKN1A, BUB3, PSMB7, CDC20, PSMC1, RFC3, MCM3, CDC25A, MCM4, RFC2, MCM5, RPS27A, CHEK1, CCNE2, CDK1, MAD2L1, PSMB1, PSMD9, MCM6, PSMB6, ANAPC11, ORC1, PSMD10, RFC5, MCM2, ORC6, PSMB3, MCM7, RFWD2, CDC45, RPA3, RPA2, CDC7, PSMC3, PSMB8, CDC26, CDC6, CDKN1B, BUB1B, ORC2
C5.BP:GO_SISTER_CHROMATID_SEGREGATION	0.00269542	0.0239944	-0.599205	-2.71427	0	165	BIRC5, CCNB1, TOP2A, RACGAP1, DLGAP5, KIF4A, CDCA8, NCAPD2, BUB1, SKA2, NEK2, SPC24, PLK1, BUB3, KIFC1, CDCA5, SMC4, RCC2, CENPA, CDC20, CEP55, CENPM, CEP57, NUSAP1, KIF14, SPC25, GSG2, PRC1, MAD2L1, CHMP2B, KIF23, AURKB, NCAPH, CHMP5, SKA1, RAD51C, NUF2, MCMBP, CENPL, ZNF207, KIF18B, NDC80, ZWINT, NSL1, CKAP5, ERCC6L, CENPI, PSRC1, SMC2, CENPH, CHMP1B, RAD21, NAA50, APITD1, KIF2C, FBXW7, PMF1, D…
C6.ONCOGENE:RB_P107_DN.V1_UP	0.0025641	0.0239944	-0.628074	-2.69362	0	113	RRM2, PTMA, TCF19, HMGN2, RRM1, STMN1, KIF4A, NCAPD2, ASF1B, PCNA, H1FX, DNAJC9, E2F8, FEN1, RFC3, WDHD1, CHAF1B, DHFR, CDC25B, POLE2, GTSE1, RFC2, H2AFV, MCM5, PRC1, CCNE2, MAD2L1, MCM6, ANAPC11, NCAPH, RFC5, LIG1, MCM2, POLD1, ORC6, SIVA1, NSMCE2, CCNF, MCM7, E2F1, CENPH, TUBG1, NXT1, UBR7, CDC45, DYNLT1, RPA3, FBN1, GMNN, CDKN1C, RPA2
C5.CC:GO_SMALL_RIBOSOMAL_SUBUNIT	0.00236407	0.0239944	-0.681527	-2.6836	0	64	RPS20, RPS16, RPS8, MRPS21, RPS27A, RPS15A, RPS23, MRPS12, MRPS16, RPS29, MRPS26, IMP3, RPS11, MRPS18C, RPS7, MRPS15, RPS18, RPSA, MRPS7, MRPS18A, RPS15, RPS27L, RPS26, MRPS24, MRPS31, RPS19, RPS2, MRPS2, RPS25, RPS21, RPS24, MCTS1, FAU, EIF2D, RPS27, RPS12, MRPS22, RPS4X, RPS5, MRPS17, RPS28, MRPS11, MRPS9, RPS14
C5.BP:GO_NUCLEAR_CHROMOSOME_SEGREGATION	0.0026455	0.0239944	-0.572037	-2.67789	0	200	BIRC5, CCNB1, PTTG1, TOP2A, RACGAP1, DLGAP5, FAM83D, KIF4A, CDCA8, NCAPD2, BUB1, SKA2, NEK2, SPC24, PLK1, BUB3, KIFC1, CDCA5, SMC4, RCC2, CENPA, CDC20, CEP55, CENPM, CEP57, NUSAP1, KIF14, SPC25, GSG2, BRCA2, PRC1, MAD2L1, CHMP2B, KIF23, AURKB, NCAPH, CHMP5, SKA1, RAD51C, NUF2, MCMBP, CENPL, ZNF207, KIF18B, NDC80, ZWINT, NSL1, CKAP5, ERCC6L, CENPI, PSRC1, SMC2, CENPH, CHMP1B, RAD21, NAA50, APITD1,…
C5.CC:GO_RIBOSOMAL_SUBUNIT	0.0027248	0.0239944	-0.595711	-2.67646	0	155	RBM3, RPL41, RPS20, RPS16, RPS8, MRPL16, MRPS21, MRPL2, RPL36A, MRPL3, RPS27A, RPS15A, RPS23, MRPS12, RPL21, MRPS16, RPLP0P6, MRPL36, RPL31, RPS29, RPL30, MRPS26, MRPL19, IMP3, RPL15, RPS11, MRPS18C, RPS7, MRPL11, MRPS15, RPS18, RPSA, RPL6, MRPS7, MRPS18A, RPS15, RPS27L, RPLP0, RPL14, MRPL51, RPS26, MRPL21, RPL24, MRPS24, MRPS31, RPS19, RPS2, MRPS2, RPL8, RPL23, RPS25, RPS21, RPL18A, MRPL12, RPL1…
C5.BP:GO_CHROMOSOME_SEGREGATION	0.00277778	0.024042	-0.555317	-2.6692	0	243	BIRC5, CCNB1, PTTG1, TOP2A, RACGAP1, DLGAP5, FAM83D, KIF4A, CDCA8, NCAPD2, BUB1, CENPW, SKA2, NEK2, SPC24, PLK1, BUB3, KIFC1, CDCA5, SMC4, RCC2, CENPA, CDC20, CEP55, CENPM, HJURP, CEP57, NUSAP1, KIF14, SPC25, CDCA2, SKA3, GSG2, BRCA2, PRC1, MAD2L1, CHMP2B, KIF23, AURKB, NCAPH, CHMP5, SKA1, RAD51C, NUF2, MCMBP, CENPL, ZNF207, KIF18B, FAM96A, NDC80, ZWINT, NSL1, CKAP5, ERCC6L, KIF11, RCC1, CENPI, U…
C2.CP:REACTOME_G2_M_CHECKPOINTS	0.00218818	0.0239944	-0.739416	-2.66723	0	41	CCNB2, CCNB1, MCM10, CDC25C, RFC3, MCM3, CDC25A, MCM4, RFC2, MCM5, CHEK1, CDK1, MCM6, ORC1, RFC5, MCM2, ORC6, MCM7, CDC45, RPA3, RPA2, CDC7, CDC6, ORC2
C2.CP:KEGG_PARKINSONS_DISEASE	0.00251889	0.0239944	-0.631312	-2.65854	0	101	NDUFA4L2, UBE2L3, CYCS, UQCRB, COX7B, NDUFB1, COX8A, ATP5H, COX5B, UQCRFS1, ATP5F1, NDUFC1, NDUFA8, UQCRH, UBE2J2, COX5A, ATP5G3, CYC1, NDUFB6, VDAC3, NDUFA1, COX6C, ATP5D, NDUFB3, ATP5C1, UQCR10, NDUFA6, UQCRC1, NDUFAB1, COX7C, HTRA2, COX6B1, ATP5J, SLC25A6, NDUFS4, NDUFA4, SLC25A4, NDUFA9, VDAC2, SDHC, NDUFA10, SDHD, NDUFS3, ATP5B, NDUFC2, NDUFS6, SDHB, ATP5O, NDUFA5, COX7A2L
C5.CC:GO_CONDENSED_CHROMOSOME	0.0026455	0.0239944	-0.581954	-2.65368	0	170	HMGB2, BIRC5, CCNB1, TOP2A, NCAPD2, BUB1, CENPW, SKA2, NEK2, AURKA, SPC24, HMGB1, CEBPB, PLK1, BUB3, CDCA5, SMC4, CENPA, CENPM, H2AFX, HJURP, SPC25, SKA3, CHEK1, MAD2L1, AURKB, NCAPH, SKA1, RAD51C, NUF2, ZNF207, NDC80, NUDCD2, ZWINT, NSL1, NSMCE2, ERCC6L, RCC1, UBE2I, SMC2, CENPH, BLM, TUBG1, RAD21, APITD1, RGS12, KIF2C, ADD3, DCTN3, DCTN6, PMF1, H2AFY, NDNL2, FANCD2, NCAPG, XRCC4, CFDP1, CENPF, …
C5.CC:GO_INNER_MITOCHONDRIAL_MEMBRANE_PROTEIN_COMPLEX	0.0025641	0.0239944	-0.629335	-2.63622	0	98	UQCRB, NDUFB1, COX8A, ATP5H, UQCRFS1, ATP5F1, ATP5L, NDUFC1, NDUFA8, COX5A, ATP5G3, PPIF, NDUFB6, NDUFA12, NDUFA1, ATP5D, NDUFB3, C14orf2, IMMT, ATP5C1, ATP5I, UQCR10, NDUFA6, UQCRC1, NDUFAB1, ATPIF1, PMPCB, ATP5J, SLC25A6, NDUFS4, TIMM23, TIMM22, APOO, NDUFA4, NDUFA9, CCDC109B, TIMM50, SDHC, NDUFA10, SDHD, NDUFS3, ATP5B, ATP5J2, C11orf83, NDUFC2, FOXRED1, NDUFS6, SDHB, TIMM9, ATP5O, TIMM17A, NDU…
C5.CC:GO_REPLICATION_FORK	0.00231481	0.0239944	-0.671489	-2.62798	0	61	MCM10, GINS2, PCNA, TP53, RFC3, CHRAC1, UHRF1, H2AFX, MCM3, POLD3, POLE2, RFC2, CHEK1, RAD51C, RFC5, POLD1, POLD4, CDC45, RPA3, RPA2, MMS22L, BCAS2, PRIM2, GINS4, POLE3, POLA2, XPA, RFC1, POLE4
C5.BP:GO_MITOTIC_NUCLEAR_DIVISION	0.00299401	0.0251607	-0.523067	-2.60232	0	338	TPX2, CCNB2, REEP4, BIRC5, UBE2C, CCNB1, PTTG1, MYBL2, RACGAP1, CDCA3, DLGAP5, FAM83D, ENSA, KIF4A, CDCA8, CDC25C, NCAPD2, BUB1, CENPW, SKA2, CCNA2, NEK2, NCAPG2, AURKA, SPC24, FBXO5, PLK1, BUB3, KIFC1, UBE2S, CDCA5, SMC4, RCC2, CDC20, CEP55, FAM64A, CDC25B, PBK, RAN, CDC25A, CEP57, NUSAP1, KIF14, SPC25, CDCA2, SKA3, GSG2, KIF15, PRC1, CDK1, MAD2L1, RAB1A, CHMP2B, KIF23, AURKB, ANAPC11, BRE, ZNF2…
C2.CP:PID_AURORA_B_PATHWAY	0.00219298	0.0239944	-0.73789	-2.60227	0	38	BIRC5, RACGAP1, STMN1, CDCA8, NCAPD2, BUB1, AURKA, KIF20A, SMC4, CENPA, NPM1, KIF23, AURKB, NCAPH, PEBP1, NDC80, SMC2, KIF2C, NSUN2, NCAPG
C5.BP:GO_MITOTIC_SISTER_CHROMATID_SEGREGATION	0.00250627	0.0239944	-0.629376	-2.59908	0	88	CCNB1, RACGAP1, DLGAP5, KIF4A, CDCA8, NCAPD2, NEK2, PLK1, BUB3, KIFC1, CDCA5, SMC4, CEP55, CEP57, NUSAP1, KIF14, GSG2, PRC1, MAD2L1, CHMP2B, KIF23, AURKB, NCAPH, CHMP5, ZNF207, KIF18B, NDC80, ZWINT, PSRC1, SMC2, CHMP1B, NAA50, KIF2C, DSCC1, NCAPG, RB1, ESPL1, CENPE, CHMP6, KIF18A, NCAPD3, ZW10, KIF4B, NIPBL, RRS1
C2.CP:REACTOME_RESPIRATORY_ELECTRON_TRANSPORT_ATP_SYNTHESIS_BY_CHEMIOSMOTIC_COUPLING_AND_HEAT_PRODUCTION_BY_UNCOUPLING_PROTEINS_	0.00248756	0.0239944	-0.641314	-2.59889	0	79	CYCS, UQCRB, COX7B, NDUFB1, COX8A, ATP5H, COX5B, UQCRFS1, ATP5F1, ATP5L, NDUFC1, NDUFA8, UQCRH, COX5A, CYC1, NDUFB6, NDUFA12, NDUFA1, COX6C, ATP5D, NDUFB3, ATP5C1, ATP5I, NDUFA6, UQCRC1, NDUFAB1, COX7C, COX6B1, ATP5J, NDUFS4, NDUFA4, NDUFA9, SDHC, NDUFA10, SDHD, NDUFS3, ATP5B, ATP5J2, NDUFC2, NDUFS6, SDHB, ATP5O, NDUFA5, NDUFA11, COX7A2L
C5.BP:GO_OXIDATIVE_PHOSPHORYLATION	0.00242131	0.0239944	-0.64216	-2.59811	0	77	CYCS, UQCRB, COX7B, NDUFB1, COX8A, COX5B, UQCRFS1, NDUFC1, NDUFA8, UQCRH, COX5A, CYC1, NDUFB6, AK2, NDUFA12, NDUFA1, COX6C, ATP5D, NDUFB3, ATP5C1, UQCR10, NDUFA6, UQCRC1, NDUFAB1, COX7C, PMPCB, COX6B1, CHCHD10, NDUFS4, NDUFA4, NDUFA9, SDHC, NDUFA10, NDUFS3, C11orf83, NDUFC2, NDUFS6, NDUFA5, NDUFA11, COX7A2L
C2.CP:REACTOME_DNA_STRAND_ELONGATION	0.0021692	0.0239944	-0.791527	-2.59749	0	30	GINS2, PCNA, GINS1, FEN1, RFC3, MCM3, POLD3, MCM4, RFC2, MCM5, MCM6, RFC5, LIG1, MCM2, POLD1, POLD4, MCM7, CDC45, RPA3, RPA2, PRIM2, GINS4, POLA2
C2.CP:REACTOME_MRNA_SPLICING	0.00253807	0.0239944	-0.607482	-2.59495	0	106	FUS, HNRNPA2B1, HNRNPA0, HNRNPA1, SRSF3, SNRPB, HNRNPA3, SNRPD1, YBX1, PCBP1, NUDT21, SF3B14, PTBP1, HNRNPC, SF3A2, SRSF7, PCBP2, SRSF2, SNRPG, HNRNPD, PHF5A, RBM8A, U2AF1, RBMX, HNRNPK, HNRNPL, U2AF2, POLR2D, SNRPF, SNRPA, CSTF1, SF3B4, POLR2H, HNRNPUL1, POLR2C, SNRPB2, TXNL4A, MAGOH, SNRPD2, HNRNPF, HNRNPU, POLR2K, SRSF9, LSM2, DNAJC8, HNRNPH1, SNRPD3, GTF2F1, SF3B5, PABPN1, DHX9, POLR2L, CSTF3…
C5.BP:GO_CELL_CYCLE_G1_S_PHASE_TRANSITION	0.00251889	0.0239944	-0.614324	-2.587	0	101	RRM2, MCM10, CDKN2C, CDK4, PCNA, TYMS, CDKN1A, FBXO5, IQGAP3, CDCA5, CDKN3, DHFRP1, CDKN2A, MCM3, DHFR, PLK2, POLE2, CDC25A, MCM4, MCM5, CCNE2, CDK1, MCM6, ORC1, EIF4EBP1, MCM2, RBBP8, ORC6, RCC1, MCM7, E2F1, CDT1, CDC45, RPA3, RANBP1, PKMYT1, RPA2, CDC7, PLK3, RB1, CDC6, CDKN1B, PRIM2, ORC2, PPP6C, MNAT1, CCNH, CDKN2D, POLA2, KLF11, PIM2
C2.CP:KEGG_RIBOSOME	0.00245098	0.0239944	-0.628881	-2.58065	0	86	RPL41, RPS20, RPS16, RPS8, RPL36A, RPS27A, RPS15A, RPS23, RPL21, RPL31, RPS29, RPL30, RPL15, RPS11, RPS7, RPS18, RPSA, RPL6, RPS15, RPS27L, RPLP0, RPL14, RPS26, RPL24, RPS19, RPS2, RPL8, RPL23, RPS25, RPS21, RPL18A, RPL10, RSL24D1, RPL38, RPS24, RPL39, RPL36, FAU, RPS27, RPL19, RPS12, RPS4X, RPL9, RPS5, RPL34, RPL36AL, RPS28, RPL7, RPL12, RPL37, RPS9, RPL29, RPS3A, RPS13, RPL4, RPL22, RPL27A, UBA…
C5.CC:GO_RESPIRATORY_CHAIN	0.00246305	0.0239944	-0.643943	-2.57924	0	73	CYCS, UQCRB, COX7B, NDUFB1, COX8A, UQCRFS1, HIGD2A, NDUFC1, NDUFA8, UQCRH, COX5A, CYC1, NDUFB6, NDUFA12, NDUFA1, NDUFB3, UQCR10, NDUFA6, UQCRC1, NDUFAB1, NNT, PMPCB, COX7A2P2, NDUFS4, OXA1L, NDUFA4, NDUFA9, SDHC, NDUFA10, SDHD, NDUFS3, C11orf83, NDUFC2, FOXRED1, NDUFS6, SDHB, NDUFA5, NDUFA11, COX7A2L
C5.BP:GO_NUCLEOSIDE_TRIPHOSPHATE_METABOLIC_PROCESS	0.00263852	0.0239944	-0.550511	-2.57272	0	196	LDHA, GAPDH, PGK1, ENO1, PGAM1, ATP1B1, CYCS, TPI1, TYMS, ALDOA, DUT, UQCRB, COX7B, GPI, ALDOC, NDUFB1, COX8A, PFKP, ATP5H, COX5B, UQCRFS1, ATP5F1, ATP5L, NME2, MOCOS, HK2, NDUFC1, ENO2, NDUFA8, UQCRH, NUDT1, COX5A, ATP5G3, UCK2, PRKAG2, PFKFB3, CYC1, NDUFB6, AK2, NDUFA12, NDUFA1, COX6C, MOCS3, ATP5D, NDUFB3, ATP5C1, ATP5I, UQCR10, NDUFA6, UQCRC1, NDUFAB1, COX7C, PGM1, PMPCB, NME5, COX6B1, PFKL, …
C5.CC:GO_CYTOSOLIC_RIBOSOME	0.00257732	0.0239944	-0.606238	-2.56338	0	104	RPL41, RPS20, RPS16, RPS8, RPL36A, RPS27A, RPS15A, RPS23, RPL21, REPIN1, RPLP0P6, RPL31, RPS29, RPL30, MRPL4, RPL15, RPS11, MRPS18C, RPS7, RPS18, RPSA, RPL6, MRPS18A, RPS15, RPS27L, RPLP0, RPL14, RPS26, RPL24, RPS19, RPS2, RPL8, RPL23, RPS25, RPS21, RPL18A, RPL10, RSL24D1, RPL38, RPS24, MCTS1, RPL39, RPL36, FAU, EIF2D, RPS27, RPL19, RPS12, RPS4X, RPL9, RPS5, RPL34, RPL36AL, RPS28, RPS14, RPL7, RP…
C5.BP:GO_MITOTIC_CELL_CYCLE	0.00381679	0.0274569	-0.47916	-2.5606	0	708	RRM2, TPX2, CCNB2, REEP4, BTG2, BIRC5, UBE2C, CCNB1, PTTG1, MYBL2, FOXM1, RRM1, YWHAE, PSMA7, TOP2A, MCM10, GINS2, RACGAP1, CDCA3, DLGAP5, FAM83D, TUBB, ENSA, STMN1, KIF4A, CDCA8, CDC25C, CDKN2C, NCAPD2, BUB1, CDK4, CENPW, SKA2, STIL, CCNA2, NEK2, NCAPG2, AURKA, PCNA, SPC24, TYMS, TP53, CDKN1A, FBXO5, PLK1, BUB3, IQGAP3, E2F8, KIFC1, UBE2S, CDCA5, KIF20A, SMC4, RCC2, PSMB7, CDKN3, FANCI, CENPA, G…
C5.CC:GO_CYTOSOLIC_SMALL_RIBOSOMAL_SUBUNIT	0.00214592	0.0239944	-0.710227	-2.55518	0	40	RPS20, RPS16, RPS8, RPS27A, RPS15A, RPS23, RPS29, RPS11, MRPS18C, RPS7, RPS18, RPSA, MRPS18A, RPS15, RPS27L, RPS26, RPS19, RPS2, RPS25, RPS21, RPS24, MCTS1, FAU, EIF2D, RPS27, RPS12, RPS4X, RPS5, RPS28, RPS14, RPS9, RPS3A, RPS13
C5.BP:GO_CELL_CYCLE_PHASE_TRANSITION	0.00271739	0.0239944	-0.529581	-2.54901	0	240	RRM2, TPX2, CCNB2, BIRC5, UBE2C, CCNB1, FOXM1, YWHAE, MCM10, TUBB, ENSA, CDC25C, CDKN2C, UBE2L3, CDK4, NEK2, AURKA, PCNA, TYMS, CDKN1A, FBXO5, PLK1, IQGAP3, UBE2S, CDCA5, CDKN3, DHFRP1, CALM2, CDKN2A, MCM3, DHFR, CDC25B, PLK2, MELK, POLE2, CDC25A, CEP57, MCM4, MCM5, RPS27A, KHDRBS1, CHEK1, CCNE2, CDK1, MCM6, ORC1, MASTL, TUBB4B, EIF4EBP1, MCM2, RBBP8, ORC6, CKAP5, RCC1, MCM7, E2F1, CDT1, TUBA4A, …
C2.CP:REACTOME_E2F_MEDIATED_REGULATION_OF_DNA_REPLICATION	0.00214133	0.0239944	-0.755388	-2.54525	0	33	RRM2, CCNB1, PCNA, TYMS, FBXO5, DHFRP1, DHFR, CDC25A, PPP2CA, CDK1, TFDP1, ORC1, ORC6, E2F1, CDT1, CDC45, RB1, CDC6, PRIM2, ORC2, POLA2, PPP2R1B
C2.CP:REACTOME_ACTIVATION_OF_ATR_IN_RESPONSE_TO_REPLICATION_STRESS	0.00219298	0.0239944	-0.745415	-2.54175	0	35	MCM10, CDC25C, RFC3, MCM3, CDC25A, MCM4, RFC2, MCM5, CHEK1, MCM6, ORC1, RFC5, MCM2, ORC6, MCM7, CDC45, RPA3, RPA2, CDC7, CDC6, ORC2
C5.BP:GO_CELL_DIVISION	0.00318471	0.025641	-0.498598	-2.53878	0	425	TUBA1B, TPX2, CCNB2, REEP4, BIRC5, UBE2C, CCNB1, PTTG1, TOP2A, RACGAP1, CDCA3, FAM83D, TUBB, ENSA, STMN1, KIF4A, CDCA8, CDC25C, NCAPD2, BUB1, CDK4, CENPW, SKA2, CCNA2, NEK2, NCAPG2, AURKA, SPC24, ARF6, FBXO5, PLK1, BUB3, TUBA1C, KIFC1, UBE2S, CDCA5, KIF20A, SMC4, RCC2, CDC20, CEP55, FAM64A, CDKN2A, CDC25B, RAN, CDC25A, NUSAP1, CKS1B, KIF14, SPC25, CKS2, CDCA2, SKA3, BRCA2, ZFP36L2, PRC1, CCNE2, C…
C5.MF:GO_SINGLE_STRANDED_DNA_BINDING	0.00243309	0.0239944	-0.61858	-2.5317	0	80	HMGB2, HNRNPA2B1, MCM10, HNRNPA1, RAD51AP1, HMGB1, YBX1, PCBP1, SSBP2, MCM4, BRCA2, WBP11, FUBP1, MCM6, RAD51C, HNRNPK, POLR2D, MCM7, NEIL3, BLM, CNBP, CDC45, RPA3, ANXA1, POT1, RPA2, TERF2, TERF1, RNF138, NME1, SSBP1, SUB1
C2.CP:KEGG_DNA_REPLICATION	0.00219298	0.0239944	-0.742341	-2.53127	0	35	PCNA, FEN1, RFC3, MCM3, POLD3, POLE2, MCM4, RFC2, MCM5, MCM6, RNASEH2A, RFC5, LIG1, MCM2, POLD1, POLD4, MCM7, RPA3, RPA2, RNASEH2B, PRIM2, POLE3, SSBP1, POLA2, RFC1, POLE4
C5.CC:GO_RIBOSOME	0.0026738	0.0239944	-0.536236	-2.52964	0	211	RBM3, RPL41, RPS20, RPS16, RPS8, MRPL16, MRPS21, MRPL2, MRPL50, RPL36A, MRPL3, RPS27A, RPS15A, RPS23, MRPS12, RPL21, MRPS16, REPIN1, RPLP0P6, MRPL36, MRP63, RPL31, RPS29, RPL30, MRPL4, MRPS26, MRPL19, IMP3, RPL15, RPS11, MRPS18C, RPS7, MRPL11, MRPS15, RPS18, MRPL34, RPSA, RPL6, MRPS7, MRPS18A, RPS15, MRPL39, RPS27L, MRPL40, RPLP0, RPL14, MRPL51, RPS26, MRPL21, RPL24, MRPS24, MRPS31, RPS19, RPS2, …
C2.CP:REACTOME_MITOTIC_PROMETAPHASE	0.00247525	0.0239944	-0.619597	-2.52932	0	82	BIRC5, CDCA8, BUB1, SKA2, SPC24, PLK1, BUB3, RCC2, CENPA, CDC20, CENPM, SPC25, PPP2CA, MAD2L1, AURKB, SKA1, NUF2, CENPL, NDC80, ZWINT, NSL1, CKAP5, ERCC6L, CENPI, CENPH, RAD21, APITD1, KIF2C, PMF1, PPP2R5E, CENPO, BUB1B, KIF18A, RPS27, STAG1, ZW10, PPP2R1B, B9D2, NUP37, CENPP, CENPQ, PPP2CB, SMC3, AHCTF1
C5.CC:GO_CONDENSED_CHROMOSOME_CENTROMERIC_REGION	0.00246305	0.0239944	-0.598357	-2.50727	0	94	BIRC5, CCNB1, NCAPD2, BUB1, CENPW, SKA2, NEK2, AURKA, SPC24, CEBPB, PLK1, BUB3, CENPA, CENPM, HJURP, SPC25, SKA3, MAD2L1, AURKB, SKA1, NUF2, ZNF207, NDC80, NUDCD2, ZWINT, NSL1, ERCC6L, CENPH, APITD1, KIF2C, DCTN3, DCTN6, PMF1, CFDP1, CENPF, CENPO, CENPE, BUB1B, ORC2, NCAPD3, CBX3, ZW10, NDE1, NUP37, SPAG5
C5.BP:GO_METAPHASE_PLATE_CONGRESSION	0.00218818	0.0239944	-0.694288	-2.50444	0	41	CCNB1, FAM83D, CDCA8, KIFC1, CDCA5, CEP55, KIF14, BRCA2, CHMP2B, CHMP5, PSRC1, CHMP1B, KIF2C, GEM, CENPF, CENPE, CHMP6, KIF18A, ZW10, RRS1
C2.CP:REACTOME_M_G1_TRANSITION	0.00241546	0.0239944	-0.618023	-2.50374	0	76	PSMA7, MCM10, PSMB7, PSMC1, MCM3, POLE2, MCM4, MCM5, RPS27A, PSMB1, PSMD9, MCM6, PSMB6, ORC1, PSMD10, MCM2, ORC6, PSMB3, E2F2, MCM7, E2F1, CDT1, CDC45, RPA3, GMNN, RPA2, CDC7, PSMC3, PSMB8, CDC6, PRIM2, ORC2, POLA2, PSMA3, PSMD8, PSMB10, PSMB5
C5.BP:GO_NAD_METABOLIC_PROCESS	0.00222717	0.0239944	-0.691538	-2.50094	0	42	LDHA, GAPDH, PGK1, ENO1, PGAM1, LDHB, TPI1, ALDOA, PNP, GPI, ALDOC, PFKP, HK2, ENO2, PFKFB3, MDH1
C2.CP:REACTOME_TCA_CYCLE_AND_RESPIRATORY_ELECTRON_TRANSPORT	0.0025641	0.0239944	-0.582876	-2.49978	0	113	LDHA, LDHB, CYCS, UQCRB, COX7B, NDUFB1, COX8A, ATP5H, COX5B, UQCRFS1, ATP5F1, ATP5L, NDUFC1, NDUFA8, UQCRH, COX5A, CYC1, NDUFB6, NDUFA12, NDUFA1, COX6C, ATP5D, NDUFB3, ATP5C1, ATP5I, NDUFA6, UQCRC1, NDUFAB1, COX7C, NNT, COX6B1, ATP5J, NDUFS4, SUCLG1, PDK2, NDUFA4, DLAT, NDUFA9, PDK3, SDHC, NDUFA10, PDK1, IDH3A, SDHD, NDUFS3, ATP5B, SLC16A3, ATP5J2, NDUFC2, PDHB, NDUFS6, SDHB, ATP5O, NDUFA5, NDUFA…
C2.CP:REACTOME_ORC1_REMOVAL_FROM_CHROMATIN	0.00229885	0.0239944	-0.628667	-2.48405	0	63	PSMA7, CCNA2, CDKN1A, PSMB7, PSMC1, MCM3, MCM4, MCM5, RPS27A, PSMB1, PSMD9, MCM6, PSMB6, ORC1, PSMD10, MCM2, ORC6, PSMB3, MCM7, CDT1, PSMC3, PSMB8, RB1, CDC6, CDKN1B, ORC2, PSMA3, PSMD8, PSMB10, PSMB5
C2.CP:REACTOME_FORMATION_OF_THE_TERNARY_COMPLEX_AND_SUBSEQUENTLY_THE_43S_COMPLEX	0.00225225	0.0239944	-0.651306	-2.47791	0	52	RPS20, RPS16, RPS8, RPS27A, RPS15A, RPS23, RPS29, EIF1AX, RPS11, RPS7, RPS18, RPSA, RPS15, RPS26, EIF3I, EIF3FP3, RPS19, RPS2, RPS25, RPS21, EIF3K, RPS24, FAU, RPS15AP11, RPS27, RPS12, EIF3H, RPS4X, EIF3F, RPS5, EIF2S2, RPS28, RPS14, EIF3J, RPS9, RPS3A, RPS13
C2.CP:REACTOME_REGULATION_OF_MITOTIC_CELL_CYCLE	0.00245098	0.0239944	-0.61434	-2.47458	0	75	UBE2C, CCNB1, PTTG1, PSMA7, CCNA2, AURKA, FBXO5, PLK1, BUB3, PSMB7, CDC20, PSMC1, RPS27A, CDK1, MAD2L1, PSMB1, PSMD9, PSMB6, AURKB, ANAPC11, PSMD10, PSMB3
C5.CC:GO_MITOCHONDRIAL_PROTEIN_COMPLEX	0.0026738	0.0239944	-0.56488	-2.46812	0	126	TOMM6, UQCRB, NDUFB1, COX8A, ATP5H, UQCRFS1, ATP5F1, ATP5L, TIMM8B, NDUFC1, NDUFA8, TOMM22, COX5A, ATP5G3, TIMM13, PPIF, NDUFB6, NDUFA12, NDUFA1, TOMM40, ATP5D, NDUFB3, C14orf2, IMMT, ATP5C1, ATP5I, UQCR10, NDUFA6, TOMM5, UQCRC1, NDUFAB1, ATPIF1, PMPCB, ATP5J, SLC25A6, NDUFS4, TIMM23, TIMM22, PDK2, APOO, NDUFA4, DLAT, NDUFA9, CCDC109B, TIMM50, SDHC, NDUFA10, PDK1, BCKDK, SDHD, NDUFS3, ATP5B, ATP5…
C5.BP:GO_CHROMOSOME_LOCALIZATION	0.00234192	0.0239944	-0.647326	-2.46777	0	55	BIRC5, CCNB1, DLGAP5, FAM83D, CDCA8, KIFC1, CDCA5, CEP55, KIF14, BRCA2, CHMP2B, CHMP5, PSRC1, CHMP1B, KIF2C, GEM, TERF1, ACTR2, CENPF, CENPE, CHMP6, KIF18A, ZW10, RRS1, NDE1
C2.CP:REACTOME_PEPTIDE_CHAIN_ELONGATION	0.00249377	0.0239944	-0.58593	-2.45608	0	95	RPL41, RPS20, RPS16, RPS8, RPL36A, RPS27A, RPS15A, RPS23, RPL21, RPL31, RPS29, RPL30, RPL15, RPS11, RPS7, RPS18, RPSA, RPL6, RPS15, RPLP0, RPL14, RPS26, RPL24, RPS19, RPS2, RPL8, RPL23, RPS25, RPS21, RPL18A, RPL10, RPL38, RPS24, RPL39, RPL36, FAU, RPS15AP11, RPS27, RPL19, RPS12, RPS4X, RPL9, RPS5, RPL21P75, RPL34, RPS28, RPS14, RPL7, RPL12, RPL37, RPS9, RPL29, RPS3A, RPS13, RPL4, RPL22, RPL27A, U…
C2.CP:REACTOME_RESPIRATORY_ELECTRON_TRANSPORT	0.00236407	0.0239944	-0.622896	-2.45273	0	64	CYCS, UQCRB, COX7B, NDUFB1, COX8A, COX5B, UQCRFS1, NDUFC1, NDUFA8, UQCRH, COX5A, CYC1, NDUFB6, NDUFA12, NDUFA1, COX6C, NDUFB3, NDUFA6, UQCRC1, NDUFAB1, COX7C, COX6B1, NDUFS4, NDUFA4, NDUFA9, SDHC, NDUFA10, SDHD, NDUFS3, NDUFC2, NDUFS6, SDHB, NDUFA5, NDUFA11, COX7A2L
C5.CC:GO_MITOCHONDRIAL_MEMBRANE_PART	0.00269542	0.0239944	-0.547737	-2.45247	0	151	BNIP3, TOMM6, UQCRB, COX7B, NDUFB1, COX8A, ATP5H, UQCRFS1, ATP5F1, ATP5L, NDUFC1, NDUFA8, UQCRH, TOMM22, COX5A, ATP5G3, PPIF, NDUFB6, NDUFA12, NDUFA1, TOMM40, ATP5D, NDUFB3, C14orf2, IMMT, ATP5C1, ATP5I, UQCR10, NDUFA6, TOMM5, UQCRC1, NDUFAB1, ATPIF1, NNT, PMPCB, COX7A2P2, ATP5J, SLC25A6, NDUFS4, TIMM23, TIMM22, APOO, OXA1L, NDUFA4, NDUFA9, CCDC109B, TIMM50, SDHC, NDUFA10, TMEM70, MFF, FUNDC2, SD…
C5.BP:GO_DNA_REPLICATION	0.00263852	0.0239944	-0.523689	-2.44738	0	196	RRM2, RRM1, TOP2A, MCM10, GINS2, CDC25C, SET, PCNA, KIAA0101, DUT, EXO1, GINS1, FEN1, RFC3, CHAF1B, MCM3, SUPT16H, POLD3, POLE2, CDC25A, MCM4, RFC2, SSRP1, MCM5, KAT5, CHEK1, BRCA2, NFIB, CCNE2, CDK1, REPIN1, MCM6, RNASEH2A, ORC1, RFC5, MCMBP, LIG1, MCM2, RBBP8, POLD1, POLD4, ORC6, DTD1, MCM7, CDT1, BLM, APITD1, CDC45, RPA3, RBBP7, PARP2, RPA2, RBBP4, CLSPN, MMS22L, DSCC1, CDC7, GINS3, CDC6, BRCA…
C5.BP:GO_DNA_DEPENDENT_DNA_REPLICATION	0.00246914	0.0239944	-0.586327	-2.44721	0	93	TOP2A, MCM10, GINS2, PCNA, GINS1, FEN1, RFC3, MCM3, POLD3, POLE2, MCM4, RFC2, MCM5, BRCA2, CCNE2, MCM6, RNASEH2A, ORC1, RFC5, MCMBP, LIG1, MCM2, POLD1, POLD4, MCM7, BLM, APITD1, CDC45, PARP2, MMS22L, CDC7, GINS3, CDC6, PRIM2, ORC2, GINS4, POLQ, POLA2, LRWD1, RFC1
C5.BP:GO_NUCLEOSIDE_MONOPHOSPHATE_METABOLIC_PROCESS	0.0026178	0.0239944	-0.520625	-2.44307	0	205	LDHA, GAPDH, PGK1, TK1, ENO1, PGAM1, ATP1B1, CYCS, TPI1, TYMS, ALDOA, DUT, UQCRB, COX7B, GPI, ALDOC, NDUFB1, COX8A, PFKP, ATP5H, COX5B, UQCRFS1, PRPS2, ATP5F1, ATP5L, HK2, NDUFC1, ENO2, NDUFA8, UQCRH, GMPS, COX5A, ATP5G3, UCK2, PRKAG2, PFKFB3, CYC1, NDUFB6, AK2, NDUFA12, NDUFA1, COX6C, ATP5D, NDUFB3, ATP5C1, ATP5I, UQCR10, NDUFA6, PAICS, UQCRC1, NDUFAB1, COX7C, PGM1, PMPCB, COX6B1, PFKL, CHCHD10,…
C2.CP:REACTOME_GLUCONEOGENESIS	0.00218818	0.0239944	-0.763514	-2.4398	0	27	GAPDH, PGK1, ENO1, PGAM1, TPI1, ALDOA, GPI, ALDOC, ENO2, SLC25A11, TPI1P1, MDH1, SLC25A10, SLC25A1
C5.MF:GO_STRUCTURAL_CONSTITUENT_OF_RIBOSOME	0.00263852	0.0239944	-0.521766	-2.43839	0	196	RPL41, RPS20, RPS16, RPS8, MRPL16, MRPS21, MRPL2, RPL36A, MRPL3, RPS27A, RPS15A, RPS23, MRPS12, RPL21, MRPS16, SLC25A3, SLC25A11, RPLP0P6, MRPL36, MRP63, RPL31, RPS29, SLC25A40, RPL30, MRPL4, SLC25A22, MRPL19, IMP3, RPL15, SLC25A21, SLC25A10, RPS11, SLC25A1, MRPS18C, RPS7, MRPL11, MRPS15, RPS18, MRPL34, RPSA, RPL6, MRPS7, MRPS18A, RPS15, RPS27L, RPLP0, RPL14, MRPL51, RPS26, MRPL21, RPL24, MRPS24,…
C5.BP:GO_MITOTIC_RECOMBINATION	0.00214592	0.0239944	-0.677393	-2.43705	0	40	TOP2A, PCNA, FEN1, RFC3, POLD3, POLE2, RFC2, BRCA2, RAD51C, RFC5, LIG1, POLD1, POLD4, NSMCE2, RPA3, RPA2
C5.BP:GO_SISTER_CHROMATID_COHESION	0.00255754	0.0239944	-0.576868	-2.43073	0	102	BIRC5, CDCA8, BUB1, SKA2, SPC24, PLK1, BUB3, CDCA5, RCC2, CENPA, CDC20, CENPM, SPC25, GSG2, MAD2L1, AURKB, SKA1, RAD51C, NUF2, MCMBP, CENPL, NDC80, ZWINT, NSL1, CKAP5, ERCC6L, CENPI, CENPH, RAD21, NAA50, APITD1, KIF2C, FBXW7, PMF1, DSCC1, RB1, CENPF, CENPO, CENPE, BUB1B, KIF18A, RPS27, STAG1, ZW10, NIPBL, B9D2, NDE1, NUP37, CENPP
C5.BP:GO_ORGANELLE_FISSION	0.00326797	0.0258161	-0.477188	-2.42865	0	433	TPX2, CCNB2, REEP4, BIRC5, UBE2C, CCNB1, PTTG1, MYBL2, TOP2A, RACGAP1, CDCA3, DLGAP5, FAM83D, ENSA, KIF4A, CDCA8, CDC25C, NCAPD2, BUB1, CENPW, SKA2, CCNA2, NEK2, NCAPG2, AURKA, SPC24, FBXO5, PLK1, BUB3, KIFC1, UBE2S, CDCA5, SMC4, RCC2, CDC20, CEP55, FAM64A, CDC25B, PBK, RAN, CDC25A, CEP57, NUSAP1, KIF14, SPC25, CKS2, CDCA2, SKA3, CYP26B1, GSG2, KIF15, BRCA2, PRC1, CDK1, MAD2L1, RAB1A, LFNG, CHMP2…
C5.BP:GO_NADH_METABOLIC_PROCESS	0.00217391	0.0239944	-0.741342	-2.42484	0	29	GAPDH, PGK1, ENO1, PGAM1, TPI1, ALDOA, GPI, ALDOC, PFKP, HK2, ENO2, PFKFB3, MDH1
C5.BP:GO_ANAPHASE_PROMOTING_COMPLEX_DEPENDENT_CATABOLIC_PROCESS	0.00246914	0.0239944	-0.602456	-2.42444	0	74	UBE2C, CCNB1, PTTG1, PSMA7, AURKA, PLK1, BUB3, UBE2S, PSMB7, CDC20, PSMC1, RPS27A, CDK1, MAD2L1, PSMB1, PSMD9, PSMB6, AURKB, ANAPC11, PSMD10, PSMB3
C2.CP:KEGG_OXIDATIVE_PHOSPHORYLATION	0.00255754	0.0239944	-0.569733	-2.4231	0	107	NDUFA4L2, UQCRB, COX7B, NDUFB1, COX8A, ATP5H, COX5B, UQCRFS1, ATP5F1, ATP5L, NDUFC1, NDUFA8, UQCRH, PPA1, COX5A, ATP5G3, CYC1, NDUFB6, NDUFA1, COX6C, ATP5D, NDUFB3, ATP5C1, ATP5I, UQCR10, NDUFA6, UQCRC1, NDUFAB1, COX7C, ATP6V1F, COX6B1, ATP5J, NDUFS4, NDUFA4, NDUFA9, SDHC, NDUFA10, ATP6V0D2, SDHD, NDUFS3, ATP5B, ATP5J2, NDUFC2, NDUFS6, SDHB, ATP5O, ATP6V1E1, NDUFA5, NDUFA11, COX7A2L, ATP6V1G1
C2.CP:REACTOME_ASSEMBLY_OF_THE_PRE_REPLICATIVE_COMPLEX	0.00229358	0.0239944	-0.616396	-2.41897	0	62	PSMA7, PSMB7, PSMC1, MCM3, MCM4, MCM5, RPS27A, PSMB1, PSMD9, MCM6, PSMB6, ORC1, PSMD10, MCM2, ORC6, PSMB3, E2F2, MCM7, E2F1, CDT1, GMNN, PSMC3, PSMB8, CDC6, ORC2, PSMA3, PSMD8, PSMB10, PSMB5
C5.CC:GO_NUCLEAR_REPLICATION_FORK	0.00219298	0.0239944	-0.684921	-2.41547	0	38	MCM10, GINS2, PCNA, CHRAC1, MCM3, POLD3, POLE2, POLD1, POLD4, CDC45, RPA3, RPA2, MMS22L, BCAS2, GINS4, POLE3, POLA2, XPA, POLE4
C2.CP:PID_HIF1_TFPATHWAY	0.00228311	0.0239944	-0.634683	-2.41204	0	53	LDHA, BNIP3, MCL1, PGK1, ENO1, NDRG1, ALDOA, EGLN3, CXCR4, NPM1, VEGFA, HK2, BHLHE40, TFF3, PFKFB3, JUN, FOS, ARNT, CITED2, PGM1, SLC2A1, PFKL, CP
C2.CP:REACTOME_G1_S_SPECIFIC_TRANSCRIPTION	0.00217391	0.0239944	-0.861805	-2.41008	0	17	RRM2, PCNA, TYMS, FBXO5, DHFRP1, DHFR, CDC25A, CDK1, TFDP1, ORC1, E2F1, CDT1, CDC45
C5.BP:GO_NEGATIVE_REGULATION_OF_CELL_CYCLE_PROCESS	0.0026455	0.0239944	-0.516584	-2.40007	0	184	BTG2, CCNB1, PTTG1, CDC25C, BUB1, CDK4, CCNA2, AURKA, PCNA, TP53, CDKN1A, FBXO5, PLK1, BUB3, E2F8, FANCI, MIF, NPM1, BCL2, PLK2, SOX4, GTSE1, RPS27A, CHEK1, SOX11, ZNF385A, CRADD, CDK1, MAD2L1, ATF5, TFDP1, SFN, AURKB, ZNF268, MAD2L2, PRMT1, ZNF207, CASP2, TRIAP1, CCNF, E2F1, AURKAIP1, BLM, TTK, CDKN2B, FBXW7, RPS27L, RPA2, CLSPN, TERF2, H2AFY, DMRT1, GADD45A, PLK3, TMEM67, TERF1, PSMG2, RB1, ESP…
C2.CP:PID_PLK1_PATHWAY	0.0022779	0.0239944	-0.657511	-2.4	0	45	TPX2, CCNB1, CDC25C, BUB1, AURKA, SPC24, FBXO5, PLK1, KIF20A, CDC20, CDC25B, PPP2CA, PRC1, CDK1, RAB1A, ECT2, NDC80, ERCC6L, PAK1, TUBG1, TPT1, CLSPN, CENPE, BUB1B
C2.CP:REACTOME_ACTIVATION_OF_THE_PRE_REPLICATIVE_COMPLEX	0.00217391	0.0239944	-0.733684	-2.39979	0	29	MCM10, MCM3, POLE2, MCM4, MCM5, MCM6, ORC1, MCM2, ORC6, MCM7, CDT1, CDC45, RPA3, RPA2, CDC7, CDC6, PRIM2, ORC2, POLA2
C2.CP:REACTOME_GLYCOLYSIS	0.0021645	0.0239944	-0.780163	-2.39707	0	24	GAPDH, PGK1, ENO1, PGAM1, TPI1, ALDOA, GPI, ALDOC, PFKP, PPP2CA, ENO2, PFKFB3, TPI1P1
C5.BP:GO_NUCLEAR_TRANSCRIBED_MRNA_CATABOLIC_PROCESS_NONSENSE_MEDIATED_DECAY	0.00254453	0.0239944	-0.552671	-2.3967	0	117	RPL41, RPS20, RPS16, RPS8, RPL36A, RPS27A, PPP2CA, RPS15A, RPS23, RPL21, RBM8A, EIF4A3, RPL31, RPS29, RPL30, MAGOHB, RPL15, RPS11, RPS7, RPS18, RPSA, RPL6, GSPT2, RPS15, MAGOH, RPLP0, RPL14, RPS26, RPL24, RPS19, RPS2, RPL8, RPL23, RPS25, RPS21, RPL18A, RPL10, RPL38, RPS24, RPL39, RPL36, FAU, RPS27, RPL19, RPS12, RPS4X, RPL9, RPS5, RPL34, RPS28, RPS14, RPL7, RPL12, RPL37, RPS9, RPL29, RPS3A, NCBP1…
C2.CP:KEGG_GLYCOLYSIS_GLUCONEOGENESIS	0.00214592	0.0239944	-0.665568	-2.39451	0	40	LDHA, GAPDH, PGK1, ENO1, PGAM1, LDHB, TPI1, ALDOA, GPI, ALDOC, PFKP, HK2, ENO2, PGM1, ADH1C, PCK2, PFKL, BPGM, DLAT
C5.BP:GO_TRANSLATIONAL_INITIATION	0.0027027	0.0239944	-0.540417	-2.39334	0	141	EIF1, RPL41, EIF4G2, RPS20, RPS16, RPS8, PTBP1, PCBP2, RPL36A, RPS27A, RPS15A, RPS23, RPL21, EIF4H, RPL31, RPS29, EIF1AX, RPL30, EIF4EBP1, RPL15, RPS11, RPS7, RPS18, RPSA, RPL6, RPS15, EIF6, RPLP0, RPL14, RPS26, EIF5, EIF3I, RPL24, RPS19, RPS2, RBM4, RPL8, RPL23, RPS25, RPS21, EIF3K, RPL18A, RPL10, RPL38, RPS24, MCTS1, RPL39, EIF3M, RPL36, FAU, EIF2D, RPS27, RPL19, RPS12, EIF3H, CDC123, RPS4X, EI…
C2.CP:REACTOME_INFLUENZA_VIRAL_RNA_TRANSCRIPTION_AND_REPLICATION	0.00260417	0.0239944	-0.559271	-2.38589	0	111	RPL41, RPS20, RPS16, RPS8, RPL36A, RPS27A, RPS15A, RPS23, RPL21, RPL31, RPS29, RPL30, POLR2D, RPL15, RPS11, RPS7, POLR2H, RPS18, RPSA, POLR2C, RPL6, RPS15, RPLP0, RPL14, RPS26, RPL24, POLR2K, RPS19, RPS2, RPL8, RPL23, RPS25, RPS21, RPL18A, RPL10, RPL38, RPS24, GTF2F1, RPL39, RPL36, FAU, RPS15AP11, RPS27, RPL19, RPS12, POLR2L, POLR2E, RPS4X, RPL9, RPS5, RPL21P75, RPL34, POLR2J, RPS28, RPS14, POLR2…
C5.CC:GO_ORGANELLAR_RIBOSOME	0.00243902	0.0239944	-0.598489	-2.38375	0	70	MRPL16, MRPS21, MRPL2, MRPL3, MRPS12, MRPS16, MRPL36, MRP63, MRPS26, MRPL19, MRPS18C, MRPL11, MRPS15, MRPL34, MRPS7, MRPS18A, MRPL39, MRPL40, MRPL51, MRPL21, MRPS24, MRPS31, MRPS2, MRPL12, MRPL35, MRPL15, MRPL27, MRPS22, MRPL18, MRPL48, MRPL10, MRPL55, MRPL22, MRPS17, MRPS11, MRPS9
C5.BP:GO_GLUCOSE_CATABOLIC_PROCESS	0.0021978	0.0239944	-0.794541	-2.38253	0	22	GAPDH, PGK1, ENO1, PGAM1, TPI1, ALDOA, GPI, ALDOC, PFKP, HK2, ENO2, PFKFB3
C5.BP:GO_DNA_REPLICATION_INITIATION	0.00222222	0.0239944	-0.737028	-2.37406	0	28	MCM10, GINS2, MCM3, POLE2, MCM4, MCM5, CCNE2, MCM6, ORC1, MCM2, MCM7, CDC45, CDC7, CDC6, PRIM2, ORC2, GINS4, POLA2, LRWD1
C2.CP:PID_E2F_PATHWAY	0.00235294	0.0239944	-0.593861	-2.37383	0	69	RRM2, MCL1, TK1, MYBL2, RRM1, CDKN2C, CCNA2, TYMS, SMARCA2, CDKN1A, CDKN2A, MCM3, DHFR, CDC25A, CCNE2, CDK1, TFDP1, ORC1, RBBP8, E2F2, E2F1, RANBP1, RBBP4, CCND3, CEBPA, HDAC1, RB1, CDC6, CDKN1B, BRCA1
C5.BP:GO_DNA_RECOMBINATION	0.0026455	0.0239944	-0.510674	-2.37262	0	184	HMGB2, HMGB3, TOP2A, GINS2, RAD51AP1, MORF4L1, PCNA, HMGB1, EXO1, FEN1, RFC3, H2AFX, EXOSC6, POLD3, POLE2, RFC2, KAT5, BRCA2, RAD51C, RFC5, LIG1, ENDOG, RBBP8, POLD1, POLD4, MND1, NSMCE2, UNG, SHFM1, BLM, RAD21, XRCC5, APITD1, EXOSC3, TSN, RUVBL2, CDC45, KDM4D, RPA3, RPA2, LEF1, MMS22L, CDC7, NDNL2, XRCC6, BCL11B, XRCC4, RAD54L, RNF138, KLHDC3, WDR48, APEX1, UCHL5, UBE2N, SWAP70, ZSWIM7, BRCA1, P…
C5.BP:GO_DNA_CONFORMATION_CHANGE	0.00273224	0.0239944	-0.500544	-2.3719	0	223	HMGB2, ASF1A, HMGB3, CCNB1, H1F0, TOP2A, GINS2, NCAPD2, ASF1B, SET, CENPW, NCAPG2, TP53, HMGB1, H1FX, CDCA5, SMC4, CENPA, GINS1, CENPM, NPM1, CDKN2A, DDB2, CHAF1B, H2AFX, MCM3, HJURP, MCM4, NUSAP1, MCM5, RPS27A, H3F3B, CDK1, MCM6, RBX1, NCAPH, CENPL, MCM2, CENPI, MCM7, SMC2, HIST1H3H, CENPH, SOX9, BLM, XRCC5, HIST1H2BJ, APITD1, H3F3A, RUVBL2, CDC45, ANXA1, RBBP7, HAT1, OIP5, POT1, HELLS, RBBP4, H…
C5.CC:GO_CHROMOSOME_CENTROMERIC_REGION	0.00263852	0.0239944	-0.520541	-2.3646	0	163	BIRC5, CCNB1, CDCA8, NCAPD2, BUB1, CENPW, SKA2, NEK2, AURKA, SPC24, CEBPB, PLK1, BUB3, CDCA5, RCC2, CENPA, CENPM, HJURP, SPC25, SKA3, PPP2CA, MAD2L1, AURKB, SKA1, NUF2, CENPL, ZNF207, NDC80, NUDCD2, ZWINT, NSL1, ERCC6L, CENPI, CENPB, CENPH, RAD21, APITD1, DYNLL1, KIF2C, SUMO3, DCTN3, OIP5, CBX1, DCTN6, PMF1, HELLS, DSCC1, H2AFY, CFDP1, CENPF, CENPO, CENPE, BUB1B, ESCO2, ORC2, KIF18A, NCAPD3, CBX3…
C2.CP:PID_FOXM1_PATHWAY	0.00218341	0.0239944	-0.695182	-2.36123	0	34	CCNB2, BIRC5, CCNB1, FOXM1, CDK4, CCNA2, NEK2, PLK1, CENPA, CDKN2A, CDC25B, CKS1B, BRCA2, CDK1, AURKB, CENPB, FOS
C5.BP:GO_TRANSLATIONAL_TERMINATION	0.00249377	0.0239944	-0.566183	-2.36081	0	92	MRPL16, MRPS21, MRPL2, TRMT112, MRPL50, MRPL3, MRPS12, MRPS16, MRPL36, MRPL4, MRPS26, MRPL19, AURKAIP1, MRPS18C, MRPL11, MRPS15, MRPL34, MRPS7, GSPT2, MRPS18A, MRPL39, MRPL40, MRPL51, MRPL21, MRPS24, MRPS31, MRPS34, MRPL12, MRPL35, MRPS10, MRPL15, MRPL53, MRPL27, MRPS30, MRPS22, MRPL18, MRPL48, MRPL10, MRPL55, MRPL22, MRRF, MRPS17, MRPS11, MRPS9
C5.BP:GO_REGULATION_OF_CELL_CYCLE_PHASE_TRANSITION	0.00271003	0.0239944	-0.481502	-2.36063	0	283	BTG2, BIRC5, UBE2C, CCNB1, PSMA7, DLGAP5, FAM83D, CDC25C, BUB1, CDK4, CCNA2, AURKA, PCNA, TP53, CDKN1A, FBXO5, PLK1, BUB3, CDCA5, RCC2, PSMB7, FANCI, CDC20, PSMC1, NPM1, CDKN2A, PIM1, BCL2, PLK2, SOX4, GTSE1, KIF14, RPS27A, SOX11, MEPCE, ZNF385A, CRADD, CDK1, MAD2L1, ATF5, RAB1A, PSMB1, TFDP1, PSMD9, PSMB6, SFN, ANAPC11, STOX1, PSMD10, RAD51C, MAD2L2, PRMT1, ZNF207, NSMCE2, MAD2L1BP, CASP2, PSMB3…
C5.BP:GO_DNA_PACKAGING	0.00263158	0.0239944	-0.527832	-2.36055	0	145	HMGB2, ASF1A, CCNB1, H1F0, TOP2A, NCAPD2, ASF1B, SET, CENPW, NCAPG2, TP53, HMGB1, H1FX, CDCA5, SMC4, CENPA, CENPM, NPM1, CDKN2A, CHAF1B, H2AFX, HJURP, NUSAP1, H3F3B, CDK1, NCAPH, CENPL, MCM2, CENPI, SMC2, HIST1H3H, CENPH, SOX9, HIST1H2BJ, APITD1, H3F3A, RBBP7, HAT1, OIP5, HELLS, RBBP4, H2AFY, TSPY4, CHD5, H2AFY2, NCAPG
CH.HALLMARK:HALLMARK_OXIDATIVE_PHOSPHORYLATION	0.00266667	0.0239944	-0.503453	-2.35234	0	197	LDHA, ATP1B1, LDHB, CYCS, UQCRB, COX7B, GPI, NDUFB1, COX8A, ATP5H, COX5B, UQCRFS1, ATP5F1, ATP5L, MTX2, MRPS12, TIMM8B, SLC25A3, NDUFC1, SLC25A11, NDUFA8, UQCRH, TOMM22, COX5A, ISCU, ATP5G3, TIMM13, CYC1, NDUFB6, VDAC3, MDH1, NDUFA1, COX6C, ATP5D, NDUFB3, IMMT, MRPL11, ATP5C1, ATP5I, UQCR10, NDUFA6, MRPS15, MRPL34, UQCRC1, NDUFAB1, COX7C, NNT, HTRA2, ATP6V1F, COX6B1, ATP5J, SLC25A6, NDUFS4, MRPL3…
C5.BP:GO_NEGATIVE_REGULATION_OF_CELL_CYCLE_PHASE_TRANSITION	0.0026738	0.0239944	-0.536136	-2.34373	0	127	BTG2, CCNB1, CDC25C, BUB1, CCNA2, AURKA, PCNA, TP53, CDKN1A, PLK1, BUB3, FANCI, NPM1, BCL2, PLK2, SOX4, GTSE1, RPS27A, SOX11, ZNF385A, CRADD, CDK1, MAD2L1, ATF5, TFDP1, SFN, MAD2L2, PRMT1, ZNF207, CASP2, TRIAP1, E2F1, BLM, TTK, CDKN2B, RPS27L, RPA2, CLSPN, H2AFY, GADD45A, PLK3, TERF1, PSMG2, RB1, CENPF, PTEN, CDKN1B, BUB1B
C5.BP:GO_ESTABLISHMENT_OF_PROTEIN_LOCALIZATION_TO_ENDOPLASMIC_RETICULUM	0.00259067	0.0239944	-0.555374	-2.34013	0	103	RPL41, RPS20, RPS16, RPS8, RPL36A, RPS27A, RPS15A, RPS23, RPL21, RPL31, RPS29, RPL30, RPL15, RPS11, RPS7, RPS18, RPSA, RPL6, RPS15, RPLP0, RPL14, RPS26, SPCS2, RPL24, RPS19, RPS2, RPL8, RPL23, RPS25, RPS21, RPL18A, RPL10, RPL38, RPS24, RPL39, RPL36, FAU, RPS27, RPL19, RPS12, RPS4X, RPL9, RPS5, RPL34, RPS28, RPS14, SRP54, RPL7, RPL12, SRP9, RPL37, RPS9, RPL29, RPS3A, RPS13, RPL4, SPCS1, RPL22, RAB…
C2.CP:KEGG_P53_SIGNALING_PATHWAY	0.00236407	0.0239944	-0.592897	-2.33461	0	64	RRM2, CCNB2, CCNB1, CYCS, CDK4, BBC3, TP53, CDKN1A, CDKN2A, DDB2, GTSE1, CHEK1, CCNE2, CDK1, SFN, RFWD2, PMAIP1, CCNG1, CCND3, GADD45A, PTEN, SESN2
C2.CP:REACTOME_GLUCOSE_METABOLISM	0.00231481	0.0239944	-0.603101	-2.33361	0	58	GAPDH, PGK1, ENO1, PGAM1, TPI1, ALDOA, GPI, ALDOC, CALM2, PFKP, PPP2CA, ENO2, SLC25A11, PFKFB3, TPI1P1, MDH1, SLC25A10, SLC25A1, PGM1, PCK2, PFKL
C2.CP:REACTOME_NONSENSE_MEDIATED_DECAY_ENHANCED_BY_THE_EXON_JUNCTION_COMPLEX	0.00257069	0.0239944	-0.54087	-2.33273	0	116	RPL41, RPS20, RPS16, RPS8, RPL36A, RPS27A, PPP2CA, RPS15A, RPS23, RPL21, RBM8A, EIF4A3, RPL31, RPS29, RPL30, RPL15, RPS11, RPS7, RPS18, RPSA, RPL6, GSPT2, RPS15, MAGOH, RPLP0, RPL14, RPS26, RPL24, RPS19, RPS2, RPL8, RPL23, RPS25, RPS21, RPL18A, RPL10, RPL38, RPS24, RPL39, RPL36, FAU, RPS15AP11, RPS27, RPL19, RPS12, RPS4X, RPL9, RPS5, RPL21P75, RPL34, RPS28, RPS14, RPL7, RPL12, RPL37, RPS9, RPL29,…
C5.CC:GO_LARGE_RIBOSOMAL_SUBUNIT	0.00251889	0.0239944	-0.560756	-2.33004	0	91	RBM3, RPL41, MRPL16, MRPL2, RPL36A, MRPL3, RPL21, RPLP0P6, MRPL36, RPL31, RPL30, MRPL19, RPL15, MRPL11, RPL6, RPLP0, RPL14, MRPL51, MRPL21, RPL24, RPL8, RPL23, RPL18A, MRPL12, RPL10, RSL24D1, RPL38, MRPL15, RPL39, RPL36, MRPL27, RPL19, MRPL10, MRPL55, RPL9, MRPL22, RPL34, RPL36AL, RPL7, MRPL17, RPL7L1, RPL12, RPL37, RPL29, RPL4, RPL22, RPL27A, UBA52, RPL5, RPL37A, MRPL47, RPL35A, RPL11, MRPL41, R…
C2.CP:REACTOME_CYCLIN_E_ASSOCIATED_EVENTS_DURING_G1_S_TRANSITION_	0.00231481	0.0239944	-0.595038	-2.32878	0	61	PSMA7, CCNA2, CDKN1A, PSMB7, PSMC1, CDC25A, CKS1B, RPS27A, CCNE2, PSMB1, PSMD9, PSMB6, PSMD10, PSMB3, PKMYT1, PSMC3, PSMB8, RB1, CDKN1B, MNAT1, CCNH, MYC, PSMA3, PSMD8, PSMB10, PSMB5, CCNE1, PSMB2, WEE1, PSMD14, PSMD6, CDK7, UBA52, PSMA4, PSMF1
C5.BP:GO_NUCLEOTIDE_PHOSPHORYLATION	0.00228833	0.0239944	-0.618273	-2.32541	0	50	LDHA, GAPDH, PGK1, ENO1, PGAM1, TPI1, ALDOA, GPI, ALDOC, PFKP, NME2, HK2, ENO2, PFKFB3, AK2, PGM1, NME5, PFKL, AK4, DTYMK, BPGM, NME1, AK1
C5.BP:GO_POSITIVE_REGULATION_OF_CELL_CYCLE_PROCESS	0.00263158	0.0239944	-0.49637	-2.32495	0	204	BTG2, BIRC5, UBE2C, CCNB1, NDRG1, RACGAP1, DLGAP5, FAM83D, CDC25C, CDK4, AURKA, PCNA, TP53, CDKN1A, FBXO5, PLK1, E2F8, CDCA5, RCC2, NPM1, CDKN2A, CDC25B, PLK2, SOX4, GTSE1, NUSAP1, KIF14, RPS27A, MEPCE, ZNF385A, CRADD, CDK1, MAD2L1, RAB1A, SSTR5, TFDP1, KIF23, SFN, AURKB, ANAPC11, ORC1, STOX1, RAD51C, PRMT1, ECT2, NSMCE2, CASP2, TRIAP1, E2F1, KIF20B, CDC45, ANXA1, RANBP1, WNT5A, LEF1, CDC7, H2AFY…
C5.BP:GO_REGULATION_OF_CHROMOSOME_SEGREGATION	0.002457	0.0239944	-0.57227	-2.31238	0	78	UBE2C, CCNB1, PTTG1, RACGAP1, DLGAP5, BUB1, NEK2, FBXO5, PLK1, BUB3, CDCA5, RCC2, MAD2L1, RAB1A, AURKB, ANAPC11, MAD2L2, ZNF207, ECT2, NSMCE2, KIF2C, TTK, H2AFY, TERF1, PSMG2, RB1, ESPL1, CENPF, CDC26, PTEN, CDC6, CENPE, DUSP1, BUB1B
C5.BP:GO_HEXOSE_CATABOLIC_PROCESS	0.00220751	0.0239944	-0.667527	-2.30618	0	36	GAPDH, PGK1, ENO1, PGAM1, TPI1, ALDOA, GPI, ALDOC, PFKP, HK2, ENO2, PFKFB3, PGM1, PFKL
CH.HALLMARK:HALLMARK_MTORC1_SIGNALING	0.00263852	0.0239944	-0.493315	-2.30543	0	196	LDHA, RRM2, GAPDH, PGK1, ENO1, PLOD2, DDIT4, BTG2, BUB1, TPI1, AURKA, MTHFD2, ALDOA, PNP, EGLN3, CDKN1A, PLK1, NFYC, GPI, CXCR4, P4HA1, DHFR, UBE2D3, STC1, SHMT2, CDC25A, MCM4, GSR, PHGDH, RAB1A, HK2, TRIB3, BHLHE40, PIK3R3, ASNS, EEF1E1, GMPS, TXNRD1, PPA1, CACYBP, MCM2, FDXR, SSR1, UNG, CCNF, DDX39A, TUBA4A, TOMM40, TUBG1, IMMT, ADD3, CCNG1, TMEM97, MTHFD2L, CCT6A, PSAT1, PGM1, PPIA, XBP1, DAPP…
C5.BP:GO_SIGNAL_TRANSDUCTION_IN_RESPONSE_TO_DNA_DAMAGE	0.00251889	0.0239944	-0.556997	-2.3016	0	89	BTG2, CCNB1, NDRG1, FOXM1, CDC25C, AURKA, PCNA, TP53, CDKN1A, MIF, NPM1, PLK2, SOX4, GTSE1, RPS27A, KAT5, BRCA2, ZNF385A, CRADD, CDK1, TFDP1, SFN, MAD2L2, PRMT1, CASP2, TRIAP1, E2F1
C2.CP:REACTOME_3_UTR_MEDIATED_TRANSLATIONAL_REGULATION	0.00257069	0.0239944	-0.532577	-2.29696	0	116	RPL41, RPS20, RPS16, RPS8, RPL36A, RPS27A, RPS15A, RPS23, RPL21, EIF4H, RPL31, RPS29, EIF1AX, RPL30, RPL15, RPS11, RPS7, RPS18, RPSA, RPL6, RPS15, RPLP0, RPL14, RPS26, EIF3I, RPL24, EIF3FP3, RPS19, RPS2, RPL8, RPL23, RPS25, RPS21, EIF3K, RPL18A, RPL10, RPL38, RPS24, RPL39, RPL36, FAU, RPS15AP11, RPS27, RPL19, RPS12, EIF3H, RPS4X, EIF3F, RPL9, RPS5, RPL21P75, EIF2S2, RPL34, RPS28, RPS14, RPL7, EIF…
C5.BP:GO_TELOMERE_MAINTENANCE_VIA_RECOMBINATION	0.0021692	0.0239944	-0.689961	-2.29684	0	32	PCNA, FEN1, RFC3, POLD3, POLE2, RFC2, BRCA2, RAD51C, RFC5, LIG1, POLD1, POLD4, NSMCE2, RPA3, RPA2, PRIM2, POLA2, RFC1
C2.CP:REACTOME_PROCESSING_OF_CAPPED_INTRON_CONTAINING_PRE_MRNA	0.00275482	0.0239944	-0.521938	-2.29509	0	135	FUS, HNRNPA2B1, HNRNPA0, HNRNPA1, SRSF3, SNRPB, HNRNPA3, SNRPD1, YBX1, PCBP1, NUDT21, SF3B14, PTBP1, HNRNPC, SF3A2, SRSF7, PCBP2, SRSF2, SNRPG, HNRNPD, PHF5A, RBM8A, U2AF1, RBMX, HNRNPK, NUP50, HNRNPL, U2AF2, POLR2D, SNRPF, SNRPA, CSTF1, SF3B4, AAAS, POLR2H, HNRNPUL1, POLR2C, SNRPB2, TXNL4A, MAGOH, SNRPD2, HNRNPF, HNRNPU, POLR2K, SRSF9, LSM2, DNAJC8, HNRNPH1, SNRPD3, GTF2F1, SF3B5, PABPN1, DHX9, …
C5.CC:GO_CHROMOSOMAL_REGION	0.00280899	0.0241599	-0.468906	-2.29442	0	294	BIRC5, CCNB1, CDCA8, NCAPD2, BUB1, CENPW, SKA2, NEK2, AURKA, PCNA, SPC24, CEBPB, PLK1, BUB3, CDCA5, RCC2, CENPA, FEN1, CENPM, H2AFX, MCM3, HJURP, MCM4, SPC25, SKA3, MCM5, CHEK1, H3F3B, BRCA2, PPP2CA, CDK1, MAD2L1, MCM6, AURKB, ORC1, SKA1, NUF2, CENPL, ZNF207, NDC80, GAR1, MCM2, POLD1, NUDCD2, ZWINT, NSL1, NSMCE2, ERCC6L, CENPI, MCM7, HIST1H3H, CENPB, CENPH, BLM, RAD21, XRCC5, APITD1, DYNLL1, KIF2…
C5.BP:GO_MITOCHONDRIAL_TRANSLATION	0.00255754	0.0239944	-0.538535	-2.29041	0	107	MRPL16, MRPS21, MRPL2, MRPL50, MRPL3, MRPS12, MRPS16, MRPL36, MRP63, MRPL4, MRPS26, MRPL19, AURKAIP1, MRPS18C, MRPL11, MRPS15, MRPL34, MRPS7, MRPS18A, MRPL39, MRPL40, MRPL51, MRPL21, MRPS24, MRPS31, MRPS2, MRPS34, MRPL12, MRPL35, MRPS10, MRPL15, MRPL53, MRPL27, MRPS30, PTRH1, MRPS22, MRPL18, MRPL48, MRPL10, GATC, MRPL55, MRPL22, MRRF, MRPS17, MRPS11, DARS2, MRPS9, NOA1, MRPL17
C5.BP:GO_REGULATION_OF_SISTER_CHROMATID_SEGREGATION	0.00229885	0.0239944	-0.578542	-2.28599	0	63	UBE2C, CCNB1, PTTG1, DLGAP5, BUB1, FBXO5, PLK1, BUB3, CDCA5, MAD2L1, RAB1A, ANAPC11, MAD2L2, ZNF207, NSMCE2, TTK, H2AFY, TERF1, PSMG2, RB1, ESPL1, CENPF, CDC26, PTEN, CDC6, CENPE, DUSP1, BUB1B
C5.BP:GO_ADP_METABOLIC_PROCESS	0.00219298	0.0239944	-0.65106	-2.28551	0	37	LDHA, GAPDH, PGK1, ENO1, PGAM1, TPI1, ALDOA, GPI, ALDOC, PFKP, HK2, ENO2, PFKFB3, AK2, PGM1, PFKL, AK4, BPGM, AK1
C2.CP:REACTOME_APC_C_CDC20_MEDIATED_DEGRADATION_OF_MITOTIC_PROTEINS	0.00236407	0.0239944	-0.57973	-2.28276	0	64	UBE2C, CCNB1, PTTG1, PSMA7, BUB3, PSMB7, CDC20, PSMC1, RPS27A, CDK1, MAD2L1, PSMB1, PSMD9, PSMB6, ANAPC11, PSMD10, PSMB3, PSMC3, PSMB8, CDC26, BUB1B
C5.BP:GO_REGULATION_OF_CELL_CYCLE_PROCESS	0.00342466	0.0264353	-0.44274	-2.2731	0	474	TPX2, BTG2, BIRC5, UBE2C, CCNB1, NDRG1, PTTG1, FOXM1, PSMA7, RACGAP1, DLGAP5, FAM83D, PDXP, CDC25C, BUB1, CDK4, CCNA2, NEK2, AURKA, PCNA, TP53, CDKN1A, FBXO5, PLK1, BUB3, E2F8, TXLNG, CDCA5, RCC2, PSMB7, FANCI, CDC20, PSMC1, MIF, NPM1, CALM2, CDKN2A, PIM1, BCL2, CDC25B, PLK2, SOX4, GTSE1, NUSAP1, KIF14, RPS27A, GSG2, CHEK1, SOX11, BRCA2, MEPCE, ZNF385A, CRADD, CDK1, MAD2L1, ATF5, RAB1A, PSMB1, SS…
C5.BP:GO_CELL_CYCLE_CHECKPOINT	0.0026738	0.0239944	-0.493414	-2.2709	0	175	BTG2, BIRC5, CCNB1, TOP2A, CDC25C, BUB1, CCNA2, AURKA, PCNA, TP53, CDKN1A, PLK1, BUB3, FANCI, NPM1, H2AFX, PLK2, SOX4, GTSE1, RPS27A, CHEK1, SOX11, ZNF385A, CRADD, CCNE2, CDK1, MAD2L1, TFDP1, SFN, AURKB, BRE, MAD2L2, PRMT1, ZNF207, RBBP8, ZWINT, MAD2L1BP, CASP2, TRIAP1, E2F1, CDT1, BLM, TTK, CDC45, CDKN2B, RPS27L, RPA2, CLSPN, NSUN2, GADD45A, PLK3, TERF1, PSMG2, RB1, INTS7, FBXO6, CENPF, CDC6, CD…
C5.BP:GO_REGULATION_OF_CELL_CYCLE_ARREST	0.00246305	0.0239944	-0.541699	-2.26986	0	94	BTG2, CCNB1, FOXM1, CDC25C, CDK4, AURKA, PCNA, TP53, CDKN1A, MIF, NPM1, CDKN2A, PLK2, SOX4, GTSE1, RPS27A, ZNF385A, CRADD, CDK1, TFDP1, SFN, ZNF268, PRMT1, CASP2, TRIAP1, E2F1, GADD45A, PLK3, CDK5, CDKN1B, BRCA1, HMGN5
C2.CP:BIOCARTA_CELLCYCLE_PATHWAY	0.00224719	0.0239944	-0.769402	-2.26923	0	21	CCNB1, CDKN2C, CDK4, CDKN1A, CDKN2A, CDC25A, CDK1, TFDP1, E2F1, CDKN2B, CCND3, RB1, CDKN1B, CCNH, CDKN2D, CCND1
C5.BP:GO_MITOTIC_CELL_CYCLE_CHECKPOINT	0.0026738	0.0239944	-0.518846	-2.26814	0	127	BTG2, CCNB1, TOP2A, CDC25C, BUB1, CCNA2, AURKA, PCNA, TP53, CDKN1A, PLK1, BUB3, FANCI, NPM1, PLK2, SOX4, GTSE1, RPS27A, ZNF385A, CRADD, CDK1, MAD2L1, TFDP1, SFN, MAD2L2, PRMT1, ZNF207, ZWINT, MAD2L1BP, CASP2, TRIAP1, E2F1, BLM, TTK, CDKN2B, RPS27L, RPA2, CLSPN, GADD45A, PLK3, TERF1, PSMG2, RB1, CENPF, CDKN1B, BUB1B, HRAS
C5.BP:GO_MITOTIC_SPINDLE_ORGANIZATION	0.00236407	0.0239944	-0.573826	-2.25951	0	64	TPX2, BIRC5, CCNB1, MYBL2, RACGAP1, STMN1, KIF4A, STIL, NEK2, AURKA, KIFC1, PLK2, RAN, SPC25, PRC1, KIF23, AURKB, ZNF207, NDC80, KIF11, RCC1, GPSM2, TTK
C2.CP:BIOCARTA_MCM_PATHWAY	0.00211864	0.0239944	-0.789931	-2.2592	0	18	MCM3, MCM4, MCM5, MCM6, ORC1, MCM2, ORC6, MCM7, CDT1, CDC6, CDKN1B, ORC2
C5.BP:GO_CELL_CYCLE_PROCESS	0.00421941	0.0284196	-0.411459	-2.2488	0	964	RRM2, TPX2, CCNB2, REEP4, BTG2, BIRC5, UBE2C, CCNB1, PTTG1, MYBL2, FOXM1, YWHAE, PSMA7, TOP2A, MCM10, GINS2, RACGAP1, RRAGA, CDCA3, DLGAP5, FAM83D, TUBB, ENSA, STMN1, KIF4A, CDCA8, CDC25C, CDKN2C, UBE2L3, NCAPD2, BUB1, CDK4, CENPW, SKA2, STIL, CCNA2, NEK2, NCAPG2, AURKA, EIF4G2, PCNA, SPC24, TYMS, TP53, CDKN1A, FBXO5, PLK1, BUB3, IQGAP3, KIFC1, UBE2S, CDCA5, KIF20A, SMC4, RCC2, PSMB7, CDKN3, FANC…
C5.CC:GO_CYTOSOLIC_PART	0.00263852	0.0239944	-0.482147	-2.24812	0	186	RRM2, ENO1, RRM1, RPL41, PSMC1, RPS20, RPS16, RPS8, RPL36A, RPS27A, RPS15A, RPS23, RPL21, REPIN1, ENO2, RPLP0P6, RPL31, RPS29, BLOC1S2, RPL30, MRPL4, RPL15, RPS11, MRPS18C, RPS7, FADD, RPS18, RPSA, RPL6, CCT6A, MRPS18A, CCT5, RPS15, RPS27L, RPLP0, SNAPIN, RPL14, RPS26, PSMC3, RPL24, PFKL, RPS19, RPS2, RPL8, RPL23, RPS25, RPS21, RPL18A, RPL10, RSL24D1, RPL38, FAM96B, RPS24, MCTS1, RPL39, RPL36, FA…
C5.BP:GO_ATP_GENERATION_FROM_ADP	0.0021692	0.0239944	-0.684919	-2.24764	0	30	LDHA, GAPDH, PGK1, ENO1, PGAM1, TPI1, ALDOA, GPI, ALDOC, PFKP, HK2, ENO2, PFKFB3
C5.BP:GO_TRANSLATIONAL_ELONGATION	0.00261097	0.0239944	-0.526391	-2.23946	0	110	MRPL16, MRPS21, MRPL2, MRPL50, MRPL3, MRPS12, MRPS16, EEF1E1, MRPL36, MRPL4, MRPS26, EIF5A, MRPL19, AURKAIP1, MRPS18C, MRPL11, MRPS15, MRPL34, MRPS7, MRPS18A, MRPL39, MRPL40, MRPL51, MRPL21, MRPS24, MRPS31, MRPS34, MRPL12, MRPL35, MRPS10, MRPL15, MRPL53, MRPL27, MRPS30, MRPS22, MRPL18, MRPL48, MRPL10, MRPL55, MRPL22, MRPS17, MRPS11, EIF5A2, MRPS9
C5.BP:GO_REGULATION_OF_MITOTIC_CELL_CYCLE	0.00316456	0.025641	-0.441061	-2.23732	0	409	TPX2, BTG2, BIRC5, UBE2C, CCNB1, PTTG1, PSMA7, TOP2A, DLGAP5, PDXP, CDC25C, BUB1, CDK4, CCNA2, NEK2, AURKA, PCNA, TP53, CDKN1A, FBXO5, PLK1, BUB3, CDCA5, RCC2, PSMB7, FANCI, CDC20, PSMC1, NPM1, CDKN2A, PIM1, BCL2, CDC25B, PLK2, SOX4, GTSE1, NUSAP1, KIF14, RPS27A, CHEK1, BRCA2, MEPCE, ZNF385A, CRADD, CDK1, MAD2L1, RAB1A, PSMB1, TFDP1, CHMP2B, ASNS, PSMD9, PSMB6, SPHK1, SFN, ANAPC11, ZNF268, BTG3, …
C5.BP:GO_NUCLEOSIDE_DIPHOSPHATE_METABOLIC_PROCESS	0.00244499	0.0239944	-0.56046	-2.2359	0	71	LDHA, RRM2, GAPDH, PGK1, ENO1, PGAM1, TPI1, ALDOA, GPI, ALDOC, PFKP, NME2, HK2, ENO2, PFKFB3, AK2, PGM1, NME5, PFKL, DLG3, AK4, DTYMK, BPGM, NME1, AK1
C5.CC:GO_CATALYTIC_STEP_2_SPLICEOSOME	0.00248756	0.0239944	-0.542669	-2.23579	0	87	HNRNPA2B1, HNRNPA1, SNRPB, HNRNPA3, SNRPD1, SF3B14, HNRNPC, SF3A2, SNRPG, LSM3, PHF5A, RBM8A, EIF4A3, PPIL3, U2AF1, RBMX, HNRNPK, MAGOHB, SNRPF, PNN, SNRPB2, GPATCH1, MAGOH, SNRPD2, HNRNPF, HNRNPU, BCAS2, LSM2, LSM7, HNRNPH1, SNRPD3
C5.BP:GO_POSITIVE_REGULATION_OF_CELL_CYCLE_PHASE_TRANSITION	0.00232558	0.0239944	-0.571422	-2.23555	0	60	BIRC5, UBE2C, DLGAP5, FAM83D, CDK4, FBXO5, PLK1, CDCA5, RCC2, NPM1, MEPCE, RAB1A, ANAPC11, STOX1, RAD51C, NSMCE2, CDC45, ANXA1, CDC7, RB1, ESPL1, PTEN, CDC6, APEX1
C5.BP:GO_DNA_BIOSYNTHETIC_PROCESS	0.00260417	0.0239944	-0.52562	-2.23381	0	108	TK1, RAD51AP1, PCNA, TYMS, KIAA0101, EXO1, RFC3, CHRAC1, POLD3, POLE2, RFC2, RPS27A, KAT5, BRCA2, NOP10, RAD51C, RFC5, MAD2L2, LIG1, GAR1, RBBP8, POLD1, POLD4, UFD1L, LIN9, ISG15, BLM, RPA3, POT1, RPA2, PPIA, TERF2, WRAP53, TERF1, USP10, CENPF, BRCA1, PHB, POLE3, POLQ, UBC, CDKN2D, POLA2, SIRT1, RFC1, POLE4
C5.MF:GO_NUCLEOSOMAL_DNA_BINDING	0.00222222	0.0239944	-0.69333	-2.23331	0	28	HMGN2, H2AFZ, MTA2, HDAC2, HMGN3, HNRNPC, H3F3B, RCC1, H3F3A, RBBP4, H2AFY, HDAC1, SMARCE1, HMGN5, ACTL6A, HMGN1, CHD4, HMGN4, SMARCB1
C2.CP:REACTOME_METABOLISM_OF_NUCLEOTIDES	0.00231481	0.0239944	-0.570555	-2.23296	0	61	RRM2, TK1, RRM1, TYMS, PNP, DUT, GSR, NME2, GMPS, TXNRD1, UCK2, TXN, AK2, PAICS, GLRX, DCTD, DCK, PFAS, DTYMK, HPRT1, NME1, AK1
C2.CP:REACTOME_APC_C_CDH1_MEDIATED_DEGRADATION_OF_CDC20_AND_OTHER_APC_C_CDH1_TARGETED_PROTEINS_IN_LATE_MITOSIS_EARLY_G1	0.00229885	0.0239944	-0.564665	-2.23116	0	63	UBE2C, PTTG1, PSMA7, AURKA, PLK1, PSMB7, CDC20, PSMC1, RPS27A, PSMB1, PSMD9, PSMB6, AURKB, ANAPC11, PSMD10, PSMB3
C5.CC:GO_CONDENSED_NUCLEAR_CHROMOSOME	0.00236407	0.0239944	-0.56092	-2.22753	0	67	CCNB1, NCAPD2, BUB1, NEK2, AURKA, PLK1, CENPA, H2AFX, CHEK1, AURKB, RAD51C, NDC80, RCC1, UBE2I, BLM, TUBG1, RAD21, RGS12, ADD3, BUB1B, BRCA1, RNF212, NCAPD3, SUV39H1, RRS1
C2.CP:REACTOME_MRNA_PROCESSING	0.00273224	0.0239944	-0.49574	-2.2204	0	153	FUS, HNRNPA2B1, HNRNPA0, HNRNPA1, SRSF3, SNRPB, HNRNPA3, SNRPD1, YBX1, PCBP1, NUDT21, SF3B14, PTBP1, HNRNPC, SF3A2, SRSF7, PCBP2, SRSF2, SNRPG, HNRNPD, PHF5A, RBM8A, U2AF1, RBMX, HNRNPK, NUP50, HNRNPL, U2AF2, POLR2D, SNRPF, SNRPA, CSTF1, SF3B4, AAAS, POLR2H, HNRNPUL1, POLR2C, SNRPB2, TXNL4A, MAGOH, SNRPD2, HNRNPF, HNRNPU, POLR2K, SRSF9, LSM2, DNAJC8, HNRNPH1, SNRPD3, GTF2F1, SF3B5, PABPN1, MNAT1,…
C5.BP:GO_SIGNAL_TRANSDUCTION_BY_P53_CLASS_MEDIATOR	0.00257069	0.0239944	-0.513891	-2.21637	0	116	DDIT4, BTG2, CCNB1, NDRG1, FOXM1, CDC25C, AURKA, PCNA, TP53, CDKN1A, MIF, NPM1, PLK2, SOX4, GTSE1, HINT1, RPS27A, KAT5, BRCA2, ZNF385A, CRADD, CDK1, TFDP1, SFN, PRMT1, PHLDA3, CASP2, TRIAP1, E2F2, E2F1, AEN, PMAIP1, RPS27L, GADD45A, PLK3, FHIT, USP10, CDKN1B, PDK2, BRCA1
C2.CP:REACTOME_MRNA_SPLICING_MINOR_PATHWAY	0.00222717	0.0239944	-0.61229	-2.21434	0	42	SNRPB, SNRPD1, SF3B14, SRSF7, SRSF2, SNRPG, POLR2D, SNRPF, SF3B4, POLR2H, POLR2C, TXNL4A, SNRPD2, POLR2K, LSM2, SNRPD3, GTF2F1, SF3B5, POLR2L, POLR2E, PRPF8, POLR2J, NHP2L1, POLR2F, SNRNP200, SRSF1, NCBP1
C5.CC:GO_U12_TYPE_SPLICEOSOMAL_COMPLEX	0.00215983	0.0239944	-0.70273	-2.21374	0	26	SNRPB, SNRPD1, YBX1, SF3B14, SNRPG, PHF5A, SNRPF, SF3B4, SNRPD2, LSM7, SNRPD3, SF3B5, ZCRB1
C5.CC:GO_CYTOSOLIC_LARGE_RIBOSOMAL_SUBUNIT	0.00458716	0.0284196	-0.572599	-2.20954	1	57	RPL41, RPL36A, RPL21, RPLP0P6, RPL31, RPL30, RPL15, RPL6, RPLP0, RPL14, RPL24, RPL8, RPL23, RPL18A, RPL10, RSL24D1, RPL38, RPL39, RPL36, RPL19, RPL9, RPL34, RPL36AL, RPL7, RPL7L1, RPL12, RPL37, RPL29, RPL4, RPL22, RPL27A, UBA52, RPL5, RPL37A, RPL35A, RPL11, RPL18, RPL35, RPL23A, RPL26L1, RPL10A
C2.CP:REACTOME_SRP_DEPENDENT_COTRANSLATIONAL_PROTEIN_TARGETING_TO_MEMBRANE	0.00257069	0.0239944	-0.507963	-2.20857	0	119	RPL41, RPS20, RPS16, RPS8, RPL36A, RPS27A, RPS15A, RPS23, RPL21, RPL31, RPS29, RPL30, SSR1, RPL15, SEC61B, RPS11, RPS7, RPS18, RPSA, RPL6, RPS15, RPLP0, RPL14, RPS26, SPCS2, RPL24, RPS19, RPS2, RPL8, RPL23, RPS25, RPS21, RPL18A, RPL10, RPL38, RPS24, RPL39, RPL36, FAU, RPS15AP11, RPS27, RPL19, RPS12, RPS4X, RPL9, RPS5, RPL21P75, RPL34, RPS28, RPS14, SRP54, RPL7, RPL12, SRP9, RPL37, RPS9, RPL29, RP…
C5.BP:GO_PYRUVATE_METABOLIC_PROCESS	0.0022779	0.0239944	-0.605061	-2.20855	0	45	LDHA, GAPDH, PGK1, ENO1, PGAM1, LDHB, TPI1, ALDOA, GPI, ALDOC, PFKP, HK2, ENO2, PFKFB3
C5.BP:GO_CELL_CYCLE	0.00480769	0.0284196	-0.401908	-2.20824	0	1170	RRM2, TPX2, CCNB2, REEP4, BTG2, BIRC5, UBE2C, CCNB1, PTTG1, MYBL2, FOXM1, RRM1, YWHAE, PSMA7, TOP2A, MCM10, GINS2, RACGAP1, RRAGA, CDCA3, DLGAP5, FAM83D, TUBB, ENSA, STMN1, KIF4A, CDCA8, CDC25C, CDKN2C, UBE2L3, NCAPD2, BUB1, CDK4, CENPW, SKA2, STIL, CCNA2, NEK2, NCAPG2, AURKA, EIF4G2, PCNA, SPC24, TYMS, ARF6, TP53, CDKN1A, FBXO5, MNS1, PLK1, BUB3, IQGAP3, E2F8, KIFC1, TXLNG, UBE2S, CDCA5, KIF20A,…
C2.CP:REACTOME_ACTIVATION_OF_THE_MRNA_UPON_BINDING_OF_THE_CAP_BINDING_COMPLEX_AND_EIFS_AND_SUBSEQUENT_BINDING_TO_43S	0.00232558	0.0239944	-0.564408	-2.20811	0	60	RPS20, RPS16, RPS8, RPS27A, RPS15A, RPS23, EIF4H, RPS29, EIF1AX, EIF4EBP1, RPS11, RPS7, RPS18, RPSA, RPS15, RPS26, EIF3I, EIF3FP3, RPS19, RPS2, RPS25, RPS21, EIF3K, RPS24, FAU, RPS15AP11, RPS27, RPS12, EIF3H, RPS4X, EIF3F, RPS5, EIF2S2, RPS28, RPS14, EIF3J, RPS9, RPS3A, RPS13
C5.BP:GO_DNA_GEOMETRIC_CHANGE	0.00243902	0.0239944	-0.538304	-2.20705	0	81	HMGB2, HMGB3, TOP2A, GINS2, HMGB1, GINS1, DDB2, MCM3, MCM4, MCM5, RPS27A, MCM6, RBX1, MCM2, MCM7, BLM, XRCC5, RUVBL2, CDC45, ANXA1, POT1, XRCC6, GINS4, MTERF, UBC, CHD4, DHX9, XPA
C5.BP:GO_REGULATION_OF_CELL_DIVISION	0.00265957	0.0239944	-0.468377	-2.20544	0	210	BIRC5, UBE2C, CCNB1, PTTG1, RACGAP1, DLGAP5, PDXP, CDC25C, BUB1, NEK2, AURKA, FBXO5, PLK1, BUB3, YBX1, E2F8, CDCA5, CDC20, CALM2, CDC25B, VEGFA, NUSAP1, KIF14, CHEK1, BRCA2, MAD2L1, RAB1A, SSTR5, CHMP2B, KIF23, SFN, AURKB, ANAPC11, CHMP5, MAD2L2, ZNF207, KIF18B, ECT2, NSMCE2, MAD2L1BP, KIF11, RCC1, ASPM, AURKAIP1, CHMP1B, BLM, KIF20B, TTK, BIRC6, ANLN, CCP110, RANBP1, PKMYT1, WNT5A, H2AFY, PRPF40…
C5.CC:GO_RIBONUCLEOPROTEIN_COMPLEX	0.00395257	0.027922	-0.417345	-2.20312	0	666	GAPDH, FUS, HNRNPA2B1, HNRNPA0, HNRNPA1, TUBB, RBM3, SNRPB, RPL41, HNRNPA3, ILF2, SNRPD1, YBX1, PCBP1, SMN1, SF3B14, MEX3B, RPS20, NPM1, RPS16, NSA2, RPS8, MRPL16, CARHSP1, MRPS21, NAA38, MRPL2, HNRNPC, SF3A2, HNRNPAB, PCBP2, SRSF2, MRPL50, RPL36A, SNRPG, MRPL3, RPS27A, LSM4, RPS15A, RPS23, MRPS12, RPL21, WBP11, MRPS16, SLIRP, LSM3, REPIN1, HNRNPD, PHF5A, RBM8A, NOP10, EIF4A3, EIF4H, RPLP0P6, MRP…
C2.CP:REACTOME_CDT1_ASSOCIATION_WITH_THE_CDC6_ORC_ORIGIN_COMPLEX	0.00456621	0.0284196	-0.579056	-2.20064	1	53	PSMA7, PSMB7, PSMC1, RPS27A, PSMB1, PSMD9, PSMB6, ORC1, PSMD10, ORC6, PSMB3, CDT1, GMNN, PSMC3, PSMB8, CDC6, ORC2, PSMA3, PSMD8, PSMB10, PSMB5, PSMB2, PSME4, PSMD14, PSMD6, UBA52, PSMA4, PSMF1, MCM8, PSMC5
C2.CP:KEGG_SPLICEOSOME	0.00265957	0.0239944	-0.504316	-2.19927	0	125	HNRNPA1, SRSF3, SNRPB, HNRNPA3, SNRPD1, PCBP1, SF3B14, TRA2B, NAA38, HNRNPC, SF3A2, SRSF7, SRSF2, SNRPG, LSM4, WBP11, LSM3, PHF5A, RBM8A, EIF4A3, TRA2A, U2AF1, RBMX, HNRNPK, MAGOHB, U2AF2, SNRPF, SNRPA, SF3B4, SNRPB2, TXNL4A, MAGOH, SNRPD2, HNRNPU, BCAS2, PRPF40A, LSM5, SRSF9, LSM2, LSM7, PRPF31, SNRPD3, SF3B5
C5.MF:GO_UBIQUITIN_LIKE_PROTEIN_CONJUGATING_ENZYME_ACTIVITY	0.00222222	0.0239944	-0.682597	-2.19873	0	28	UBE2C, UBE2T, UBE2L3, UBE2S, UBE2D3, UBE2J2, UBE2I, UBE2D2, UBE2E3, BIRC6, UBE2V2, UBE2Q1, UBE2N, UBE2A, UBE2Z, UBE2R2
C5.BP:GO_RRNA_METABOLIC_PROCESS	0.00273224	0.0239944	-0.452991	-2.19411	0	251	RPL41, SENP3, RPS20, CDKN2A, RPS16, NSA2, RPS8, EXOSC6, TRMT112, RPL36A, RPS27A, RPS15A, RPS23, RPL21, WBP11, NOP10, EIF4A3, RPL31, RPS29, RRP1B, DCAF13, FBL, RPL30, GAR1, PA2G4, IMP3, RPL15, RPF2, RPS11, MRM1, RPS7, EXOSC3, EXOSC4, RPS18, ISG20, RPSA, RPL6, LAS1L, RPS15, RPS27L, EIF6, RPLP0, RPL14, RPP21, RPS26, RPL24, BOP1, RPS19, RPS2, RPL8, RPL23, RPS25, MAK16, EMG1, RPS21, RPL18A, RPL10, PEL…
C2.CP:KEGG_HUNTINGTONS_DISEASE	0.00265957	0.0239944	-0.48608	-2.19404	0	157	NDUFA4L2, CYCS, BBC3, TP53, UQCRB, COX7B, RCOR1, NDUFB1, COX8A, HDAC2, ATP5H, COX5B, UQCRFS1, ATP5F1, NDUFC1, NDUFA8, UQCRH, CLTA, COX5A, ATP5G3, SOD2, CYC1, NDUFB6, SOD1, VDAC3, POLR2D, NDUFA1, COX6C, ATP5D, DNAH2, NDUFB3, ATP5C1, UQCR10, POLR2H, NDUFA6, POLR2C, UQCRC1, NDUFAB1, COX7C, POLR2K, TAF4, CREB5, COX6B1, HDAC1, ATP5J, SLC25A6, NDUFS4, NDUFA4, SLC25A4, NDUFA9, VDAC2, SDHC, NDUFA10, TAF4…
C2.CP:REACTOME_SCFSKP2_MEDIATED_DEGRADATION_OF_P27_P21	0.0045045	0.0284196	-0.575939	-2.19118	1	52	PSMA7, CCNA2, CDKN1A, PSMB7, PSMC1, CKS1B, RPS27A, CCNE2, PSMB1, PSMD9, PSMB6, PSMD10, PSMB3, PSMC3, PSMB8, CDKN1B, PSMA3, PSMD8, PSMB10, PSMB5, CCNE1, PSMB2
C5.BP:GO_APOPTOTIC_MITOCHONDRIAL_CHANGES	0.00456621	0.0284196	-0.575672	-2.18778	1	53	BNIP3, MCL1, IFIT2, BNIP3L, BBC3, CDKN2A, BCL2, HK2, SFN, BLOC1S2, SOD2, PPIF, JUN, GGCT, PMAIP1, MAPK9, SLC25A4, TIMM50, MFF, JTB
C5.BP:GO_G1_DNA_DAMAGE_CHECKPOINT	0.00238663	0.0239944	-0.550492	-2.18671	0	68	BTG2, CCNB1, CDC25C, AURKA, PCNA, TP53, CDKN1A, NPM1, PLK2, SOX4, GTSE1, RPS27A, ZNF385A, CRADD, CDK1, TFDP1, SFN, PRMT1, CASP2, TRIAP1, E2F1, RPS27L, RPA2, GADD45A, PLK3
C5.BP:GO_POSITIVE_REGULATION_OF_CELL_CYCLE_ARREST	0.00242131	0.0239944	-0.539734	-2.18371	0	77	BTG2, CCNB1, CDC25C, AURKA, PCNA, TP53, CDKN1A, NPM1, CDKN2A, PLK2, SOX4, GTSE1, RPS27A, ZNF385A, CRADD, CDK1, TFDP1, SFN, PRMT1, CASP2, TRIAP1, E2F1
C5.CC:GO_PROTON_TRANSPORTING_ATP_SYNTHASE_COMPLEX	0.0021978	0.0239944	-0.726814	-2.17944	0	22	ATP5H, ATP5F1, ATP5L, ATP5G3, PPIF, ATP5D, C14orf2, ATP5C1, ATP5I, ATPIF1, ATP5J, ATP5B, ATP5J2, ATP5O, ATP5S
C5.CC:GO_KINETOCHORE	0.00259067	0.0239944	-0.509218	-2.17886	0	112	BIRC5, CCNB1, BUB1, CENPW, SKA2, NEK2, SPC24, PLK1, BUB3, CENPA, CENPM, HJURP, SPC25, SKA3, MAD2L1, AURKB, SKA1, NUF2, ZNF207, NDC80, NUDCD2, ZWINT, NSL1, ERCC6L, CENPI, CENPH, APITD1, DYNLL1, KIF2C, SUMO3, DCTN3, DCTN6, PMF1, CFDP1, CENPF, CENPO, CENPE, BUB1B, ORC2
C5.BP:GO_DNA_METABOLIC_PROCESS	0.00384615	0.0274882	-0.411858	-2.17872	0	669	RRM2, HMGB2, ASF1A, TK1, BTG2, HMGB3, H1F0, UBE2T, PTTG1, FOXM1, RRM1, TOP2A, MCM10, GINS2, PRMT6, RAD51AP1, MORF4L1, CDC25C, SET, PCNA, TYMS, TP53, KIAA0101, HMGB1, DUT, CDCA5, UBE2V1, EXO1, FANCI, MTA2, GINS1, FEN1, RFC3, SUMO2, CHRAC1, NPM1, UHRF1, DDB2, CHAF1B, H2AFX, MCM3, SUPT16H, EXOSC6, UBE2D3, POLD3, KPNA2, POLE2, RAN, CDC25A, MCM4, RFC2, SSRP1, MCM5, RPS27A, KAT5, CHEK1, BRCA2, NFIB, CC…
C2.CP:REACTOME_LAGGING_STRAND_SYNTHESIS	0.00219298	0.0239944	-0.755387	-2.17809	0	19	PCNA, FEN1, RFC3, POLD3, RFC2, RFC5, LIG1, POLD1, POLD4, RPA3, RPA2, PRIM2, POLA2
C5.BP:GO_REGULATION_OF_NUCLEAR_DIVISION	0.0027027	0.0239944	-0.493289	-2.17671	0	136	BIRC5, UBE2C, CCNB1, PTTG1, DLGAP5, PDXP, CDC25C, BUB1, NEK2, AURKA, FBXO5, PLK1, BUB3, CDCA5, CDC20, NUSAP1, CHEK1, MAD2L1, RAB1A, CHMP2B, ANAPC11, CHMP5, MAD2L2, ZNF207, NSMCE2, MAD2L1BP, KIF11, RCC1, AURKAIP1, CHMP1B, KIF20B, TTK, ANLN, RANBP1, PKMYT1, WNT5A, H2AFY, DMRT1, TERF1, PSMG2, RB1, ESPL1, CENPF, CDC26, PTEN, CDC6, CENPE, DUSP1, BUB1B
C5.BP:GO_POSITIVE_REGULATION_OF_CELL_CYCLE	0.00280899	0.0241599	-0.445545	-2.17323	0	274	BTG2, BIRC5, UBE2C, CCNB1, NDRG1, RACGAP1, DLGAP5, FAM83D, CDC25C, CDK4, AURKA, PCNA, TP53, CDKN1A, FBXO5, PLK1, E2F8, CDCA5, RCC2, MIF, NPM1, CDKN2A, PIM1, CDC25B, PLK2, SOX4, GTSE1, NUSAP1, KIF14, RPS27A, BRCA2, MEPCE, ZNF385A, RPS15A, CRADD, CDK1, MAD2L1, RAB1A, SSTR5, TFDP1, ASNS, KIF23, SPHK1, SFN, AURKB, ANAPC11, ORC1, ZNF268, STOX1, PSMD10, RAD51C, PRMT1, ECT2, EIF4EBP1, NSMCE2, HES1, CASP…
C2.CP:BIOCARTA_G1_PATHWAY	0.00215983	0.0239944	-0.689705	-2.17271	0	26	CDK4, TP53, CDKN1A, CDKN2A, DHFR, CDC25A, CDK1, TFDP1, E2F1, CDKN2B, HDAC1, RB1, CDKN1B, GSK3B
C2.CP:PID_AURORA_A_PATHWAY	0.0021692	0.0239944	-0.66132	-2.1702	0	30	TPX2, BIRC5, DLGAP5, AURKA, TP53, CENPA, CDC25B, RAN, AURKB, CKAP5, PAK1, AURKAIP1, GADD45A, GSK3B, OAZ1, BRCA1
C2.CP:PID_BARD1_PATHWAY	0.00217391	0.0239944	-0.663408	-2.16993	0	29	UBE2L3, PCNA, TP53, NPM1, UBE2D3, RBBP8, CSTF1, XRCC5, XRCC6, EWSR1, FANCD2, BRCA1, FANCF, FANCE, CCNE1, FANCL, FANCG
C5.BP:GO_POSITIVE_REGULATION_OF_LIGASE_ACTIVITY	0.00259067	0.0239944	-0.514316	-2.16712	0	103	UBE2C, CCNB1, PSMA7, UBE2L3, FBXO5, PLK1, BUB3, UBE2S, PSMB7, CDC20, PSMC1, RPS27A, CDK1, MAD2L1, RAB1A, PSMB1, TRIB3, PSMD9, PSMB6, ANAPC11, PSMD10, MASTL, PSMB3, FBXW7, PSMC3, XRCC4, PSMB8, CDC26, PTEN, BUB1B, UBE2N
C5.BP:GO_POSITIVE_REGULATION_OF_MITOTIC_CELL_CYCLE	0.00253807	0.0239944	-0.506217	-2.16238	0	106	BIRC5, UBE2C, CCNB1, DLGAP5, CDK4, AURKA, FBXO5, PLK1, CDCA5, RCC2, CDC25B, NUSAP1, BRCA2, MEPCE, CDK1, MAD2L1, RAB1A, ASNS, SPHK1, ANAPC11, STOX1, RAD51C, EIF4EBP1, NSMCE2, HES1, KIF20B, CDC45, ANXA1, RANBP1, CDC7, H2AFY, DMRT1, TERF1, RB1, ESPL1, PTEN, CDC6, FOXA1, APEX1
C5.BP:GO_REGULATION_OF_LIGASE_ACTIVITY	0.0026178	0.0239944	-0.497488	-2.16181	0	121	UBE2C, CCNB1, PSMA7, LIMK1, UBE2L3, FBXO5, PLK1, BUB3, UBE2S, PSMB7, CDC20, PSMC1, CDKN2A, RPS27A, CDK1, MAD2L1, RAB1A, PSMB1, TRIB3, PSMD9, PSMB6, ANAPC11, PSMD10, MASTL, MAD2L2, PSMB3, FBXW7, PSMC3, XRCC4, PSMB8, CDC26, PTEN, DUSP1, BUB1B, UBE2N
C5.BP:GO_RNA_SPLICING_VIA_TRANSESTERIFICATION_REACTIONS	0.00274725	0.0239944	-0.446549	-2.16172	0	258	FUS, HNRNPA2B1, HNRNPA0, HNRNPA1, SRSF3, SNRPB, HNRNPA3, SNRPD1, YBX1, PCBP1, NUDT21, SMN1, SF3B14, TRA2B, PTBP1, NAA38, HNRNPC, SF3A2, SRSF7, PCBP2, SRSF2, SNRPG, LSM4, WBP11, LSM3, HNRNPD, PHF5A, RBM8A, EIF4A3, TRA2A, PPIL3, U2AF1, RBMX, HNRNPK, HNRNPL, RBMXL1, U2AF2, POLR2D, HNRNPH3, SNRPF, SNRPA, DDX39A, CSTF1, SF3B4, PNN, UBL5, POLR2H, HNRNPUL1, POLR2C, ELAVL1, SNRPB2, GPATCH1, TXNL4A, PSIP1…
C5.BP:GO_DNA_REPLICATION_INDEPENDENT_NUCLEOSOME_ORGANIZATION	0.00445434	0.0284196	-0.581098	-2.15945	1	47	ASF1A, ASF1B, CENPW, CENPA, CENPM, NPM1, HJURP, H3F3B, CENPL, CENPI, CENPH, APITD1, H3F3A, RBBP7, HAT1, OIP5, RBBP4
C5.BP:GO_PROTEIN_LOCALIZATION_TO_CHROMOSOME	0.00218818	0.0239944	-0.598091	-2.15744	0	41	PLK1, RCC2, CENPA, GSG2, BRCA2, CDK1, AURKB, RAD21, RUVBL2, POT1, TERF2, WRAP53, H2AFY, H2AFY2, RB1, BUB1B, ESCO2, ZW10, LRWD1
C5.BP:GO_RIBONUCLEOSIDE_DIPHOSPHATE_METABOLIC_PROCESS	0.00456621	0.0284196	-0.567419	-2.15641	1	53	LDHA, GAPDH, PGK1, ENO1, PGAM1, TPI1, ALDOA, GPI, ALDOC, PFKP, HK2, ENO2, PFKFB3, AK2, PGM1, PFKL, DLG3, AK4, BPGM, AK1
C2.CP:REACTOME_SYNTHESIS_AND_INTERCONVERSION_OF_NUCLEOTIDE_DI_AND_TRIPHOSPHATES	0.00211864	0.0239944	-0.753828	-2.15595	0	18	RRM2, RRM1, GSR, NME2, TXNRD1, TXN, AK2, GLRX, DTYMK, NME1, AK1
C2.CP:PID_P53_DOWNSTREAM_PATHWAY	0.00258398	0.0239944	-0.495844	-2.1554	0	120	MCL1, DDIT4, BTG2, CCNB1, NDRG1, GDF15, BNIP3L, BBC3, PCNA, TP53, CDKN1A, NFYC, DDB2, BCL2, HDAC2, ZNF385A, DUSP5, TFDP1, SFN, PRMT1, FDXR, JUN, TRIAP1, E2F2, E2F1, RFWD2, PMAIP1, BDKRB2, CCNG1, RPS27L, GADD45A, PLK3, RB1, TNFRSF10A, PTEN, FOXA1, DUSP1
C5.BP:GO_NUCLEOBASE_CONTAINING_SMALL_MOLECULE_INTERCONVERSION	0.00224719	0.0239944	-0.730412	-2.15423	0	21	RRM2, RRM1, GSR, NME2, TXNRD1, TXN, AK2, GLRX, AK4, DTYMK, NME1, AK1
CH.HALLMARK:HALLMARK_GLYCOLYSIS	0.00268097	0.0239944	-0.466498	-2.15236	0	180	LDHA, PGK1, ENO1, PLOD2, PGAM1, DDIT4, STMN1, FAM162A, TPI1, AURKA, SAP30, ALDOA, CLN6, EGLN3, KIF20A, CENPA, MIF, CXCR4, PFKP, P4HA1, VEGFA, STC1, CDK1, HK2, ENO2, GPC3, TFF3, TXN, SOD1, ANG, MDH1, GPC4, SOX9, SLC25A10, CITED2, ISG20, B3GALT6, DPYSL4, PPIA, GLRX, BPNT1, MXI1, CYB5A, AK4, ADORA2B, GUSB, PDK3, RBCK1, NASP, SDHC, CLDN3, HMMR
C5.CC:GO_CHROMOSOME	0.00414938	0.0284196	-0.402617	-2.15196	0	758	HMGB2, ASF1A, KLF4, HMGB3, BIRC5, CCNB1, H1F0, MYBL2, HMGN2, TOP2A, MCM10, GINS2, MORF4L1, KIF4A, CDCA8, NCAPD2, ASF1B, BUB1, CDK4, CENPW, SKA2, H2AFZ, NEK2, AURKA, PCNA, SPC24, TMPO, TP53, HMGB1, SMARCA2, H1FX, CEBPB, PLK1, BUB3, CDCA5, SMC4, RCC2, MTA2, CENPA, GINS1, FEN1, RFC3, CHRAC1, CENPM, UHRF1, CDKN2A, CHAF1B, H2AFX, MCM3, SUPT16H, PLK2, HDAC2, POLD3, POLE2, HJURP, RAN, HMGN3, HNRNPC, MCM…
C5.CC:GO_REPLISOME	0.00222222	0.0239944	-0.666284	-2.14619	0	28	PCNA, CHRAC1, MCM3, POLD3, POLE2, POLD1, POLD4, RPA3, RPA2, BCAS2, PRIM2, POLE3, POLA2, XPA, POLE4
C2.CP:REACTOME_MITOCHONDRIAL_PROTEIN_IMPORT	0.00226757	0.0239944	-0.574084	-2.14559	0	49	MTX2, TIMM8B, TOMM22, GFER, TIMM13, DNAJC19, CYC1, TOMM40, TOMM5, PMPCB, SLC25A6, TIMM22, SLC25A4, TIMM50, ATP5B, SLC25A12, TIMM9, TIMM17A, TIMM10, CHCHD4, PMPCA, MTX1, TOMM70A
C5.CC:GO_NUCLEAR_CHROMOSOME	0.00327869	0.0258161	-0.420633	-2.14279	0	440	HMGB2, ASF1A, KLF4, BIRC5, CCNB1, H1F0, TOP2A, MCM10, GINS2, MORF4L1, NCAPD2, ASF1B, BUB1, H2AFZ, NEK2, AURKA, PCNA, TP53, SMARCA2, CEBPB, PLK1, CDCA5, MTA2, CENPA, GINS1, FEN1, CHRAC1, UHRF1, CHAF1B, H2AFX, MCM3, HDAC2, POLD3, POLE2, HNRNPC, MCM4, ASH2L, H2AFV, MCM5, KAT5, CHEK1, H3F3B, BRCA2, ZNF385A, CDK1, REPIN1, MCM6, AURKB, ORC1, RAD51C, NDC80, GAR1, MCM2, RBMX, HNRNPK, POLD1, POLD4, ORC6, …
[truncated: 1,115 more rows]
