# Supplementary material for: PI5P4Kα supports prostate cancer metabolism and exposes a survival vulnerability during androgen receptor inhibition
Source: Sci Adv. 2023 Feb 1;9(5):eade8641. doi: 10.1126/sciadv.ade8641 (PMC9891700; doi:10.1126/sciadv.ade8641)
Supplement: Supplementary file 2 — Data S1 to S3 [file sciadv.ade8641_data_s1_to_s3.zip › sciadv.ade8641_data_s2.xlsx]

## Sheet: Info
	Sample information
			Cells	Treatment	Replicates
	1	LNCaP RPMI	LNCaP	RPMI complete medium +5% FBS	6
	2	Optimem Only	LNCaP	Charcoal Stripped (CS) conditions- Androgen depletion medium	6
	3	NT Control	LNCaP	CS conditions with non-targeting (NT) control siRNA	6
	4	siPIP4K2A	LNCaP	CS conditions with siRNA targeting PIP4K2A	6

## Sheet: Lipid abundance
		Lipid abundance (ion counts normalized to protein content)
Metabolite	Class	DCER(22:0)+H	CER(16:0)+H	DCER(20:0)+H	SM(26:0)+H	HCER(20:1)+H	SM(26:1)+H	DCER(20:1)+H	CER(18:1)+H	HCER(20:0)+H	CER(20:0)+H	SM(18:1)+H	HCER(22:1)+H	DCER(22:1)+H	SM(18:0)+H	HCER(22:0)+H	SM(20:1)+H	SM(20:0)+H	SM(22:1)+H	SM(24:0)+H	HCER(18:1)+H	HCER(16:0)+H	SM(22:0)+H	SM(14:0)+H	HCER(d18:0/24:1)+H	SM(24:1)+H	DCER(18:1)+H	HCER(24:1)+H	DCER(24:1)+H	HCER(18:0)+H	SM(16:0)+H	PG(16:0/20:5)-H	PC(18:1/22:5)+AcO	PG(20:0/20:4)-H	PC(16:0/14:0)+AcO	LPG(14:0)-H	PS(16:0/16:0)-H	PC(16:0/22:6)+AcO	PC(18:1/20:3)+AcO	PC(18:0/20:1)+AcO	PG(16:0/20:3)-H	PC(16:0/22:5)+AcO	PC(16:0/20:2)+AcO	PG(18:2/20:5)-H	PE(P-16:0/18:3)-H	PE(18:1/18:3)-H	LPE(18:3)-H	PS(18:0/14:0)-H	LPE(20:4)-H
MR_LIPIDO_102019_1_1	LNCaP RPMI	75.397	1444.42	16.8381	2138.57	1817.45	8567.72	26.188	53.8683	87.3081	53.3882	18305.8	4555.7	19.3203	65080.2	230.923	13576.2	46350.6	39274.7	67173.4	1138.51	965.243	72003.6	52343.8	243.211	155700	21.0439	3236.85	134.821	41.7624	292681	53.0452	67.9616	53.876	481.789	47.1416	433.936	43.145	704.084	284.774	90.5975	115.716	684.789	25.2941	104.02	83.9018	18.9758	87.6799	3016.76
MR_LIPIDO_102019_1_2	LNCaP RPMI	91.916	870.04	28.3941	1853.36	1006.09	8089.42	23.4992	60.7981	49.2022	43.834	17936.4	4407.78	11.7276	57434.8	221.953	13433.8	41113.4	33000.3	60616.6	745.947	665.25	55661.5	49420.1	180.048	143177	14.0461	2653.29	89.5473	27.6004	266351	33.4473	106.281	33.8671	508.784	69.182	385.801	1.49158	628.647	324.152	83.5782	171.283	501.392	34.9156	77.8858	71.44	19.8103	96.6859	2488.11
MR_LIPIDO_102019_1_3	LNCaP RPMI	92.2244	571.954	16.4681	1631.48	1083.05	6295.13	20.346	95.4254	69.4532	36.6738	15356.3	4163.65	22.8061	50109.8	208.907	11653.8	35061.8	34829.2	60489.9	1025.48	833.552	61028.1	45321.2	256.237	137743	18.5469	2961.15	122.486	33.6569	249523	34.2154	96.2396	18.4016	376.026	37.6683	504.522	33.6583	473.136	355.384	61.4146	160.259	409.303	25.0425	100.154	79.0776	13.8224	49.5103	1651.24
MR_LIPIDO_102019_1_4	LNCaP RPMI	32.1101	1623.45	14.5929	2013.79	466.297	7804.7	12.7789	88.9435	27.2412	13.2794	17517.1	1539.68	12.7478	56071.6	84.9405	12343	43785.8	36902	65685.8	714.379	604.093	62928.7	56459.1	91.284	150671	24.6978	993.283	71.2283	29.7356	268699	22.2386	49.669	34.5519	316.63	93.9511	299.605	50.5288	702.927	388.807	97.2978	103.381	526.342	13.2449	107.32	73.8365	25.3027	96.805	2738.76
MR_LIPIDO_102019_1_5	LNCaP RPMI	65.7062	345.006	11.6841	2158.56	798.102	7915.87	16.4926	68.7083	58.6291	59.2647	17066.1	2558.03	15.531	61421.2	226.523	15024.2	50245.9	39608.5	72048.8	612.48	622.472	70103.9	57164.5	174.056	155993	17.102	2935.47	90.0002	33.8655	274497	40.1875	93.1383	53.4647	633.775	80.3991	230.948	33.5102	680.779	438.444	124.446	125.313	555.12	12.7551	129.311	81.3243	24.8457	54.7015	1958.58
MR_LIPIDO_102019_1_6	LNCaP RPMI	77.4707	1702.34	26.8129	2095.17	818.514	7406.56	19.3696	82.0125	42.1482	68.1336	14886.4	3735.74	15.6718	46471.3	232.319	13061.2	42333.1	39970.1	66136.8	812.017	635.463	65704.9	51906.2	163.773	149602	27.2221	3001.82	97.1095	26.484	280893	40.6751	85.5772	55.0547	575.269	128.818	409.126	70.7154	611.056	489.186	74.7318	199.31	475.346	19.2356	140.697	103.504	18.9145	103.448	2441.48
MR_LIPIDO_102019_1_7	Optimem Only	95.5125	1795.58	29.5923	2574.78	1790.1	9362.05	46.9948	123.792	83.7703	100.322	20464	4999.72	37.5963	74537.1	360.095	16787	50275.6	51243.7	76363.7	1595.8	1087.85	69684.1	50264.3	328.624	174345	35.2044	3561.37	138.03	60.6637	284425	39.7285	274.432	133.186	505.207	56.7748	258.524	74.1948	1288.19	407.141	90.2916	176.737	559.338	30.358	110.618	83.986	28.9864	55.8347	3271.08
MR_LIPIDO_102019_1_8	Optimem Only	65.9105	952.303	18.9502	1583.81	1036.93	8399.07	15.6849	134.765	56.5673	70.5543	19284.5	5053.59	28.6149	72468.7	215.57	15419.2	46171.1	39597.4	61209	1017.04	1011.54	66321.6	48469.8	248.284	153712	27.9871	3908.87	110.534	53.9988	283563	38.3803	122.986	60.7853	551.523	68.4945	270.98	35.2447	871.934	494.858	131.042	182.714	631.304	18.3303	84.5751	65.5742	20.114	49.3691	3240.66
MR_LIPIDO_102019_1_9	Optimem Only	88.3627	499.742	20.1965	1912.44	1569.46	8230.23	31.0966	74.9675	82.296	88.5239	18774.8	4748.47	32.4009	70821.8	294.257	15896.9	48141.2	44516.9	73753	1503.84	1242.16	73900.5	55654.1	362.078	165930	34.8571	4320.2	157.793	71.4885	297050	26.6595	96.7634	48.6786	371.05	54.9069	347.479	52.7574	899.64	392.565	62.0728	136.353	852.625	20.787	95.3121	61.0537	24.4449	50.7473	2993.78
MR_LIPIDO_102019_1_10	Optimem Only	82.229	1445.28	17.1566	1690.77	1431.86	8050.83	25.1398	82.1216	81.5097	129.13	26626.6	4980.58	22.5652	75397.7	177.907	18344.1	45447.6	48088.1	66201.7	1195.52	1061.73	69071.1	54979.5	254.035	169600	34.7399	3407.07	114.288	49.2727	321835	79.1718	159.411	106.583	495.81	66.5373	347.632	69.5065	1068.79	505.3	96.6829	153.621	614.46	23.7286	133.706	60.9582	27.0493	77.671	3734.62
MR_LIPIDO_102019_1_11	Optimem Only	32.6759	1254.75	6.8176	1459.31	1176.16	7507.92	17.0608	55.1072	49.1895	78.2944	21655.2	3397.05	21.0136	68233.1	184.733	18118.9	42821.4	46231.7	52543.9	1098.56	1048.38	56342.5	57133.2	250.187	149350	25.2943	2544.83	105.626	41.694	301554	31.7252	136.566	165.837	948.052	94.116	348.661	59.5761	1380.28	393.666	75.202	145.984	738.866	17.3785	124.965	74.0084	19.3864	94.7215	3559.34
MR_LIPIDO_102019_1_12	Optimem Only	32.66	117.205	12.9198	1574.59	585.154	6342.26	12.317	22.4183	42.7821	12.2157	19224.2	1839.31	13.7669	49007.9	120.528	13039.5	36002.1	36987.1	54028	477.168	630.915	45371.7	48432.9	518.168	147365	16.6537	1333.26	75.8365	33.5551	268439	65.106	114.697	66.3434	594.518	55.3985	379.107	51.7692	745.346	285.979	85.2967	182.927	540.454	15.4243	103.469	104.376	21.4498	74.5068	3909.28
MR_LIPIDO_102019_1_13	NT Control	109.359	614.875	37.2635	2122.14	2131.25	7732.25	31.4631	72.0638	82.8487	66.7516	20069.4	4366.28	544.558	64042.7	268.379	14717.9	40467.2	44690.6	63295	1260.46	977.69	61911.7	52702.3	238.219	158024	34.4411	3655.77	127.817	56.6159	303181	35.0799	101.48	88.4547	848.604	81.062	449.675	77.2788	1092.83	272.349	67.1713	211.757	785.888	19.2388	113.181	127.383	25.8063	130.899	4774.69
MR_LIPIDO_102019_1_14	NT Control	81.0265	490.282	34.9836	1896.04	2168.85	7245.36	41.5281	91.3023	115.772	34.5645	18635.1	5981.22	559.219	58677.9	420.849	14856.2	43355.1	42305.5	69026	2095.31	1336.57	60182.8	57543.1	385.766	148082	70.0362	6591.95	181.932	110.016	280565	25.0435	71.4475	105.888	477.917	47.9283	185.698	52.6939	1253.51	267.622	89.6869	194.34	410.171	20.9084	79.6522	108.337	20.8535	78.2444	2590.72
MR_LIPIDO_102019_1_15	NT Control	85.6579	2027.93	22.3934	2119.14	1937.96	7934.85	29.1103	100.255	115.843	92.7604	20690.2	5197.62	131.827	65790.7	375.673	16056.8	45964.8	40140.3	62938	1391.75	1063.53	61355.7	50184	304.536	153770	51.0487	5756.82	119.325	69.0735	279341	38.8683	147.813	114.11	421.874	94.5434	311.224	63.3043	1107.05	350.914	88.3241	137.088	731.846	31.3734	156.347	185.571	27.7384	88.0887	4107.67
MR_LIPIDO_102019_1_16	NT Control	69.4174	369.677	9.61807	1800.36	850.057	6962.48	35.2028	64.874	77.7399	127.841	19557.3	2149.63	107.576	65563	227.447	17699	45374.5	43985.5	65004.4	1127.47	1096.18	68039.3	54866.2	348.933	167357	67.605	2407.69	128.011	55.8661	298216	24.2294	93.3865	91.0083	525.968	57.5396	255.173	45.304	729.424	272.534	133.927	85.9972	485.078	11.6704	103.158	103.847	36.2463	52.1868	3425.75
MR_LIPIDO_102019_1_17	NT Control	127.287	1252.51	29.1924	1757.17	1990.95	7143.27	45.0659	88.3866	81.4958	100.708	17896.9	5206.64	859.53	65367.4	282.226	14364.8	43363.4	42293.6	59881	1361.85	815.975	62818.2	44096.8	293.899	158763	44.5433	4314.44	130.749	56.3197	292635	59.6921	145.206	77.2607	693.062	54.8416	329.936	38.2454	619.842	528.031	102.914	203.99	593.606	12.9166	96.983	103.986	26.4867	51.3867	3256.96
MR_LIPIDO_102019_1_18	NT Control	56.1503	340.675	31.711	2152.86	2030.68	8284.36	69.0418	163.766	90.7192	40.3589	20067.9	5335.94	374.392	68421.5	545.517	16962.4	46598.7	47695.2	71011.6	1897.44	1223.51	73398.5	58224.5	328.696	178748	94.0646	5358.62	186.316	94.4396	327571	27.2534	82.8229	131.468	559.726	56.118	235.494	50.0664	1158.41	212.371	123.51	150.705	762.579	18.6607	152.257	106.667	28.9231	62.8441	3344.03
MR_LIPIDO_102019_1_19	siPIP4K2A	93.6272	905.145	26.7301	1829.22	1516.14	8645.84	27.4148	115.895	95.0576	74.6541	21496.3	4795.83	243.364	75423.8	276.035	21760.7	53254.8	47312	69351.9	1820.35	1225.82	74354.3	57953.3	254.381	168478	50.4294	3238.59	154.317	90.9906	298605	44.7858	129.657	76.2363	806.414	65.8196	241.017	45.69	682.121	265.208	106.275	274.311	732.911	25.3217	122.346	91.7735	30.8367	93.6992	3930.69
MR_LIPIDO_102019_1_20	siPIP4K2A	70.72	1522.04	19.0452	1765.74	1922.96	8130.5	49.2337	147.538	120.766	190.208	21201.4	5767.71	359.257	65276	421.637	19855.8	46211.4	43878.1	67215	2020.81	1328.91	68145.8	59845.5	372.81	176696	96.5018	6325.03	173.463	91.5609	308234	21.348	54.8312	85.5639	632.288	48.9774	279.303	70.5344	850.966	337.346	146.241	154.09	615.564	22.0873	116.516	61.8918	22.2439	50.4318	3159.53
MR_LIPIDO_102019_1_21	siPIP4K2A	50.4674	356.204	16.9012	947.328	1083.52	2405.43	55.3436	123.087	70.6664	21.0386	8262.69	4183.26	53.636	33014.8	297.423	8990.74	23669.8	19220	38211.2	1011.53	867.948	31727	23304.5	116.965	102742	61.1063	4061.99	194.074	48.1662	234993	48.8745	85.1604	52.3782	349.478	60.8622	192.25	48.3229	1030.23	274.441	121.497	175.208	685.323	17.6255	138.535	106.653	30.4476	74.42	3174.45
MR_LIPIDO_102019_1_22	siPIP4K2A	87.0399	1289.77	32.5429	2594.11	1952.12	10844.7	50.426	82.2651	133.608	42.5345	22244.5	5640.93	308.646	76368.6	369.026	19819.2	57081.8	49069.4	77778.9	1330.45	920.609	81315.8	50704.1	257.85	189662	58.5372	4197.73	146.936	61.026	308560	93.6219	223.386	99.3585	635.387	73.3715	365.224	74.0287	868.378	363.894	95.0022	185.429	633.769	30.2248	104.822	112.699	31.6166	87.1501	3936.11
MR_LIPIDO_102019_1_23	siPIP4K2A	33.7078	625.172	24.5117	2058.87	1466.41	8889.7	17.0943	100.304	79.6299	46.4433	22729.2	3294.56	150.877	75683.8	234.395	18139.8	50545.9	46280.5	69025.1	1294.18	932.31	72907.7	58951.2	220.979	181190	47.9272	3711.5	105.831	66.64	297146	47.4077	69.0813	88.3815	940.713	40.2927	211.858	76.8733	1019.79	301.68	96.9421	147.584	707.255	15.0659	122.713	67.8	20.4199	37.7213	3155.29
MR_LIPIDO_102019_1_24	siPIP4K2A	75.994	1003.3	26.239	1596.83	2254.37	6678.4	35.7281	111.558	120.61	219.621	18705.1	6368.51	255.132	66567.8	292.946	14909.2	50829.2	40826.4	64971.7	1906.84	1421.57	62457.7	48246.7	259.248	152737	38.7434	4312.74	157.783	85.4343	275972	26.6782	141.161	47.0489	548.463	54.7954	305.772	1.92929	884.146	337.197	75.0486	221.245	478.251	11.5038	68.2876	86.9891	20.4903	57.5897	3752.78
[truncated: 225 more columns]
