# Supplementary material for: PI5P4Kα supports prostate cancer metabolism and exposes a survival vulnerability during androgen receptor inhibition
Source: Sci Adv. 2023 Feb 1;9(5):eade8641. doi: 10.1126/sciadv.ade8641 (PMC9891700; doi:10.1126/sciadv.ade8641)
Supplement: Supplementary file 2 — Data S1 to S3 [file sciadv.ade8641_data_s1_to_s3.zip › sciadv.ade8641_data_s3.xlsx]

## Sheet: Fig 1F
	Figure 1F
	Prostate cancer cell lines - full scans of blots with photo overlay
	Only parts indicated with dashed rectangles were included in the figure.
		Exposure used in figure.				Photo overlay.
	AR
		Exposure used in figure.				Photo overlay.
	PI5P4Kα
		Exposure used in figure.				Photo overlay.
	Actin
		Additional ponceau S stain to compare protein loading.

## Sheet: Fig 2A, D, G, H
	Figure 2A, D, G, H
	Only parts indicated with dashed rectangles were included in the figure.
	Additional photo overlays shown for color ladder visibility. Included for only blots where available.
	Fig.2A- LNCaP Wt compared to LNCaP overexpressing AR
		Exposure used in figure.
	AR
		Exposure used in figure.
	PI5P4Kα
		Exposure used in figure.
	GAPDH
	Fig.2D- siPIP4K2A in LNCaP in either complete or AD medium
		Exposure used in figure.					Raw TIFF from SCN file
	PI5P4Kα
		Exposure used in figure.					Raw TIFF from SCN file
	AR
		Exposure used in figure.					Raw TIFF from SCN file
	Actin
	Fig.2G- PIP4K2A CRISPR Cas9 targeted LNCaP models
		Exposure used in figure.						Photo overlay.
	PI5P4Kα
		Exposure used in figure.						Photo overlay.
	Actin
	Fig.2H- AR and target NKX3.1 in CRISPR lines
		Exposure used in figure.
	AR
		Exposure used in figure.
	NKX3.1
		Exposure used in figure.
	Actin

## Sheet: Fig 3C, D
	Figure 3C, D
	Only parts indicated with dashed rectangles were included in the figure.
	Fig.3C- Combination of siPIP4K2A and BKM120 treatment of LNCaP
		Exposure used in figure.									Exposure used in figure.									Exposure used in figure.
	PI5P4Kα
									pAKT(S473)
																	GAPDH
		Exposure used in figure.
	AR
											Exposure used in figure.
		Exposure used in figure.							AKT
	PSA
	Fig.3D- Control blot to exemplify signaling changes of LNCaP treated with Rapamycin
		Exposure used in figure.
	PI5P4Kα
		Exposure used in figure.
	AR
		Exposure used in figure.
	pS6(S235/236)
	Total S6
	p4E-BP1(Thr70)
	Total 4E-BP1
	pAKT(S473)
	AKT
	Actin

## Sheet: Fig 4B, D
	Figure 4B, D
	Only parts indicated with dashed rectangles were included in the figure.
	Fig.4B- Knock down of PI5P4Kα in LNCaP under AD. Data paired with GSEA analysis.
	Exposures used in figure.
		PI5P4Kα			AR			PSA			SREBP-1 precursor			SREBP-1 mature			GAPDH
	Fig.4D- Knock down of PI5P4Kα in PC3 with PLKO.1 shPIP4K2A lentivirus
								Photo overlay.
		Exposure used in figure.
	PI5P4Kα
		Exposure used in figure.
	pS6(S235/236)
								Photo overlay for size of Total and phospho-S6 bands
		Exposure used in figure.
	Total S6
		Exposure used in figure.						Photo overlay.
	Actin

## Sheet: Fig 7A-E
	Figures 7A-E
	Only parts indicated with dashed rectangles were included in the figure.
	Additional photo overlays shown for color ladder visibility.
	Fig.7A- Knock down of PI5P4Kα in LNCaP											Fig.7D- Knock down of PI5P4Kα in DU145
																	Photo overlay.
		Exposure used in figure.				Photo overlay.							Exposure used in figure.
												PI5P4Kα
	PI5P4Kα
													Exposure used in figure.
						Photo overlay.
		Exposure used in figure.										Vinculin
	Vinculin
												Fig.7E- Knock down of PI5P4Kα in PM154
													Exposure with photo overlay used in figure.
	Fig.7B- Knock down of PI5P4Kα in C4-2											PI5P4Kα
		Exposure used in figure.				Photo overlay.
	PI5P4Kα
													Exposure used in figure.			Photo overlay.
		Exposure used in figure.				Photo overlay.
												Actin
	Vinculin
	Fig.7C- Knock down of PI5P4Kα in 22RV1
		Exposure used in figure.					Photo overlay.
	PI5P4Kα
		Exposure used in figure.					Photo overlay.
	Actin

## Sheet: Fig S6A
	Figure S6A
	Mouse tissue - full scans of blots
	Only parts indicated with dashed rectangles were included in the figure.
		Exposure used in figure.
	PI5P4Kα
		Exposure used in figure.
	ponseau s
